# Supplementary material for: Lifestyle Characteristics and Gene Expression Analysis of Colletotrichum camelliae Isolated from Tea Plant [Camellia sinensis (L.) O. Kuntze] Based on Transcriptome
Source: Biomolecules. 2020 May 18;10(5):782. doi: 10.3390/biom10050782 (PMC7278179; doi:10.3390/biom10050782)
Supplement: Supplementary file 1 [file biomolecules-10-00782-s001.zip]

Archive with 15 entries (13 files):
- supplementary/Fig S and Table S legend.docx
- supplementary/Figures/
- supplementary/Figures/Fig S1.jpg
- supplementary/Figures/FIG S2.jpg
- supplementary/Figures/FIG S3.jpg
- supplementary/Figures/Fig S4.jpg
- supplementary/Figures/FIG S5.jpg
- supplementary/Tables/
- supplementary/Tables/Table S1_S2_S3_S4_S5.docx
- supplementary/Tables/Table S11.xlsx
- supplementary/Tables/Table S12_S13.xlsx
- supplementary/Tables/Table S6.xlsx
- supplementary/Tables/Table S7.xlsx
- supplementary/Tables/Table S8.xlsx
- supplementary/Tables/Table S9_S10.xlsx
