# Supplementary material for: Lifestyle Characteristics and Gene Expression Analysis of Colletotrichum camelliae Isolated from Tea Plant [Camellia sinensis (L.) O. Kuntze] Based on Transcriptome
Source: Biomolecules. 2020 May 18;10(5):782. doi: 10.3390/biom10050782 (PMC7278179; doi:10.3390/biom10050782)
Supplement: Supplementary file 1 [file biomolecules-10-00782-s001.zip › supplementary/Tables/Table S11.xlsx]

## Sheet: GHs
Gene_id	C_group_fpkm	G_group_fpkm	A_group_fpkm	H_group_fpkm	SH_group_fpkm
evm.model.000000Farrow.1184	151.814	92.6857	428.403	93.6382	302.416
evm.model.000000Farrow.1387	2.04587	14.8518	82.5937	36.708	95.5236
evm.model.000000Farrow.1570	1.18665	1.23716	18.046	6.17024	1.09581
evm.model.000000Farrow.1779	45.5473	23.8705	51.7198	43.2733	68.4928
evm.model.000000Farrow.1925	247.865	98.1226	69.3488	64.4823	60.9827
evm.model.000000Farrow.1976	0.220844	2.15318	15.3123	7.36619	17.047
evm.model.000000Farrow.1995	0.310925	6.85458	15.1376	8.98187	24.2006
evm.model.000000Farrow.2103	1.53165	0.203465	1.53389	5.80041	0.713248
evm.model.000000Farrow.2178	6.2614	2.39925	54.9406	28.2779	28.451
evm.model.000000Farrow.54	212.499	50.0608	73.421	81.6782	82.5229
evm.model.000000Farrow.711	7.52024	12.2884	5.07957	5.62458	15.691
evm.model.000000Farrow.958	29.2975	22.0045	36.9041	37.4607	19.9854
evm.model.000000Farrow.959	34.9503	29.5272	40.937	36.8052	18.333
evm.model.000001Farrow.113	0.227497	1.02837	2.08627	5.37289	2.35773
evm.model.000001Farrow.1179	45.9213	24.9621	35.6346	31.1282	29.318
evm.model.000001Farrow.1578	5.14394	11.0536	18.6556	13.8263	8.76528
evm.model.000001Farrow.526	18.6273	34.5739	42.4265	16.9167	34.1653
evm.model.000001Farrow.62	61.0609	20.6489	38.6722	18.6131	35.8749
evm.model.000001Farrow.834	72.1184	60.815	88.0947	53.6303	105.796
evm.model.000001Farrow.860	45.3189	95.9775	100.688	97.6089	145.32
evm.model.000002Farrow.484	143.5	21.0141	42.3185	28.6045	17.9776
evm.model.000002Farrow.896	61.0742	38.2272	51.1907	45.8699	51.6262
evm.model.000003Farrow.1465	1.68133	7.26483	33.4053	19.7959	31.8278
evm.model.000003Farrow.532	185.996	10.4962	117.278	8.11553	6.96967
evm.model.000004Farrow.1515	1.1706	11.9186	52.7429	36.8824	36.049
evm.model.000004Farrow.1604	0	0.00495042	0.0271919	0.00875269	3.63628
evm.model.000004Farrow.1655	126.462	82.6592	286.607	127.416	197.766
evm.model.000004Farrow.1665	1.20393	15.5078	17.0936	17.6747	17.686
evm.model.000004Farrow.1686	56.2187	121.991	130.211	59.3672	73.1536
evm.model.000004Farrow.699	44.9465	46.6482	83.4611	69.4627	83.6148
evm.model.000004Farrow.866	0.445292	0.438246	5.55137	4.47123	3.64219
evm.model.000005Farrow.1046	39.0443	131.19	263.317	172.148	169.176
evm.model.000005Farrow.786	0.150497	3.02512	14.4624	5.22808	22.6286
evm.model.000006Farrow.120	633.216	27.495	8.53153	4.82076	9.72147
evm.model.000006Farrow.1315	43.0391	12.6881	37.8608	27.9103	14.6876
evm.model.000006Farrow.468	69.9695	56.801	101.63	55.4982	96.9402
evm.model.000007Farrow.1299	2.07167	2.49637	9.41315	6.47388	7.10603
evm.model.000007Farrow.259	0.0287085	0.0254382	5.12281	0.735897	3.2377
evm.model.000008Farrow.129	0.0250391	0.0128789	17.6607	19.6383	7.9287
evm.model.000008Farrow.699	17.7536	68.9131	42.6172	58.5346	74.0409
evm.model.000009Farrow.1261	0.0573612	3.32596	11.154	35.4887	38.1396
evm.model.000013Farrow.52	0	0	0.26571	0.255765	0.86676

## Sheet: GTs
Gene_id	C_group_fpkm	G_group_fpkm	A_group_fpkm	H_group_fpkm	SH_group_fpkm
evm.model.000000Farrow.1166	3.88032	0.101899	38.6299	8.77379	2.61463
evm.model.000000Farrow.1184	151.814	92.6857	428.403	93.6382	302.416
evm.model.000000Farrow.1379	53.6012	21.4507	45.6003	47.5188	41.1186
evm.model.000000Farrow.1380	112.176	48.9817	131.33	151.526	159.029
evm.model.000000Farrow.1387	2.04587	14.8518	82.5937	36.708	95.5236
evm.model.000000Farrow.1570	1.18665	1.23716	18.046	6.17024	1.09581
evm.model.000000Farrow.1925	247.865	98.1226	69.3488	64.4823	60.9827
evm.model.000000Farrow.1976	0.220844	2.15318	15.3123	7.36619	17.047
evm.model.000000Farrow.1995	0.310925	6.85458	15.1376	8.98187	24.2006
evm.model.000000Farrow.2103	1.53165	0.203465	1.53389	5.80041	0.713248
evm.model.000000Farrow.2373	1.18907	3.36814	47.4286	23.3977	3.27384
evm.model.000000Farrow.2464	47.9283	24.3909	14.2503	50.8767	69.3573
evm.model.000000Farrow.412	9.32499	6.57819	30.132	12.7407	31.3122
evm.model.000000Farrow.54	212.499	50.0608	73.421	81.6782	82.5229
evm.model.000000Farrow.67	13.8509	2.5111	7.2539	25.2903	403.789
evm.model.000000Farrow.711	7.52024	12.2884	5.07957	5.62458	15.691
evm.model.000000Farrow.958	29.2975	22.0045	36.9041	37.4607	19.9854
evm.model.000000Farrow.959	34.9503	29.5272	40.937	36.8052	18.333
evm.model.000001Farrow.1040	0.458962	15.0144	27.0049	20.2242	18.8531
evm.model.000001Farrow.113	0.227497	1.02837	2.08627	5.37289	2.35773
evm.model.000001Farrow.1161	2.11028	15.1289	49.0623	56.9947	42.3306
evm.model.000001Farrow.1179	45.9213	24.9621	35.6346	31.1282	29.318
evm.model.000001Farrow.1460	1.97001	21.4233	8.70267	7.64048	11.6965
evm.model.000001Farrow.1578	5.14394	11.0536	18.6556	13.8263	8.76528
evm.model.000001Farrow.2261	0.00719173	1.0176	9.9815	0.438301	9.83688
evm.model.000001Farrow.2266	0.556465	7.32907	19.0566	11.3659	25.5458
evm.model.000001Farrow.526	18.6273	34.5739	42.4265	16.9167	34.1653
evm.model.000001Farrow.62	61.0609	20.6489	38.6722	18.6131	35.8749
evm.model.000001Farrow.834	72.1184	60.815	88.0947	53.6303	105.796
evm.model.000001Farrow.860	45.3189	95.9775	100.688	97.6089	145.32
evm.model.000002Farrow.1279	209.4	9.5512	66.5923	12.7264	18.0892
evm.model.000002Farrow.1354	205.099	10.864	129.356	332.322	264.841
evm.model.000002Farrow.1400	3.38098	8.31721	13.2688	6.1261	18.9997
evm.model.000002Farrow.1747	0.788289	6.06049	13.719	6.63853	11.0277
evm.model.000002Farrow.1769	0.490487	15.825	7.9669	5.24708	7.93817
evm.model.000002Farrow.2321	3.46342	2.85525	3.23259	4.49056	1.87269
evm.model.000002Farrow.2423	2.10486	6.96485	9.36083	4.25048	7.80859
evm.model.000002Farrow.411	0.214769	0.543542	18.9266	20.5019	288.203
evm.model.000002Farrow.484	143.5	21.0141	42.3185	28.6045	17.9776
evm.model.000002Farrow.677	0.217419	0.628741	14.0961	7.72858	1.59963
evm.model.000002Farrow.815	72.0136	88.2298	134.671	66.4811	153.056
evm.model.000002Farrow.896	61.0742	38.2272	51.1907	45.8699	51.6262
evm.model.000002Farrow.968	2.22096	1.59166	90.429	217.411	35.4476
evm.model.000002Farrow.979	9.61911	3.86137	9.82777	14.4966	14.5501
evm.model.000003Farrow.102	215.926	43.2929	62.9626	93.4195	42.2747
evm.model.000003Farrow.1344	0.63459	0.170432	1.10457	0.127093	1.27736
evm.model.000003Farrow.1465	1.68133	7.26483	33.4053	19.7959	31.8278
evm.model.000003Farrow.56	52.6596	6.17886	29.252	43.9127	17.4117
evm.model.000003Farrow.648	13.8423	17.2954	78.1581	243.466	75.8929
evm.model.000003Farrow.852	3.49042	7.95581	14.6268	8.79674	12.9949
evm.model.000004Farrow.1034	25.2752	8.3964	34.3541	21.7917	40.6426
evm.model.000004Farrow.1155	6.98777	7.15101	28.1077	47.3861	14.3438
evm.model.000004Farrow.1515	1.1706	11.9186	52.7429	36.8824	36.049
evm.model.000004Farrow.1604	0	0.00495042	0.0271919	0.00875269	3.63628
evm.model.000004Farrow.1655	126.462	82.6592	286.607	127.416	197.766
evm.model.000004Farrow.1665	1.20393	15.5078	17.0936	17.6747	17.686
evm.model.000004Farrow.1686	56.2187	121.991	130.211	59.3672	73.1536
evm.model.000004Farrow.699	44.9465	46.6482	83.4611	69.4627	83.6148
evm.model.000004Farrow.739	315.989	40.1772	63.7801	44.9825	71.7819
evm.model.000004Farrow.742	286.459	47.8044	62.7703	58.5471	92.1183
evm.model.000004Farrow.866	0.445292	0.438246	5.55137	4.47123	3.64219
evm.model.000005Farrow.1046	39.0443	131.19	263.317	172.148	169.176
evm.model.000005Farrow.438	11.2992	35.2704	36.4895	61.1819	58.4805
evm.model.000005Farrow.492	6.44248	16.4071	9.50809	13.1804	12.1204
evm.model.000005Farrow.528	30.7685	19.5801	31.5309	25.0365	18.6059
evm.model.000005Farrow.639	36.1775	2.48876	67.7405	41.2331	33.9526
evm.model.000005Farrow.664	224.482	57.6722	119.934	92.693	138.902
evm.model.000005Farrow.774	4.64209	19.9902	70.2331	33.3479	102.325
evm.model.000005Farrow.786	0.150497	3.02512	14.4624	5.22808	22.6286
evm.model.000006Farrow.468	69.9695	56.801	101.63	55.4982	96.9402
evm.model.000006Farrow.647	1.80872	6.31506	11.0849	9.29718	8.81877
evm.model.000006Farrow.961	4.66991	15.996	15.0347	30.4345	16.8727
evm.model.000007Farrow.1299	2.07167	2.49637	9.41315	6.47388	7.10603
evm.model.000007Farrow.259	0.0287085	0.0254382	5.12281	0.735897	3.2377
evm.model.000008Farrow.129	0.0250391	0.0128789	17.6607	19.6383	7.9287
evm.model.000008Farrow.699	17.7536	68.9131	42.6172	58.5346	74.0409
evm.model.000008Farrow.863	2.06797	9.76118	32.8462	33.4878	21.3687
evm.model.000009Farrow.1014	5.83951	41.3359	17.0928	13.3955	25.3169
evm.model.000009Farrow.1142	474.655	27.2238	57.9831	61.9749	156.528
evm.model.000009Farrow.1228	2.91175	10.9803	17.1993	19.8021	13.9146
evm.model.000009Farrow.1261	0.0573612	3.32596	11.154	35.4887	38.1396
evm.model.000009Farrow.632	16.6248	9.30808	26.14	29.5457	25.9048
evm.model.000009Farrow.907	1.366	17.981	36.4382	13.3467	41.5505

## Sheet: PLs
Gene_id	C_group_fpkm	G_group_fpkm	A_group_fpkm	H_group_fpkm	SH_group_fpkm
evm.model.000000Farrow.2265	0	0.0177405	0.0763352	0.532524	1.53392
evm.model.000000Farrow.2401	0.00624334	0	0.00777352	0.511921	84.4425
evm.model.000001Farrow.1776	0	0	0.00992137	0.00631336	108.934
evm.model.000001Farrow.2291	1.51174	3.7654	28.8573	1.41145	848.841
evm.model.000002Farrow.1603	3.7601	4.15632	18.5887	8.74103	168.818
evm.model.000004Farrow.83	0.0132346	0	0.0454493	0.19722	77.0739
evm.model.000005Farrow.972	0	0	0	0.170863	23.0402
evm.model.000006Farrow.1091	2.94715	7.13518	9.63887	7.48939	60.8847
evm.model.000008Farrow.344	25.526	167.429	12.5672	4.6861	541.971
evm.model.000008Farrow.359	0	0	0.414867	0.839683	120.755
evm.model.000008Farrow.479	1.40578	9.31243	0.118162	0.0789588	84.2719
evm.model.000009Farrow.72	3.0064	6.18434	25.2783	178.914	2679.23

## Sheet: CEs
Gene_id	C_group_fpkm	G_group_fpkm	A_group_fpkm	H_group_fpkm	SH_group_fpkm
evm.model.000000Farrow.1067	0.204259	0.149152	8.81791	21.2118	9.24533
evm.model.000000Farrow.1184	151.814	92.6857	428.403	93.6382	302.416
evm.model.000000Farrow.1328	173.013	10.73	45.1592	48.8996	68.2745
evm.model.000000Farrow.1454	0.362802	0.0390271	0.389827	1.39904	1.14525
evm.model.000000Farrow.1458	0.0752195	0.0509656	0.625939	0.463497	0.429239
evm.model.000000Farrow.1570	1.18665	1.23716	18.046	6.17024	1.09581
evm.model.000000Farrow.1575	29.1585	6.43273	33.9192	17.3569	16.0876
evm.model.000000Farrow.175	32.2894	42.928	25.9079	17.901	24.4795
evm.model.000000Farrow.1925	247.865	98.1226	69.3488	64.4823	60.9827
evm.model.000000Farrow.194	0.306243	1.12605	66.9695	58.7337	315.504
evm.model.000000Farrow.2103	1.53165	0.203465	1.53389	5.80041	0.713248
evm.model.000000Farrow.2265	0	0.0177405	0.0763352	0.532524	1.53392
evm.model.000000Farrow.2373	1.18907	3.36814	47.4286	23.3977	3.27384
evm.model.000000Farrow.2401	0.00624334	0	0.00777352	0.511921	84.4425
evm.model.000000Farrow.325	19.5051	7.13727	853.834	15.8738	34.1184
evm.model.000000Farrow.412	9.32499	6.57819	30.132	12.7407	31.3122
evm.model.000000Farrow.54	212.499	50.0608	73.421	81.6782	82.5229
evm.model.000000Farrow.711	7.52024	12.2884	5.07957	5.62458	15.691
evm.model.000000Farrow.958	29.2975	22.0045	36.9041	37.4607	19.9854
evm.model.000000Farrow.959	34.9503	29.5272	40.937	36.8052	18.333
evm.model.000001Farrow.113	0.227497	1.02837	2.08627	5.37289	2.35773
evm.model.000001Farrow.1179	45.9213	24.9621	35.6346	31.1282	29.318
evm.model.000001Farrow.1548	0.712794	1.47409	202.299	112.621	131.748
evm.model.000001Farrow.1776	0	0	0.00992137	0.00631336	108.934
evm.model.000001Farrow.1948	0	0	0	8.31923	1.36048
evm.model.000001Farrow.212	0	0	4.25601	18.2171	62.0719
evm.model.000001Farrow.2154	0.0111441	0.0458729	3.5539	2.67833	21.0051
evm.model.000001Farrow.2261	0.00719173	1.0176	9.9815	0.438301	9.83688
evm.model.000001Farrow.2291	1.51174	3.7654	28.8573	1.41145	848.841
evm.model.000001Farrow.2458	19.3431	1.94408	4.92179	569.495	6.84389
evm.model.000001Farrow.379	17.2039	0.699905	29.1924	20.4637	7.93729
evm.model.000001Farrow.444	6.41169	4.25303	21.9183	12.9992	5.13886
evm.model.000001Farrow.547	0.00837479	1.32928	4.96345	2.92484	9.10473
evm.model.000001Farrow.578	0.00965206	1.79678	73.6894	443.456	261.016
evm.model.000001Farrow.62	61.0609	20.6489	38.6722	18.6131	35.8749
evm.model.000001Farrow.735	0	0.0818849	0.249434	0.0555834	0.0538329
evm.model.000002Farrow.1603	3.7601	4.15632	18.5887	8.74103	168.818
evm.model.000002Farrow.19	0	0	0.438406	1.17748	132.541
evm.model.000002Farrow.1959	2.05919	0.0863006	0.0980015	0.22694	0.273701
evm.model.000002Farrow.2182	0	0	0.155093	1720.02	4.9231
evm.model.000002Farrow.2362	0.109426	0.400518	1.34616	10.1529	15.3752
evm.model.000002Farrow.2369	3.94429	3.71282	5.57527	36.1692	40.5866
evm.model.000002Farrow.2423	2.10486	6.96485	9.36083	4.25048	7.80859
evm.model.000002Farrow.302	0.0172395	0.00235875	0.138851	0.406766	11.0741
evm.model.000002Farrow.448	0.132405	8.46123	36.0095	12.7564	69.0542
evm.model.000002Farrow.45	16.7226	0.2752	6.11501	11.5648	17.6765
evm.model.000002Farrow.896	61.0742	38.2272	51.1907	45.8699	51.6262
evm.model.000002Farrow.968	2.22096	1.59166	90.429	217.411	35.4476
evm.model.000003Farrow.1140	858.627	154.964	100.722	103.712	56.5363
evm.model.000003Farrow.125	0	0	0.0408078	0.0261046	0.402861
evm.model.000003Farrow.1311	79.0151	90.5777	82.5419	66.4271	101.535
evm.model.000003Farrow.1442	42.783	11.9401	26.8896	30.8717	30.8798
evm.model.000003Farrow.15	0.38629	1.03386	18.3556	13.0074	236.504
evm.model.000003Farrow.1683	0.466434	0.421976	10.8451	27.0753	3.54181
evm.model.000003Farrow.172	0	0.0557266	1.70452	2.4895	24.4453
evm.model.000003Farrow.174	1.21905	0.339008	1.14925	1062.16	111.686
evm.model.000003Farrow.1751	0	0.00909775	4.60615	90.5221	2978.88
evm.model.000003Farrow.1928	0.141064	0.139449	4.96544	4.02775	1.16015
evm.model.000003Farrow.2107	0.449669	2.93893	8.81016	11.4058	80.5802
evm.model.000003Farrow.2187	0	0	0.035249	0.306909	10.1708
evm.model.000003Farrow.311	0	0	0	15.4638	50.3143
evm.model.000003Farrow.343	1.1418	0.878733	5.07032	15.4002	14.9886
evm.model.000003Farrow.438	0.312261	2.1463	0.319143	0.043285	38.901
evm.model.000003Farrow.511	0.0418439	0.614053	1.71183	4.02813	16.516
evm.model.000004Farrow.1073	0.148593	0.0631769	0.0558881	0	0.0483547
evm.model.000004Farrow.1222	172.239	7.47809	5.38934	0.246504	2.69762
evm.model.000004Farrow.1342	0	0	0	0.216707	0.202178
evm.model.000004Farrow.1392	0.0307659	0.0127988	0.0847594	0.136442	1.88677
evm.model.000004Farrow.1393	0.0416634	0	0.0303812	0.0893108	1.1082
evm.model.000004Farrow.1655	126.462	82.6592	286.607	127.416	197.766
evm.model.000004Farrow.699	44.9465	46.6482	83.4611	69.4627	83.6148
evm.model.000004Farrow.83	0.0132346	0	0.0454493	0.19722	77.0739
evm.model.000004Farrow.866	0.445292	0.438246	5.55137	4.47123	3.64219
evm.model.000004Farrow.974	23.0874	172.677	170.664	31.4484	147.048
evm.model.000004Farrow.990	108.26	42.3379	59.6185	34.3305	54.5709
evm.model.000005Farrow.1107	0.0264778	0.0144934	2.80157	6.01495	356.65
evm.model.000005Farrow.1117	0	0	0	0	3.61333
evm.model.000005Farrow.1172	0	0	0	151.384	12.0555
evm.model.000005Farrow.1269	0.281448	2.14135	12.7849	246.801	65.8127
evm.model.000005Farrow.1462	0.439251	0.235987	0.547123	1.83035	24.7997
evm.model.000005Farrow.1514	1.78394	3.32764	7.44008	321.049	16.5157
evm.model.000005Farrow.154	0	0	0	1.72985	5.82195
evm.model.000005Farrow.1589	12.073	6.61691	41.816	52.2451	143.296
evm.model.000005Farrow.178	0.578993	0.00599796	0.133541	0.993452	17.5218
evm.model.000005Farrow.371	1.78302	0.180269	3.96896	306.884	22.9301
evm.model.000005Farrow.481	1.31615	2.33164	9.97658	20.1189	82.6403
evm.model.000005Farrow.528	30.7685	19.5801	31.5309	25.0365	18.6059
evm.model.000005Farrow.555	0.831388	1.00978	15.7437	11.0391	19.0359
evm.model.000005Farrow.639	36.1775	2.48876	67.7405	41.2331	33.9526
evm.model.000005Farrow.65	0.00978075	0.00933017	0.977668	4.59552	1693.72
evm.model.000005Farrow.786	0.150497	3.02512	14.4624	5.22808	22.6286
evm.model.000005Farrow.80	110.403	58.3579	27.8888	3435.35	85.6066
evm.model.000005Farrow.92	31.7039	40.7042	40.7277	31.0853	35.9166
evm.model.000005Farrow.936	0	0.387349	1.54451	3.52227	180.614
evm.model.000005Farrow.972	0	0	0	0.170863	23.0402
evm.model.000005Farrow.973	0	0	0.106472	0.510969	12.6821
evm.model.000006Farrow.1091	2.94715	7.13518	9.63887	7.48939	60.8847
evm.model.000006Farrow.546	5.53489	4.64932	5.88032	4.9216	8.71947
evm.model.000006Farrow.636	0	0.0215589	14.4115	4.81781	198.945
evm.model.000006Farrow.961	4.66991	15.996	15.0347	30.4345	16.8727
evm.model.000007Farrow.1299	2.07167	2.49637	9.41315	6.47388	7.10603
evm.model.000007Farrow.1479	10.2463	0.196481	24.1827	17.0012	18.287
evm.model.000007Farrow.207	0.460394	0.182259	0.627567	1602.65	6.00205
evm.model.000007Farrow.254	0	0	0.0767301	116.791	0.43172
evm.model.000007Farrow.259	0.0287085	0.0254382	5.12281	0.735897	3.2377
evm.model.000007Farrow.532	0.141353	0.123628	32.2086	603.793	85.8024
evm.model.000007Farrow.984	0.197579	3.52586	24.7923	4.24825	114.742
evm.model.000008Farrow.1035	0.129664	0.291117	51.226	728.611	42.8193
evm.model.000008Farrow.1173	0	0.105223	0.0557387	0.356621	1.60887
evm.model.000008Farrow.129	0.0250391	0.0128789	17.6607	19.6383	7.9287
evm.model.000008Farrow.1398	0	0.0215865	0.217145	0.0822712	151.484
evm.model.000008Farrow.344	25.526	167.429	12.5672	4.6861	541.971
evm.model.000008Farrow.359	0	0	0.414867	0.839683	120.755
evm.model.000008Farrow.479	1.40578	9.31243	0.118162	0.0789588	84.2719
evm.model.000008Farrow.521	0	0.00749746	0.0802424	100.307	2.76405
evm.model.000008Farrow.863	2.06797	9.76118	32.8462	33.4878	21.3687
evm.model.000008Farrow.941	0.186155	0.617733	11.8848	162.446	1190.68
evm.model.000009Farrow.1046	0.0687065	0.0931115	2.09454	3.95754	51.9406
evm.model.000009Farrow.117	0.0735782	0.0317606	0.524314	0.251881	0.572258
evm.model.000009Farrow.1241	26.9966	10.6249	27.3157	54.1836	63.069
evm.model.000009Farrow.1261	0.0573612	3.32596	11.154	35.4887	38.1396
evm.model.000009Farrow.461	0	0.0340822	11.6345	2.24666	0.0708939
evm.model.000009Farrow.72	3.0064	6.18434	25.2783	178.914	2679.23
evm.model.000009Farrow.841	7.75801	14.5394	69.1425	78.1809	58.5221

## Sheet: AAs
Gene_id	C_group_fpkm	G_group_fpkm	A_group_fpkm	H_group_fpkm	SH_group_fpkm
evm.model.000000Farrow.1348	163.371	389.385	415.069	57.752	128.513
evm.model.000000Farrow.1948	7.4881	10.6049	14.2841	11.2878	13.504
evm.model.000002Farrow.1378	2.03556	1.30977	3.84735	6.00794	15.8064
evm.model.000002Farrow.382	11.8224	12.1062	115.842	109.4	96.904
evm.model.000002Farrow.568	0	0	0.136921	35.0652	1.31269
evm.model.000004Farrow.1714	3.73341	4.33362	7.92731	16.707	811.189
evm.model.000004Farrow.248	0.138409	1.09561	6.20135	28.4971	444.507
evm.model.000005Farrow.1173	0.0108137	0.0223945	18.5614	727.705	94.3551
evm.model.000005Farrow.120	94.041	89.3339	73.2458	67.4497	117.707
evm.model.000005Farrow.453	0	0.0685704	0.245435	0.0264541	30.1059
evm.model.000006Farrow.1351	0.0353844	11.0998	156.974	6.95896	3.4023
evm.model.000006Farrow.14	0.0623059	8.30642	0.876146	1.31425	122.066
evm.model.000007Farrow.1402	0.154941	0.750566	7.09424	1257.85	283.929
evm.model.000007Farrow.366	0.00408486	0	0.0171982	0.0231789	0.565109
evm.model.000008Farrow.759	4.95572	6.61172	32.9702	20.5923	9.02144
evm.model.000009Farrow.262	0.025928	1.48251	98.3436	4.06667	0.554216
evm.model.000009Farrow.496	0.993118	0.867594	3.58527	612.881	13.5126

## Sheet: CBMs
Gene_id	C_group_fpkm	G_group_fpkm	A_group_fpkm	H_group_fpkm	SH_group_fpkm
evm.model.000000Farrow.1067	0.204259	0.149152	8.81791	21.2118	9.24533
evm.model.000000Farrow.1164	184.73	0.569765	39.6098	67.8735	117.12
evm.model.000000Farrow.1171	0.167616	1.36302	17.2915	13.8788	52.8418
evm.model.000000Farrow.1184	151.814	92.6857	428.403	93.6382	302.416
evm.model.000000Farrow.124	0.728265	31.0471	22.9366	23.6134	31.4574
evm.model.000000Farrow.1302	45.269	18.3995	36.7726	28.2511	41.8344
evm.model.000000Farrow.1328	173.013	10.73	45.1592	48.8996	68.2745
evm.model.000000Farrow.1336	1.55077	41.1842	61.3723	31.8119	48.0198
evm.model.000000Farrow.138	368.507	526.105	456.005	228.421	759.721
evm.model.000000Farrow.140	0	0.00239919	0.00744724	0.315652	0.465389
evm.model.000000Farrow.1454	0.362802	0.0390271	0.389827	1.39904	1.14525
evm.model.000000Farrow.1474	16.5351	5.69703	14.5784	18.1154	53.9509
evm.model.000000Farrow.1570	1.18665	1.23716	18.046	6.17024	1.09581
evm.model.000000Farrow.1627	20.7479	37.7474	56.629	27.9156	31.9885
evm.model.000000Farrow.1652	14.7913	6.18034	6.905	5.18362	4.06885
evm.model.000000Farrow.1657	106.592	48.9328	17.7579	41.2485	18.1783
evm.model.000000Farrow.1741	2.60817	5.26769	38.3549	54.3305	56.216
evm.model.000000Farrow.1779	45.5473	23.8705	51.7198	43.2733	68.4928
evm.model.000000Farrow.1925	247.865	98.1226	69.3488	64.4823	60.9827
evm.model.000000Farrow.194	0.306243	1.12605	66.9695	58.7337	315.504
evm.model.000000Farrow.1948	7.4881	10.6049	14.2841	11.2878	13.504
evm.model.000000Farrow.1954	11.1164	5.97037	82.9234	179.202	52.0307
evm.model.000000Farrow.1976	0.220844	2.15318	15.3123	7.36619	17.047
evm.model.000000Farrow.1982	1.4925	5.46254	23.5135	9.10441	69.8295
evm.model.000000Farrow.1995	0.310925	6.85458	15.1376	8.98187	24.2006
evm.model.000000Farrow.2103	1.53165	0.203465	1.53389	5.80041	0.713248
evm.model.000000Farrow.216	153.528	44.4148	91.7728	117.756	100.812
evm.model.000000Farrow.2178	6.2614	2.39925	54.9406	28.2779	28.451
evm.model.000000Farrow.2228	0.0435314	0	0.0367286	103.723	43.386
evm.model.000000Farrow.2265	0	0.0177405	0.0763352	0.532524	1.53392
evm.model.000000Farrow.2302	9.78144	2.7951	37.301	89.2246	16.0048
evm.model.000000Farrow.2401	0.00624334	0	0.00777352	0.511921	84.4425
evm.model.000000Farrow.2424	0.0645116	0.056762	1.11888	1.06445	0.21819
evm.model.000000Farrow.301	31.0038	1.68164	29.5594	64.974	23.9778
evm.model.000000Farrow.325	19.5051	7.13727	853.834	15.8738	34.1184
evm.model.000000Farrow.331	0.112079	0.274359	8.21164	19.0662	128.116
evm.model.000000Farrow.54	212.499	50.0608	73.421	81.6782	82.5229
evm.model.000000Farrow.638	0.295748	0.214796	9.26059	3.76948	27.4857
evm.model.000000Farrow.661	0.162368	0.632201	17.9539	15.1002	39.6923
evm.model.000000Farrow.711	7.52024	12.2884	5.07957	5.62458	15.691
evm.model.000000Farrow.774	88.3811	14.0171	39.1367	17.583	14.8935
evm.model.000000Farrow.870	5.38297	3.68491	57.908	33.7435	7.36802
evm.model.000000Farrow.958	29.2975	22.0045	36.9041	37.4607	19.9854
evm.model.000000Farrow.959	34.9503	29.5272	40.937	36.8052	18.333
evm.model.000001Farrow.113	0.227497	1.02837	2.08627	5.37289	2.35773
evm.model.000001Farrow.1179	45.9213	24.9621	35.6346	31.1282	29.318
evm.model.000001Farrow.1184	2.21812	0.784975	3.87453	10.6885	5.16258
evm.model.000001Farrow.1221	1.60316	2.01763	58.3816	107.527	37.0489
evm.model.000001Farrow.1433	21.8198	27.1653	35.1965	34.8135	28.2289
evm.model.000001Farrow.1476	0	0.0038618	2.22802	6.9064	3.60582
evm.model.000001Farrow.1548	0.712794	1.47409	202.299	112.621	131.748
evm.model.000001Farrow.1578	5.14394	11.0536	18.6556	13.8263	8.76528
evm.model.000001Farrow.1776	0	0	0.00992137	0.00631336	108.934
evm.model.000001Farrow.1789	0.097124	0.0450597	2.08069	90.9433	14.063
evm.model.000001Farrow.1860	0.00987955	0.00741243	1.1912	7.17823	5.93009
evm.model.000001Farrow.1948	0	0	0	8.31923	1.36048
evm.model.000001Farrow.212	0	0	4.25601	18.2171	62.0719
evm.model.000001Farrow.2139	4.80597	0.439282	2.97832	4.76355	177.452
evm.model.000001Farrow.2152	222.598	11.3225	345.366	471.187	100.413
evm.model.000001Farrow.2154	0.0111441	0.0458729	3.5539	2.67833	21.0051
evm.model.000001Farrow.2161	0.013576	0.0135686	0.61917	1.50074	12.6905
evm.model.000001Farrow.2228	0.00152296	0	0.00829681	0.0170789	1.08728
evm.model.000001Farrow.2291	1.51174	3.7654	28.8573	1.41145	848.841
evm.model.000001Farrow.2336	2.66626	3.98405	9.62968	15.0572	5.06708
evm.model.000001Farrow.2458	19.3431	1.94408	4.92179	569.495	6.84389
evm.model.000001Farrow.380	9.68883	11.3104	42.3593	62.352	22.042
evm.model.000001Farrow.381	2.22119	0.789561	9.55878	31.2695	141.817
evm.model.000001Farrow.382	0.29605	1.00381	2.74687	3.32022	73.9173
evm.model.000001Farrow.383	0.521824	1.22538	3.59371	4.48135	121.74
evm.model.000001Farrow.404	0.484775	22.6228	29.5718	15.5898	40.0661
evm.model.000001Farrow.444	6.41169	4.25303	21.9183	12.9992	5.13886
evm.model.000001Farrow.496	3.0931	3.37598	15.9954	11.4185	7.53465
evm.model.000001Farrow.526	18.6273	34.5739	42.4265	16.9167	34.1653
evm.model.000001Farrow.527	14.2782	158.29	157.045	54.4069	210.419
evm.model.000001Farrow.547	0.00837479	1.32928	4.96345	2.92484	9.10473
evm.model.000001Farrow.571	0.7178	0.0360665	1.01813	1876.81	7.26561
evm.model.000001Farrow.578	0.00965206	1.79678	73.6894	443.456	261.016
evm.model.000001Farrow.62	61.0609	20.6489	38.6722	18.6131	35.8749
evm.model.000001Farrow.673	0.0870847	0.0467861	3.16734	54.783	5.61583
evm.model.000001Farrow.679	0.243558	0.256219	3.41531	3.65315	7.21242
evm.model.000001Farrow.710	1.20022	1.27258	5.18546	10.7962	27.737
evm.model.000001Farrow.84	0.0141011	0.134783	1.65359	1.16701	40.2812
evm.model.000001Farrow.860	45.3189	95.9775	100.688	97.6089	145.32
evm.model.000001Farrow.986	7.95292	0.487957	64.1117	130.498	20.5936
evm.model.000002Farrow.1151	8.39841	180.313	65.8846	70.4695	64.5317
evm.model.000002Farrow.1378	2.03556	1.30977	3.84735	6.00794	15.8064
evm.model.000002Farrow.1527	3182.6	32.0762	83.6168	143.309	178.686
evm.model.000002Farrow.1603	3.7601	4.15632	18.5887	8.74103	168.818
evm.model.000002Farrow.1664	0	0	0	0.00378108	6.79326
evm.model.000002Farrow.1755	3.67175	8.47785	0.615445	0.360182	10.8291
evm.model.000002Farrow.19	0	0	0.438406	1.17748	132.541
evm.model.000002Farrow.1959	2.05919	0.0863006	0.0980016	0.22694	0.273701
evm.model.000002Farrow.1978	10.9621	1.20415	0.871019	2.66641	52.976
evm.model.000002Farrow.2034	0	0	0	0.656528	107.185
evm.model.000002Farrow.2046	0.178376	4.38562	10.7656	4.61642	5.52162
evm.model.000002Farrow.2162	0	0.0101907	0.264978	1.86462	2.08508
evm.model.000002Farrow.2182	0	0	0.155093	1720.02	4.9231
evm.model.000002Farrow.2362	0.109426	0.400518	1.34616	10.1529	15.3752
evm.model.000002Farrow.2369	3.94429	3.71282	5.57527	36.1692	40.5866
evm.model.000002Farrow.2396	0.0893329	0.0532922	0.0272184	0.811237	0.0341395
evm.model.000002Farrow.2412	19.8715	1.53805	2.34229	14.0209	34.1919
evm.model.000002Farrow.2428	0.560155	0.388377	3.59592	5.62193	46.7732
evm.model.000002Farrow.2445	0	0	0.00645349	0.06921	5.14987
evm.model.000002Farrow.302	0.0172395	0.00235875	0.138851	0.406766	11.0741
evm.model.000002Farrow.390	0.0903284	0.605622	7.13247	22.2235	71.7907
evm.model.000002Farrow.411	0.214769	0.543542	18.9266	20.5019	288.203
evm.model.000002Farrow.416	1.82458	20.0269	46.1924	37.6542	26.623
evm.model.000002Farrow.440	393.799	190.29	11.4675	18.522	350.269
evm.model.000002Farrow.448	0.132405	8.46123	36.0095	12.7564	69.0542
evm.model.000002Farrow.461	0.00569192	0.0170216	0.122454	0.536028	5.29593
evm.model.000002Farrow.536	0.00363249	0.00372933	0.0199673	0.0664792	19.8483
evm.model.000002Farrow.54	0.212195	1.09953	7.36202	2.95834	115.608
evm.model.000002Farrow.568	0	0	0.136921	35.0652	1.31269
evm.model.000002Farrow.759	0.104077	2.64017	10.1294	30.5725	7.48117
evm.model.000002Farrow.853	0.752035	11.9895	41.2694	19.8231	58.7704
evm.model.000002Farrow.896	61.0742	38.2272	51.1907	45.8699	51.6262
evm.model.000002Farrow.979	9.61911	3.86137	9.82777	14.4966	14.5501
evm.model.000003Farrow.105	24.6158	0.148611	0.118902	0.00802782	1.19806
evm.model.000003Farrow.1065	123.591	10.4737	73.3935	2340.5	401.294
evm.model.000003Farrow.1208	141.012	147.883	175.269	194.897	178.182
evm.model.000003Farrow.1465	1.68133	7.26483	33.4053	19.7959	31.8278
evm.model.000003Farrow.15	0.38629	1.03386	18.3556	13.0074	236.504
evm.model.000003Farrow.16	0.335203	2.27296	25.3813	18.8114	26.1395
evm.model.000003Farrow.1683	0.466434	0.421976	10.8451	27.0753	3.54181
evm.model.000003Farrow.172	0	0.0557266	1.70452	2.4895	24.4453
evm.model.000003Farrow.174	1.21905	0.339008	1.14925	1062.16	111.686
evm.model.000003Farrow.1786	0	0	0	0.0242778	27.2224
evm.model.000003Farrow.1792	0.0255044	0.200352	1.61975	1.47228	27.8544
evm.model.000003Farrow.1798	0.11878	40.5653	3.99066	1.89353	163.887
evm.model.000003Farrow.1803	0	0.00624853	7.77326	9.04104	3.75098
evm.model.000003Farrow.186	0.0740151	2.21486	57.8305	2.70057	75.9316
evm.model.000003Farrow.1928	0.141064	0.139449	4.96544	4.02775	1.16015
evm.model.000003Farrow.1930	0.0637354	0	0.476776	0.851737	0.189635
evm.model.000003Farrow.2110	0.0266949	1.55042	8.4751	25.5724	66.5571
evm.model.000003Farrow.2182	18.5109	8.29615	36.043	22.5816	40.7849
evm.model.000003Farrow.2187	0	0	0.035249	0.306909	10.1708
evm.model.000003Farrow.2223	128.672	186.768	159.939	60.9281	68.9877
evm.model.000003Farrow.311	0	0	0	15.4638	50.3143
evm.model.000003Farrow.329	0.0572844	2.79471	1.81182	12.6551	5.8644
evm.model.000003Farrow.343	1.1418	0.878733	5.07032	15.4002	14.9886
evm.model.000003Farrow.359	0.254015	4.53999	26.835	55.7439	155.633
evm.model.000003Farrow.418	127.579	95.773	21.4665	24.5987	158.321
evm.model.000003Farrow.438	0.312261	2.1463	0.319143	0.043285	38.901
evm.model.000003Farrow.532	185.996	10.4962	117.278	8.11553	6.96967
evm.model.000003Farrow.55	74.389	14.3032	20.5319	18.1237	24.7287
evm.model.000003Farrow.667	20.1052	9.65027	22.7606	22.632	43.6743
evm.model.000003Farrow.72	20.9008	2.35158	6.45371	1044.89	200.191
evm.model.000003Farrow.786	0.820427	3.09244	11.9347	10.9123	65.6463
evm.model.000003Farrow.858	4.62251	3.861	26.7257	22.7197	75.3078
evm.model.000004Farrow.1063	0.174938	3.46072	6.25893	3.13543	14.5911
evm.model.000004Farrow.1222	172.239	7.47809	5.38934	0.246504	2.69762
evm.model.000004Farrow.1273	0.353648	0.0422203	0.767631	21.5761	5.90192
evm.model.000004Farrow.1342	0	0	0	0.216706	0.202178
evm.model.000004Farrow.1392	0.030766	0.0127988	0.0847593	0.136442	1.88677
evm.model.000004Farrow.1393	0.0416634	0	0.0303812	0.0893108	1.1082
evm.model.000004Farrow.1515	1.1706	11.9186	52.7429	36.8824	36.049
evm.model.000004Farrow.1604	0	0.00495042	0.0271919	0.00875269	3.63628
evm.model.000004Farrow.1610	0.750067	1.93646	2.533	4.41058	12.4281
evm.model.000004Farrow.1655	126.462	82.6592	286.607	127.416	197.766
evm.model.000004Farrow.1665	1.20393	15.5078	17.0936	17.6747	17.686
evm.model.000004Farrow.1686	56.2187	121.991	130.211	59.3672	73.1536
evm.model.000004Farrow.1705	0	0.0566908	5.04762	4.12566	324.069
evm.model.000004Farrow.1741	4.43594	19.6896	30.0992	27.9003	29.0158
evm.model.000004Farrow.248	0.138409	1.09561	6.20135	28.4971	444.507
evm.model.000004Farrow.332	5.35756	21.0693	1.31855	2.27941	1566.59
evm.model.000004Farrow.344	9.9132	0.54652	2.67737	4.56494	20.7622
evm.model.000004Farrow.378	0.00555989	0	0.0705226	522.166	26.0544
evm.model.000004Farrow.392	0.0368938	0.0406018	0.345948	0.244658	67.6239
evm.model.000004Farrow.520	0.153988	0.0280278	5.0429	6.9984	31.5717
evm.model.000004Farrow.57	1.38323	0.789178	7.22627	5201.24	86.8159
evm.model.000004Farrow.699	44.9465	46.6482	83.4611	69.4627	83.6148
evm.model.000004Farrow.730	1.5867	2.41533	17.4511	1.42727	17.3773
evm.model.000004Farrow.731	1.34349	1.86445	15.5113	2.36869	22.5029
evm.model.000004Farrow.83	0.0132346	0	0.0454493	0.19722	77.0739
evm.model.000004Farrow.831	0.0949789	0.102238	9.70871	97.9594	15.2696
evm.model.000004Farrow.84	0	0.00306095	0.0201784	0.43934	0.139673
evm.model.000004Farrow.866	0.445292	0.438246	5.55137	4.47123	3.64219
evm.model.000004Farrow.990	108.26	42.3379	59.6185	34.3305	54.5709
evm.model.000005Farrow.1107	0.0264778	0.0144934	2.80157	6.01495	356.65
evm.model.000005Farrow.1172	0	0	0	151.384	12.0555
evm.model.000005Farrow.1173	0.0108137	0.0223945	18.5614	727.705	94.3551
evm.model.000005Farrow.120	94.041	89.3339	73.2458	67.4497	117.707
evm.model.000005Farrow.1216	0.923941	1.49676	45.3711	30.7629	11.3341
evm.model.000005Farrow.1252	0	0.641599	4.90064	2.87859	3.03084
evm.model.000005Farrow.1262	0.18577	0.681874	44.9757	5.13998	63.5913
evm.model.000005Farrow.1269	0.281448	2.14135	12.7849	246.801	65.8127
evm.model.000005Farrow.1275	0	0	0	0.00615887	0.296012
evm.model.000005Farrow.1421	2.45952	2.09456	7.55967	3121.52	89.1153
evm.model.000005Farrow.1514	1.78394	3.32764	7.44008	321.049	16.5157
evm.model.000005Farrow.1534	0.0250171	0.767703	7.15787	23.5964	30.5645
evm.model.000005Farrow.154	0	0	0	1.72985	5.82195
evm.model.000005Farrow.1571	4.01437	2.34642	12.6521	19.722	146.955
evm.model.000005Farrow.1589	12.073	6.61691	41.816	52.2451	143.296
evm.model.000005Farrow.1624	0	0	0	0	22.0345
evm.model.000005Farrow.23	0	0.00362335	2.51512	1.70984	32.1913
evm.model.000005Farrow.294	0.10791	2.85641	20.1183	43.9852	17.0501
evm.model.000005Farrow.304	0	0.0834894	0.129996	0.152333	9.16408
evm.model.000005Farrow.354	67.003	4.23737	25.3588	35.5863	70.0994
evm.model.000005Farrow.371	1.78302	0.180269	3.96896	306.884	22.9301
evm.model.000005Farrow.453	0	0.0685704	0.245435	0.0264541	30.1059
evm.model.000005Farrow.481	1.31615	2.33164	9.97658	20.1189	82.6403
evm.model.000005Farrow.786	0.150497	3.02512	14.4624	5.22808	22.6286
evm.model.000005Farrow.80	110.403	58.3579	27.8888	3435.35	85.6066
evm.model.000005Farrow.898	1.63682	13.1856	90.7298	27.2658	36.8834
evm.model.000005Farrow.972	0	0	0	0.170863	23.0402
evm.model.000006Farrow.1066	0.0123072	0.133744	0.289613	0.437755	0.539677
evm.model.000006Farrow.1091	2.94715	7.13518	9.63887	7.48939	60.8847
evm.model.000006Farrow.1111	0	0	0.264444	0.587712	218.165
evm.model.000006Farrow.1143	187.601	9.05168	25.1995	34.1356	22.0887
evm.model.000006Farrow.120	633.216	27.495	8.53153	4.82076	9.72147
evm.model.000006Farrow.1315	43.0391	12.6881	37.8608	27.9103	14.6876
evm.model.000006Farrow.1351	0.0353844	11.0998	156.974	6.95896	3.4023
evm.model.000006Farrow.1382	0.476825	1.33227	4.48849	2.32084	22.1151
evm.model.000006Farrow.1383	17.2471	7.57649	141.65	48.8292	26.308
evm.model.000006Farrow.14	0.0623059	8.30642	0.876146	1.31425	122.066
evm.model.000006Farrow.1450	0.181403	1.02218	68.8791	25.2548	234.221
evm.model.000006Farrow.1455	206.82	6.25486	27.8249	63.8413	29.6172
evm.model.000006Farrow.30	2.4355	0.31492	3.6529	8.94158	6.026
evm.model.000006Farrow.331	1.24207	0.254976	2.89553	3.07031	1.21185
evm.model.000006Farrow.635	0.885903	4.05594	23.2642	5.4956	131.069
evm.model.000006Farrow.846	0.00515882	0	0.269725	0.138145	1.7546
evm.model.000006Farrow.907	1.84015	0.0406314	1.78442	0.808672	0.369792
evm.model.000006Farrow.930	0.00516085	0.00502222	0.635335	0.775426	0.295002
evm.model.000007Farrow.1037	0.118185	0.60336	24.6538	18.1199	12.5027
evm.model.000007Farrow.1082	0	0	0	8.72268	0.041112
evm.model.000007Farrow.1239	827.357	274.975	152.383	82.3694	160.734
evm.model.000007Farrow.1299	2.07167	2.49637	9.41315	6.47388	7.10603
evm.model.000007Farrow.1327	0.284751	0.110481	1.57255	10.6541	182.919
evm.model.000007Farrow.1402	0.154941	0.750566	7.09424	1257.85	283.929
evm.model.000007Farrow.1514	6.02361	0.802874	12.5525	13.3833	1.1466
evm.model.000007Farrow.185	0	0.00580011	0.0912351	33.5742	3.0573
evm.model.000007Farrow.207	0.460394	0.182259	0.627567	1602.65	6.00205
evm.model.000007Farrow.254	0	0	0.0767301	116.791	0.43172
evm.model.000007Farrow.259	0.0287085	0.0254382	5.12281	0.735897	3.2377
evm.model.000007Farrow.366	0.00408486	0	0.0171982	0.0231789	0.565109
evm.model.000007Farrow.414	0	0	1.45072	1.04095	45.9464
evm.model.000007Farrow.476	0.164758	0.00465474	1.78854	18.5922	21.3569
evm.model.000007Farrow.532	0.141353	0.123628	32.2086	603.793	85.8024
evm.model.000007Farrow.615	72.9714	22.1527	59.1727	75.6376	41.1002
evm.model.000007Farrow.727	0.603438	0.0456485	5.16165	758.045	29.0574
evm.model.000007Farrow.79	1.2728	0.891345	9.57761	59.5863	25.933
evm.model.000007Farrow.822	122.794	50.2898	145.998	97.5675	70.167
evm.model.000007Farrow.895	0.0815023	0.234931	3.12192	2.64567	0.56826
evm.model.000007Farrow.946	7.23729	22.863	32.0657	29.0103	29.6296
evm.model.000008Farrow.1035	0.129664	0.291117	51.226	728.611	42.8193
evm.model.000008Farrow.1173	0	0.105223	0.0557387	0.356621	1.60887
evm.model.000008Farrow.1193	13.0082	62.0233	58.1812	26.4146	26.8717
evm.model.000008Farrow.1225	27.0412	34.6078	18.1254	24.4403	28.9709
evm.model.000008Farrow.129	0.0250391	0.0128789	17.6607	19.6383	7.9287
evm.model.000008Farrow.1294	0	0.42944	0.392523	0.0327681	0.113939
evm.model.000008Farrow.1362	0.00922647	0.00922782	4.60117	24.4082	10.7675
evm.model.000008Farrow.1394	0.337138	0.904717	96.8376	21.2177	21.3227
evm.model.000008Farrow.1398	0	0.0215865	0.217145	0.0822712	151.484
evm.model.000008Farrow.344	25.526	167.429	12.5672	4.6861	541.971
evm.model.000008Farrow.359	0	0	0.414867	0.839683	120.755
evm.model.000008Farrow.479	1.40578	9.31243	0.118162	0.0789588	84.2719
evm.model.000008Farrow.484	0	0	0	0.0413083	15.7841
evm.model.000008Farrow.485	0	0	0	0.0259212	17.1275
evm.model.000008Farrow.521	0	0.00749746	0.0802424	100.307	2.76405
evm.model.000008Farrow.699	17.7536	68.9131	42.6172	58.5346	74.0409
evm.model.000008Farrow.816	2.18855	0.888036	20.7682	114.497	28.1064
evm.model.000008Farrow.941	0.186155	0.617733	11.8848	162.446	1190.68
evm.model.000008Farrow.99	14.4206	9.98507	1.85663	11.1893	140.963
evm.model.000009Farrow.100	0.642082	0.471495	47.2233	39.1471	30.0083
evm.model.000009Farrow.1014	5.83951	41.3359	17.0928	13.3955	25.3169
evm.model.000009Farrow.117	0.0735782	0.0317606	0.524314	0.251881	0.572258
evm.model.000009Farrow.1261	0.0573612	3.32596	11.154	35.4887	38.1396
evm.model.000009Farrow.1276	1.76833	10.121	30.4977	33.1792	54.6649
evm.model.000009Farrow.1292	2.86702	7.92815	19.4572	91.1159	77.0586
evm.model.000009Farrow.1336	0.332234	0.577718	10.2703	57.4491	41.1238
evm.model.000009Farrow.146	0	0	0	0	8.14813
evm.model.000009Farrow.169	0.333173	0.132502	9.84397	15.3219	30.7062
evm.model.000009Farrow.174	0.00263869	0.0207016	0.376003	61.4479	51.4141
evm.model.000009Farrow.196	0.899235	7.90718	1263.7	76.1281	41.4479
evm.model.000009Farrow.262	0.025928	1.48251	98.3436	4.06667	0.554216
evm.model.000009Farrow.357	103.013	29.7317	61.1071	73.171	48.2578
evm.model.000009Farrow.400	302.157	80.9711	200.459	171.23	36.2893
evm.model.000009Farrow.473	0.0482604	0	0.102978	4.14736	0.768428
evm.model.000009Farrow.496	0.993118	0.867594	3.58527	612.881	13.5126
evm.model.000009Farrow.527	0.00507983	0.214419	0.0743288	4.36668	56.3996
evm.model.000009Farrow.72	3.0064	6.18434	25.2783	178.914	2679.23
evm.model.000009Farrow.735	177.643	215.157	184.769	216.458	204.622
evm.model.000009Farrow.747	27.6345	13.3836	66.7491	49.1585	42.1412
evm.model.000009Farrow.82	2.0552	1.51549	10.7737	21.8603	18.21
evm.model.000009Farrow.841	7.75801	14.5394	69.1425	78.1809	58.5221
evm.model.000009Farrow.912	8.37635	4.86366	35.3972	18.714	69.8739
evm.model.000010Farrow.50	0.621099	2.17711	2.83719	57.6147	7.21004
evm.model.000013Farrow.52	0	0	0.26571	0.255765	0.86676
