# Supplementary material for: Lifestyle Characteristics and Gene Expression Analysis of Colletotrichum camelliae Isolated from Tea Plant [Camellia sinensis (L.) O. Kuntze] Based on Transcriptome
Source: Biomolecules. 2020 May 18;10(5):782. doi: 10.3390/biom10050782 (PMC7278179; doi:10.3390/biom10050782)
Supplement: Supplementary file 1 [file biomolecules-10-00782-s001.zip › supplementary/Tables/Table S12_S13.xlsx]

## Sheet: Table S12
GeneID	C_group_fpkm	G_group_fpkm	A_group_fpkm	H_group_fpkm	SH_group_fpkm
evm.model.000003Farrow.1927	0.0942475	0.151163	15.6402	3.19048	1.12837
evm.model.000007Farrow.667	0.211326	0.455551	7.87603	12.4088	12.8622
evm.model.000001Farrow.323	1.46563	3.01073	22.4209	89.7711	8.19327
evm.model.000007Farrow.166	0.0521877	0.0674422	3.15442	198.454	0.651154
evm.model.000008Farrow.1267	0.721253	0.815394	51.1476	40.1757	9.99152
evm.model.000005Farrow.1173	0.0108137	0.0223945	18.5614	727.705	94.3551
evm.model.000009Farrow.52	0.0564721	0.112145	5.64083	50.2529	4.9594
evm.model.000007Farrow.1119	0.0245431	0.0422581	224.643	178.41	42.3237
evm.model.000002Farrow.2106	0.0576842	0.0803612	210.229	122.338	8.10741
evm.model.000002Farrow.967	2.98191	3.60403	90.4815	264.169	55.1634
evm.model.000005Farrow.1437	0.309728	0.503235	15.706	26.1736	4.16644
evm.model.000004Farrow.241	0.0245792	0.0519428	0.268416	0.369486	0.647003
evm.model.000008Farrow.164	0.0333185	0.0523375	3.48545	29.4005	65.5138
evm.model.000004Farrow.755	1.58562	1.77646	70.731	164.794	91.7764
evm.model.000002Farrow.224	0.984372	1.52291	32.231	35.7919	29.744
evm.model.000000Farrow.2589	12.6069	21.6756	351.226	434.245	1168.84
evm.model.000008Farrow.11	0.656446	1.33358	15.5964	8.0209	45.8957
evm.model.000007Farrow.109	0.0104297	0.0213516	0.224297	1.36041	1.93918
evm.model.000000Farrow.1928	1.52998	1.99448	93.9663	41.0694	64.3067
evm.model.000007Farrow.1077	0.149308	0.308012	2.81914	10.4964	1.11419
evm.model.000003Farrow.324	0.0239897	0.0424104	1.73329	20.0606	25.0434
evm.model.000002Farrow.970	2.26394	2.82138	68.2933	145.26	88.0816
evm.model.000008Farrow.582	0.718934	1.37433	19.1575	11.9485	7.17235
evm.model.000006Farrow.1158	0.451049	0.59517	28.4854	26.1543	19.4175
evm.model.000007Farrow.503	0.341125	0.579673	192.644	121.025	354.995
evm.model.000001Farrow.2489	0.279031	0.399683	3.90478	10.595	1.44793
evm.model.000003Farrow.2235	0.0946768	0.155254	1.88855	7.91533	7.29033
evm.model.000001Farrow.228	1.10156	1.90412	16.5147	17.7675	9.81174
evm.model.000000Farrow.533	5.93299	6.82425	79.8214	272.71	18.0809

## Sheet: Table S13
>Cc_228	ATGCTCCCCAAACTCCTCCTCCTAGCAACGGGCCTCGCCCTCGCCCGCGCCGACTCCTCCTCCCCCTACCTCGGCTCCCAATCCTCCTCCTCCCCGTCCAACCCGTTCCTCCTCCCAGGCGGCATCGGCTCCTCCGCCATCACCCTCGGCGCCGTCACAAACTCCGCCGCCTCCTCCTCCACCTGCGACATCGGCTACAAACCCTGCGACGGCAAATGCATCCCCACCCTCGGCACCTGCTGCAACACCGGCACGGGCGGCTACTGCGAGTCCACCAAGGTCTGCGTCTCCGGCGGCTGCTGCCCCATCGGCAAGACCTGCTCCGGCGCCCCGTCGGGCTGTTCTACGGGTAAAGTCCTCTGCAACGGCTTCTGCATCCCCTCGGGCACGGTGTGCTGC…
>Cc_323	ATGAAGAGCTCTTTCATCCTCTCCCTCGCGGCCATCGCCGCCCAGGTCATCGCCCTCCCCACCCAGACCGAGGAGCGTTCCGTGACCCTTCCCGTCCGCGACGTGGAGTTCGCCGCCAACATCGACGTCCGCCCCAAGCTTCGCCGCGGCCAGAACTCTCACAGCGACATCGAGGAGCGTGACGTCGCCGAGAACGACGAGACTGAGGACGACCTCCCCGCCGCCCTCTTCGCCAGGAAGAAGGACAACGCCGCCGCTGCTGGAGGAGCCACCGGAGCCGCCGCTGGTAACGCGACCGCCGGCGCCGGAGGCAAGAAGAAGGGCAAGAAGGCCAAGGCCGCGAAGGCCCAGGGCGCCAACGCCAAGGCCACCGGAAAGAAGGGCAAGAACGCCGCCGCT…
>Cc_533	ATGCATTACCCTTCTTTCGGCCACTTCCTCTTGGCGAGCATCCTTGCCGTCCAGGGCGTTCAGTCCTTCAACCTCATCCCCAATGGCGAGGTTGCCAGACGCGTGGTAGCTCCCGCCTTGGCACTTGCCATTCCTGCCGTTGCCGCGCCCCAGGCCGTTGCCATCGAGGCTCGTGAGCCTCACCACCGCGGCAAGAAGACCAAGAAGGCCAACCGCAACCGCCGTGACGAGTCCATCGTCGAGGATGCCCTTGAGGCCCGTGACATTGAGGCTCGTGAGCCTGAGCCTCACCACCGTGGCAAGAAGACCAAGAAGGCCAACCGCAACCGTCGTGATGAGGCTTCCATCGACGAGGCTGTCGACCACGCTGCCGTAGAGGAGCGTGACATCGAGGCCCGC…
>Cc_667	ATGGAGCCCAAGAACACTTTTGCCTTCGTTATCGCCTGCCTGCTGGGCGCGCCCCAGCTTGCCAGCTCCCACACCTGGGTTGAGCAGCTCAACCGTGTCGCTGCCAACGGCACTCTTGTCGGCCCTGCTGGCTACTCCAACGGCTGGCACGGTCGTGATGCCGCCTTCAACGACGAGGCCTTCACCAACCGCATCCCCAACTCCGGTTTTGGCCTTTGCAAGCAGAACCTCCAGGGCACCCAGAACGCTCAGTTCCCTCACCTTACCGCTGCTCCTGGCGACTATGTCTCCCTCCGCTACCAGGAGAACGGTCACGTCACCAAGCCTGAGAACCCCCCCAACAAGCCCCTGAACCGCGGTACTGTCTTCGTCTATGGCACCACTAACCCCAGAGCCAAC…
>Cc_1119	ATGGTTGCCAAAGCCCTCTCCGTCGCCCTCCTGGCTGGTGCCGCCTCGGCCACCTGCCCCCTCTCGGTCCAGATCTCCAACTCTGATGCCCACGTTGTCAGCGTCGCTGTCACTAACACCGGCTCCGAGACTCTCCAGGTCTTCAAGGGCAACACGGTCTTCAGCGACCATGCCACCAAGGATCTCCTTGTGACCGATGCCGAGGGCAACGCTCTCCCCTTCGACGGCATCTACGTCAACTACAAGCGCCAGGGCCTTGACGCCAGCGCTTTCCAGAAGATTGACGCCGGCGAGACTGTCACCGTCTCCGTCAACGCCGCCAAGAGCTACAAGCTCGAGGGTATCGACGAGGCCAAGATCACCGCCATCCAGGGCTTCCGCTACGCCACTGGCGCGGAG…
>Cc_1267	ATGAAAATGAGATTCACGGACGCCCTTGTCTTGGCTGGGGCCGCGCAGACAGCCGCACTCAATGTTGGCCCAGACTACCAGTACCCAATTGAAGATTTGGACAAAGATCTCCCTTTCTCACAGCCTGTTACGTTTGCCCATTTGGAATGGCAGAGATGTCTAGCTGAGTCTCATAACAAACCTCTTGATGTTGCGATCTTGGGGTTTCCTTACGATACGTCGACGTCATACCGCCCCGGAGCTCGCTTTGGACCCAGAGGTATCCGCGCAGGATCATCTAGAGAAAAGAAGGGTCGCAGCTACAACACCGTCTGGGGTGTCGACCCATACGAAGAGGGTCTGGAGATTATCGACTGTGGCGATGTACCCATCACCCCTTTTGACGCCCAGCATGCCTTC…
