# Supplementary material for: Lifestyle Characteristics and Gene Expression Analysis of Colletotrichum camelliae Isolated from Tea Plant [Camellia sinensis (L.) O. Kuntze] Based on Transcriptome
Source: Biomolecules. 2020 May 18;10(5):782. doi: 10.3390/biom10050782 (PMC7278179; doi:10.3390/biom10050782)
Supplement: Supplementary file 1 [file biomolecules-10-00782-s001.zip › supplementary/Tables/Table S6.xlsx]

## Sheet: AppvsConEG_GO_enrichment_result
GO_accession	Description	Term_type	Over_represented_pValue	Corrected_pValue	DEG_item	DEG_list	Bg_item	Bg_list	Up	Up_Gene_names	Down	Down_Gene_names
GO:0043227	membrane-bounded organelle	cellular_component	9.9794e-30	5.8227e-26	2182	7219	3001	11230	1063	evm.model.000008Farrow.924|evm.model.000002Farrow.947|evm.model.000000Farrow.1760|evm.model.000000Farrow.1633|evm.model.000007Farrow.338|evm.model.000000Farrow.1689|Novel00604|evm.model.000002Farrow.1374|evm.model.000002Farrow.1242|evm.model.000000Farrow.1576|evm.model.000009Farrow.1164|evm.model.000000Farrow.702|evm.model.000002Farrow.1972|evm.model.000000Farrow.1554|evm.model.000007Farrow.349|e…	1119	evm.model.000002Farrow.1365|evm.model.000009Farrow.1018|evm.model.000008Farrow.826|evm.model.000004Farrow.1488|evm.model.000001Farrow.1374|evm.model.000009Farrow.775|evm.model.000001Farrow.1159|evm.model.000002Farrow.1788|evm.model.000002Farrow.179|evm.model.000000Farrow.1647|evm.model.000006Farrow.274|evm.model.000004Farrow.910|evm.model.000000Farrow.1862|evm.model.000007Farrow.623|evm.model.000…
GO:0043231	intracellular membrane-bounded organelle	cellular_component	1.4064e-29	5.8227e-26	2180	7219	2999	11230	1061	evm.model.000001Farrow.1466|evm.model.000000Farrow.1851|evm.model.000000Farrow.782|evm.model.000002Farrow.1721|evm.model.000000Farrow.920|evm.model.000007Farrow.1259|evm.model.000003Farrow.1428|evm.model.000008Farrow.591|evm.model.000006Farrow.615|evm.model.000001Farrow.1042|evm.model.000005Farrow.102|evm.model.000007Farrow.1558|evm.model.000007Farrow.850|evm.model.000005Farrow.785|evm.model.0000…	1119	evm.model.000001Farrow.1116|evm.model.000005Farrow.289|evm.model.000002Farrow.1755|evm.model.000008Farrow.838|evm.model.000001Farrow.1581|evm.model.000000Farrow.1892|evm.model.000003Farrow.768|evm.model.000002Farrow.1549|evm.model.000001Farrow.2474|evm.model.000007Farrow.646|evm.model.000007Farrow.246|evm.model.000006Farrow.757|evm.model.000002Farrow.916|evm.model.000002Farrow.1025|evm.model.0000…
GO:0005622	intracellular	cellular_component	2.0993e-28	4.5213e-25	2702	7219	3792	11230	1283	evm.model.000009Farrow.912|evm.model.000003Farrow.73|evm.model.000007Farrow.1508|evm.model.000002Farrow.1777|evm.model.000001Farrow.499|evm.model.000000Farrow.718|evm.model.000001Farrow.115|evm.model.000000Farrow.763|Novel00564|evm.model.000001Farrow.1114|evm.model.000003Farrow.1328|evm.model.000005Farrow.28|evm.model.000004Farrow.1733|evm.model.000000Farrow.949|evm.model.000006Farrow.854|evm.mod…
odel.000005Farrow.573|evm.model.000003Farrow.838|evm.model.000008Farrow.772|evm.model.000003Farrow.1705|evm.model.000008Farrow.110|evm.model.000000Farrow.2501|evm.model.000000Farrow.2507|evm.model.000005Farrow.638|evm.model.000001Farrow.1028|evm.model.000001Farrow.1138|evm.model.000005Farrow.1500|evm.model.000002Farrow.1335|evm.model.000008Farrow.812|evm.model.000002Farrow.1178|evm.model.000006Fa…	1419	evm.model.000003Farrow.869|evm.model.000001Farrow.399|evm.model.000001Farrow.1513|evm.model.000003Farrow.1042|evm.model.000004Farrow.1420|evm.model.000003Farrow.1619|evm.model.000004Farrow.326|evm.model.000004Farrow.1461|evm.model.000007Farrow.609|evm.model.000008Farrow.495|evm.model.000000Farrow.827|evm.model.000007Farrow.816|evm.model.000006Farrow.1315|evm.model.000003Farrow.1000|evm.model.0000…
row.743|evm.model.000001Farrow.1691|evm.model.000009Farrow.1367|evm.model.000008Farrow.857|Novel00839|Novel00369|evm.model.000002Farrow.620|evm.model.000001Farrow.780|evm.model.000004Farrow.1660|evm.model.000003Farrow.1237|evm.model.000000Farrow.2025|evm.model.000007Farrow.929|evm.model.000006Farrow.742|evm.model.000003Farrow.1599|evm.model.000002Farrow.1201|evm.model.000003Farrow.1423|evm.model.…
GO:0005623	cell	cellular_component	2.1842e-28	4.5213e-25	2813	7219	3960	11230	1344	evm.model.000001Farrow.1795|evm.model.000000Farrow.1866|evm.model.000009Farrow.762|evm.model.000005Farrow.617|evm.model.000002Farrow.1598|evm.model.000004Farrow.1515|evm.model.000003Farrow.196|evm.model.000000Farrow.2533|evm.model.000005Farrow.540|evm.model.000004Farrow.962|evm.model.000005Farrow.241|evm.model.000001Farrow.522|evm.model.000001Farrow.1237|evm.model.000007Farrow.1075|evm.model.0000…
000000Farrow.791|evm.model.000009Farrow.966|evm.model.000004Farrow.568|evm.model.000003Farrow.2093|evm.model.000004Farrow.125|evm.model.000003Farrow.1087|evm.model.000008Farrow.44|evm.model.000006Farrow.211|evm.model.000006Farrow.270|evm.model.000008Farrow.164|evm.model.000002Farrow.685|evm.model.000002Farrow.1246|evm.model.000008Farrow.109|evm.model.000007Farrow.56|evm.model.000005Farrow.774|evm…	1469	evm.model.000000Farrow.710|evm.model.000000Farrow.1249|evm.model.000004Farrow.722|evm.model.000006Farrow.1474|evm.model.000000Farrow.88|evm.model.000001Farrow.1180|evm.model.000001Farrow.1963|evm.model.000001Farrow.346|evm.model.000006Farrow.503|evm.model.000002Farrow.801|evm.model.000009Farrow.1263|evm.model.000006Farrow.1342|evm.model.000003Farrow.517|evm.model.000000Farrow.1996|evm.model.00000…
vm.model.000009Farrow.930|evm.model.000002Farrow.1334|evm.model.000004Farrow.452|evm.model.000008Farrow.6|evm.model.000003Farrow.1269|Novel00649|evm.model.000000Farrow.2111|evm.model.000007Farrow.859|evm.model.000009Farrow.1252|evm.model.000006Farrow.376|evm.model.000000Farrow.1096|evm.model.000004Farrow.1011|evm.model.000003Farrow.1728|evm.model.000001Farrow.964|evm.model.000002Farrow.1163|evm.m…
GO:0044464	cell part	cellular_component	3.9156e-28	6.4843e-25	2802	7219	3945	11230	1341	evm.model.000009Farrow.39|evm.model.000002Farrow.1409|evm.model.000009Farrow.455|evm.model.000002Farrow.1074|evm.model.000003Farrow.1378|evm.model.000000Farrow.859|evm.model.000004Farrow.754|evm.model.000001Farrow.1312|evm.model.000001Farrow.280|evm.model.000001Farrow.1143|evm.model.000003Farrow.665|evm.model.000002Farrow.1273|evm.model.000000Farrow.1521|evm.model.000000Farrow.749|evm.model.00000…
005Farrow.930|evm.model.000009Farrow.1312|evm.model.000006Farrow.1024|evm.model.000004Farrow.604|evm.model.000002Farrow.1088|evm.model.000005Farrow.954|evm.model.000000Farrow.1931|evm.model.000002Farrow.2298|evm.model.000007Farrow.251|Novel00646|evm.model.000008Farrow.1268|evm.model.000004Farrow.16|evm.model.000008Farrow.582|evm.model.000003Farrow.74|evm.model.000000Farrow.476|evm.model.000004Far…	1461	evm.model.000005Farrow.655|evm.model.000000Farrow.959|evm.model.000005Farrow.503|evm.model.000007Farrow.1405|evm.model.000006Farrow.428|evm.model.000009Farrow.76|evm.model.000002Farrow.1186|evm.model.000000Farrow.1875|evm.model.000001Farrow.1583|evm.model.000009Farrow.560|evm.model.000004Farrow.751|evm.model.000002Farrow.962|evm.model.000000Farrow.1105|evm.model.000009Farrow.855|evm.model.000001F…
evm.model.000001Farrow.1382|evm.model.000002Farrow.1804|evm.model.000006Farrow.361|evm.model.000004Farrow.958|evm.model.000006Farrow.3|evm.model.000002Farrow.1205|evm.model.000002Farrow.773|evm.model.000003Farrow.733|evm.model.000001Farrow.951|evm.model.000000Farrow.1780|evm.model.000007Farrow.363|evm.model.000004Farrow.1373|evm.model.000003Farrow.1815|evm.model.000003Farrow.1372|evm.model.000005…
GO:0044424	intracellular part	cellular_component	8.2664e-28	1.1408e-24	2647	7219	3714	11230	1266	Novel00400|evm.model.000007Farrow.506|evm.model.000000Farrow.1985|evm.model.000004Farrow.987|evm.model.000000Farrow.1441|evm.model.000001Farrow.506|evm.model.000007Farrow.922|evm.model.000000Farrow.1712|evm.model.000005Farrow.60|evm.model.000004Farrow.1492|evm.model.000009Farrow.888|evm.model.000001Farrow.635|evm.model.000001Farrow.1022|evm.model.000009Farrow.89|evm.model.000001Farrow.857|evm.mod…
m.model.000002Farrow.1137|evm.model.000008Farrow.1144|evm.model.000003Farrow.115|evm.model.000000Farrow.1661|evm.model.000001Farrow.829|evm.model.000004Farrow.1076|evm.model.000008Farrow.923|evm.model.000002Farrow.826|evm.model.000005Farrow.459|evm.model.000005Farrow.358|evm.model.000001Farrow.826|evm.model.000001Farrow.488|evm.model.000006Farrow.1344|Novel00119|evm.model.000001Farrow.1840|evm.mo…	1381	evm.model.000007Farrow.848|evm.model.000008Farrow.889|evm.model.000002Farrow.712|evm.model.000002Farrow.1075|evm.model.000009Farrow.361|evm.model.000000Farrow.1566|evm.model.000003Farrow.2071|evm.model.000002Farrow.1530|evm.model.000004Farrow.102|evm.model.000005Farrow.1614|evm.model.000000Farrow.1636|evm.model.000007Farrow.1358|evm.model.000004Farrow.1478|evm.model.000001Farrow.60|evm.model.0000…
7|evm.model.000002Farrow.1347|evm.model.000002Farrow.395|evm.model.000001Farrow.1248|evm.model.000000Farrow.263|evm.model.000000Farrow.1380|evm.model.000004Farrow.1214|evm.model.000006Farrow.577|evm.model.000005Farrow.660|evm.model.000004Farrow.1617|evm.model.000006Farrow.680|evm.model.000004Farrow.796|evm.model.000002Farrow.1309|evm.model.000000Farrow.1656|evm.model.000000Farrow.726|evm.model.00…
GO:0043226	organelle	cellular_component	1.1441e-27	1.3534e-24	2323	7219	3230	11230	1111	evm.model.000003Farrow.414|evm.model.000003Farrow.1981|evm.model.000000Farrow.1071|evm.model.000001Farrow.1238|evm.model.000001Farrow.404|Novel00673|Novel00399|evm.model.000009Farrow.370|evm.model.000005Farrow.455|evm.model.000001Farrow.291|evm.model.000007Farrow.1421|evm.model.000005Farrow.532|evm.model.000005Farrow.1137|evm.model.000006Farrow.1102|evm.model.000001Farrow.366|evm.model.000003Farr…	1212	evm.model.000000Farrow.2099|evm.model.000009Farrow.729|evm.model.000000Farrow.2039|evm.model.000002Farrow.1611|evm.model.000001Farrow.364|evm.model.000005Farrow.946|evm.model.000009Farrow.330|evm.model.000000Farrow.1743|evm.model.000002Farrow.809|evm.model.000001Farrow.2376|evm.model.000000Farrow.1560|evm.model.000004Farrow.1346|evm.model.000009Farrow.764|evm.model.000005Farrow.663|evm.model.0000…
m.model.000006Farrow.227|evm.model.000001Farrow.1898|evm.model.000004Farrow.758|evm.model.000006Farrow.614|evm.model.000009Farrow.769|evm.model.000001Farrow.1333|evm.model.000007Farrow.824|evm.model.000002Farrow.800
GO:0043229	intracellular organelle	cellular_component	1.5829e-27	1.6383e-24	2321	7219	3228	11230	1109	evm.model.000006Farrow.1222|evm.model.000000Farrow.1515|evm.model.000007Farrow.26|evm.model.000005Farrow.589|evm.model.000009Farrow.1377|evm.model.000006Farrow.818|Novel00479|evm.model.000008Farrow.734|evm.model.000005Farrow.777|evm.model.000004Farrow.817|evm.model.000003Farrow.675|evm.model.000003Farrow.1062|evm.model.000007Farrow.938|Novel00606|evm.model.000001Farrow.2479|evm.model.000006Farrow…	1212	evm.model.000005Farrow.92|evm.model.000001Farrow.1224|evm.model.000002Farrow.950|evm.model.000000Farrow.1125|evm.model.000001Farrow.1218|evm.model.000003Farrow.1106|evm.model.000007Farrow.1258|evm.model.000002Farrow.1352|evm.model.000002Farrow.1534|evm.model.000003Farrow.1111|evm.model.000007Farrow.1397|evm.model.000003Farrow.1442|evm.model.000000Farrow.247|evm.model.000000Farrow.1011|evm.model.0…
model.000009Farrow.237|evm.model.000006Farrow.1425|evm.model.000004Farrow.553|evm.model.000002Farrow.680|evm.model.000001Farrow.1343|evm.model.000005Farrow.1422|evm.model.000009Farrow.1287|evm.model.000005Farrow.356
GO:0005634	nucleus	cellular_component	6.1449e-21	5.6533e-18	1463	7219	1992	11230	781	evm.model.000008Farrow.743|evm.model.000000Farrow.802|evm.model.000002Farrow.1034|evm.model.000007Farrow.641|evm.model.000002Farrow.972|evm.model.000009Farrow.1002|evm.model.000001Farrow.2389|Novel00597|evm.model.000003Farrow.224|evm.model.000001Farrow.984|evm.model.000009Farrow.354|evm.model.000008Farrow.844|evm.model.000002Farrow.1473|evm.model.000004Farrow.931|evm.model.000003Farrow.1273|evm.m…	682	evm.model.000002Farrow.1066|evm.model.000004Farrow.630|evm.model.000000Farrow.760|evm.model.000005Farrow.1419|evm.model.000000Farrow.953|evm.model.000003Farrow.959|evm.model.000003Farrow.1036|evm.model.000002Farrow.1610|evm.model.000006Farrow.501|evm.model.000008Farrow.780|evm.model.000002Farrow.1774|evm.model.000007Farrow.687|evm.model.000003Farrow.742|evm.model.000002Farrow.931|evm.model.000001…
GO:0005737	cytoplasm	cellular_component	5.229e-17	4.3296e-14	1803	7219	2543	11230	787	evm.model.000004Farrow.1020|evm.model.000001Farrow.1567|evm.model.000008Farrow.798|evm.model.000001Farrow.867|evm.model.000006Farrow.430|evm.model.000001Farrow.1505|evm.model.000002Farrow.1828|evm.model.000009Farrow.1214|evm.model.000001Farrow.1347|evm.model.000007Farrow.961|evm.model.000002Farrow.1596|evm.model.000009Farrow.999|evm.model.000002Farrow.744|evm.model.000003Farrow.1240|evm.model.000…	1016	evm.model.000001Farrow.425|evm.model.000006Farrow.1215|evm.model.000002Farrow.1849|evm.model.000007Farrow.978|evm.model.000001Farrow.301|evm.model.000009Farrow.939|evm.model.000005Farrow.493|evm.model.000003Farrow.794|evm.model.000002Farrow.919|evm.model.000000Farrow.2114|evm.model.000005Farrow.910|evm.model.000006Farrow.1411|evm.model.000004Farrow.1421|evm.model.000009Farrow.1296|evm.model.00000…
GO:0044444	cytoplasmic part	cellular_component	1.2793e-16	9.6298e-14	1570	7219	2199	11230	673	evm.model.000003Farrow.1428|evm.model.000007Farrow.1259|evm.model.000002Farrow.826|evm.model.000001Farrow.826|evm.model.000000Farrow.1661|evm.model.000001Farrow.829|evm.model.000008Farrow.923|evm.model.000001Farrow.1042|evm.model.000006Farrow.439|evm.model.000000Farrow.782|evm.model.000000Farrow.266|evm.model.000001Farrow.1476|evm.model.000001Farrow.1466|evm.model.000000Farrow.1851|evm.model.0000…	897	evm.model.000004Farrow.1085|evm.model.000002Farrow.1549|evm.model.000003Farrow.1505|evm.model.000009Farrow.1310|evm.model.000005Farrow.647|evm.model.000002Farrow.1102|evm.model.000005Farrow.131|evm.model.000004Farrow.234|evm.model.000002Farrow.1025|evm.model.000006Farrow.408|evm.model.000009Farrow.1225|evm.model.000009Farrow.1323|evm.model.000007Farrow.646|evm.model.000001Farrow.2474|evm.model.00…
GO:0044238	primary metabolic process	biological_process	4.5564e-15	3.1439e-12	2836	7219	4105	11230	1558	evm.model.000008Farrow.535|evm.model.000000Farrow.917|evm.model.000002Farrow.583|evm.model.000005Farrow.1154|evm.model.000004Farrow.504|evm.model.000002Farrow.1509|evm.model.000003Farrow.1469|evm.model.000004Farrow.6|evm.model.000004Farrow.434|evm.model.000004Farrow.1613|evm.model.000001Farrow.2440|evm.model.000007Farrow.44|evm.model.000001Farrow.2491|evm.model.000006Farrow.1028|evm.model.000003F…
ovel00947|evm.model.000009Farrow.651|evm.model.000002Farrow.1177|evm.model.000002Farrow.151|evm.model.000004Farrow.196|evm.model.000000Farrow.1749|evm.model.000005Farrow.1253|evm.model.000004Farrow.103|evm.model.000000Farrow.2178|evm.model.000004Farrow.1698|evm.model.000009Farrow.945|evm.model.000009Farrow.1319|evm.model.000002Farrow.421|evm.model.000002Farrow.789|evm.model.000001Farrow.782|evm.m…	1278	evm.model.000003Farrow.1151|evm.model.000006Farrow.1214|evm.model.000000Farrow.1736|evm.model.000006Farrow.651|evm.model.000001Farrow.2252|evm.model.000001Farrow.408|evm.model.000002Farrow.1167|evm.model.000000Farrow.954|evm.model.000000Farrow.761|evm.model.000005Farrow.662|evm.model.000005Farrow.676|evm.model.000002Farrow.1193|evm.model.000004Farrow.344|evm.model.000009Farrow.706|evm.model.00000…
el.000004Farrow.1214|evm.model.000001Farrow.67|evm.model.000005Farrow.660|evm.model.000006Farrow.680|evm.model.000004Farrow.796|evm.model.000002Farrow.1309|evm.model.000002Farrow.1347|evm.model.000003Farrow.2072|evm.model.000001Farrow.1248|evm.model.000000Farrow.263|evm.model.000005Farrow.456|evm.model.000009Farrow.107|evm.model.000003Farrow.1376|evm.model.000003Farrow.1627|Novel00261|evm.model.0…
GO:0044237	cellular metabolic process	biological_process	5.3223e-15	3.3899e-12	2599	7219	3750	11230	1349	evm.model.000004Farrow.1665|evm.model.000005Farrow.116|evm.model.000002Farrow.803|evm.model.000002Farrow.1641|evm.model.000000Farrow.27|evm.model.000000Farrow.72|evm.model.000001Farrow.231|evm.model.000004Farrow.1284|evm.model.000002Farrow.479|evm.model.000002Farrow.1130|evm.model.000007Farrow.845|evm.model.000009Farrow.266|evm.model.000001Farrow.2423|evm.model.000002Farrow.717|evm.model.000000Fa…
00000Farrow.917|evm.model.000002Farrow.583|evm.model.000005Farrow.1154|evm.model.000003Farrow.1469|evm.model.000002Farrow.1509|evm.model.000004Farrow.504|evm.model.000004Farrow.1613|evm.model.000004Farrow.6|evm.model.000001Farrow.2440|evm.model.000006Farrow.1028|evm.model.000003Farrow.2229|evm.model.000001Farrow.1749|evm.model.000000Farrow.965|evm.model.000008Farrow.10|evm.model.000007Farrow.92|e…	1250	evm.model.000005Farrow.664|evm.model.000007Farrow.598|evm.model.000007Farrow.197|evm.model.000002Farrow.1058|evm.model.000001Farrow.1360|evm.model.000003Farrow.476|evm.model.000001Farrow.1387|evm.model.000007Farrow.867|evm.model.000005Farrow.749|evm.model.000003Farrow.336|evm.model.000000Farrow.1927|evm.model.000003Farrow.1077|evm.model.000004Farrow.708|evm.model.000004Farrow.1484|evm.model.00000…
782|evm.model.000002Farrow.1774|evm.model.000002Farrow.696|evm.model.000001Farrow.1036|evm.model.000001Farrow.1683|evm.model.000001Farrow.1305|evm.model.000002Farrow.931|evm.model.000000Farrow.1634|evm.model.000002Farrow.986|evm.model.000001Farrow.1204|evm.model.000007Farrow.766|evm.model.000004Farrow.770|evm.model.000003Farrow.1629|evm.model.000004Farrow.630|evm.model.000006Farrow.400|evm.model.…
GO:0009987	cellular process	biological_process	2.1673e-14	1.2818e-11	3737	7219	5496	11230	2018	evm.model.000003Farrow.10|evm.model.000009Farrow.1176|Novel00381|evm.model.000004Farrow.919|evm.model.000001Farrow.679|evm.model.000006Farrow.1030|evm.model.000007Farrow.1500|evm.model.000001Farrow.2287|evm.model.000008Farrow.738|evm.model.000009Farrow.27|evm.model.000001Farrow.2012|evm.model.000003Farrow.1009|evm.model.000000Farrow.1753|evm.model.000000Farrow.1812|evm.model.000005Farrow.1429|evm…
el.000008Farrow.382|evm.model.000006Farrow.1436|evm.model.000002Farrow.1266|evm.model.000006Farrow.993|evm.model.000001Farrow.1751|evm.model.000001Farrow.1136|evm.model.000007Farrow.1033|evm.model.000001Farrow.2180|evm.model.000001Farrow.1060|evm.model.000006Farrow.1063|evm.model.000001Farrow.1161|evm.model.000004Farrow.1731|evm.model.000002Farrow.1540|evm.model.000001Farrow.2322|evm.model.000001…	1719	evm.model.000009Farrow.32|evm.model.000004Farrow.780|evm.model.000000Farrow.2111|evm.model.000006Farrow.376|evm.model.000009Farrow.1252|evm.model.000000Farrow.1096|evm.model.000006Farrow.627|evm.model.000001Farrow.964|evm.model.000004Farrow.1011|evm.model.000003Farrow.1728|evm.model.000002Farrow.1163|evm.model.000006Farrow.925|evm.model.000003Farrow.986|evm.model.000006Farrow.267|evm.model.000008…
ow.870|evm.model.000008Farrow.9|evm.model.000000Farrow.954|evm.model.000000Farrow.761|evm.model.000001Farrow.408|evm.model.000002Farrow.1167|evm.model.000006Farrow.651|evm.model.000001Farrow.2252|evm.model.000001Farrow.1084|evm.model.000004Farrow.898|evm.model.000003Farrow.1151|evm.model.000000Farrow.1736|evm.model.000001Farrow.36|evm.model.000001Farrow.1896|evm.model.000004Farrow.674|evm.model.0…
GO:0071704	organic substance metabolic process	biological_process	2.6475e-14	1.4614e-11	2981	7219	4336	11230	1649	evm.model.000002Farrow.1368|evm.model.000005Farrow.200|evm.model.000002Farrow.1745|evm.model.000007Farrow.524|evm.model.000002Farrow.448|evm.model.000002Farrow.2250|evm.model.000006Farrow.1205|evm.model.000005Farrow.1491|evm.model.000000Farrow.2576|evm.model.000000Farrow.1901|evm.model.000007Farrow.807|evm.model.000002Farrow.689|evm.model.000001Farrow.1222|evm.model.000006Farrow.261|evm.model.000…
l.000008Farrow.1268|evm.model.000003Farrow.1928|evm.model.000002Farrow.416|evm.model.000002Farrow.2014|evm.model.000005Farrow.785|evm.model.000003Farrow.1412|evm.model.000004Farrow.97|evm.model.000001Farrow.377|evm.model.000007Farrow.850|evm.model.000001Farrow.547|evm.model.000009Farrow.45|Novel00869|evm.model.000002Farrow.1974|evm.model.000001Farrow.861|evm.model.000004Farrow.1148|evm.model.0000…	1332	evm.model.000004Farrow.1614|evm.model.000006Farrow.907|evm.model.000006Farrow.1054|evm.model.000002Farrow.580|evm.model.000000Farrow.172|evm.model.000002Farrow.1039|evm.model.000001Farrow.1096|evm.model.000007Farrow.588|evm.model.000003Farrow.1404|evm.model.000001Farrow.1023|evm.model.000001Farrow.434|evm.model.000003Farrow.701|evm.model.000008Farrow.276|evm.model.000000Farrow.765|evm.model.00000…
el.000000Farrow.1230|evm.model.000000Farrow.1996|evm.model.000000Farrow.54|evm.model.000002Farrow.686|evm.model.000008Farrow.752|evm.model.000002Farrow.665|evm.model.000001Farrow.1979|Novel00448|evm.model.000007Farrow.1045|evm.model.000002Farrow.666|evm.model.000003Farrow.958|evm.model.000002Farrow.1548|evm.model.000002Farrow.1021|evm.model.000004Farrow.588|evm.model.000007Farrow.905|evm.model.00…
GO:0044422	organelle part	cellular_component	4.6853e-13	2.4246e-10	1202	7219	1677	11230	510	evm.model.000000Farrow.1468|evm.model.000000Farrow.2015|evm.model.000000Farrow.1554|evm.model.000001Farrow.2269|evm.model.000004Farrow.275|evm.model.000007Farrow.939|evm.model.000005Farrow.1585|evm.model.000008Farrow.47|evm.model.000006Farrow.598|evm.model.000009Farrow.902|evm.model.000000Farrow.1930|evm.model.000002Farrow.261|evm.model.000006Farrow.607|evm.model.000000Farrow.1760|evm.model.00000…	692	evm.model.000009Farrow.861|evm.model.000003Farrow.1083|evm.model.000001Farrow.437|evm.model.000009Farrow.621|evm.model.000003Farrow.24|Novel00641|evm.model.000002Farrow.2420|evm.model.000004Farrow.702|evm.model.000007Farrow.956|evm.model.000004Farrow.707|evm.model.000005Farrow.215|evm.model.000002Farrow.2421|evm.model.000006Farrow.810|evm.model.000009Farrow.750|evm.model.000004Farrow.1037|evm.mod…
GO:0044446	intracellular organelle part	cellular_component	6.0991e-13	2.9706e-10	1196	7219	1669	11230	506	evm.model.000003Farrow.1351|evm.model.000006Farrow.780|evm.model.000007Farrow.266|evm.model.000000Farrow.1598|evm.model.000006Farrow.834|evm.model.000009Farrow.877|evm.model.000006Farrow.1223|evm.model.000003Farrow.943|evm.model.000004Farrow.843|evm.model.000003Farrow.994|evm.model.000002Farrow.594|evm.model.000007Farrow.524|evm.model.000005Farrow.200|evm.model.000002Farrow.1368|evm.model.000006F…	690	evm.model.000002Farrow.1621|evm.model.000000Farrow.1013|evm.model.000002Farrow.103|evm.model.000001Farrow.866|evm.model.000000Farrow.2022|evm.model.000006Farrow.1244|evm.model.000003Farrow.1279|evm.model.000002Farrow.963|evm.model.000007Farrow.937|evm.model.000009Farrow.936|evm.model.000001Farrow.834|evm.model.000000Farrow.902|evm.model.000002Farrow.850|evm.model.000003Farrow.2011|evm.model.00000…
GO:0065007	biological regulation	biological_process	1.7207e-12	7.9152e-10	1184	7219	1641	11230	589	evm.model.000001Farrow.497|evm.model.000003Farrow.1540|evm.model.000000Farrow.1453|evm.model.000002Farrow.671|evm.model.000001Farrow.1311|evm.model.000006Farrow.1137|evm.model.000001Farrow.1605|evm.model.000008Farrow.772|evm.model.000000Farrow.1367|evm.model.000003Farrow.838|evm.model.000000Farrow.2294|evm.model.000005Farrow.573|evm.model.000003Farrow.2191|evm.model.000003Farrow.1073|evm.model.00…	595	evm.model.000001Farrow.401|evm.model.000000Farrow.216|evm.model.000009Farrow.675|evm.model.000008Farrow.727|evm.model.000009Farrow.1354|evm.model.000003Farrow.1318|evm.model.000003Farrow.1169|evm.model.000005Farrow.670|evm.model.000004Farrow.758|evm.model.000007Farrow.1535|evm.model.000006Farrow.614|evm.model.000009Farrow.769|evm.model.000001Farrow.2132|evm.model.000004Farrow.1280|evm.model.00000…
GO:0050789	regulation of biological process	biological_process	5.8927e-12	2.568e-09	1092	7219	1510	11230	554	evm.model.000000Farrow.820|evm.model.000006Farrow.981|evm.model.000001Farrow.2064|evm.model.000009Farrow.631|evm.model.000001Farrow.1962|evm.model.000009Farrow.462|evm.model.000006Farrow.642|evm.model.000000Farrow.2504|evm.model.000005Farrow.596|evm.model.000002Farrow.1070|evm.model.000003Farrow.169|Novel00294|evm.model.000006Farrow.440|evm.model.000001Farrow.13|Novel00937|evm.model.000002Farrow.…	538	evm.model.000003Farrow.979|evm.model.000005Farrow.682|evm.model.000000Farrow.2068|evm.model.000003Farrow.1336|evm.model.000003Farrow.2149|evm.model.000002Farrow.1451|evm.model.000000Farrow.228|evm.model.000009Farrow.942|evm.model.000004Farrow.137|evm.model.000009Farrow.1348|evm.model.000003Farrow.1163|evm.model.000001Farrow.1269|evm.model.000009Farrow.1148|evm.model.000002Farrow.1144|evm.model.00…
GO:0050794	regulation of cellular process	biological_process	9.7734e-12	4.0462e-09	1037	7219	1430	11230	526	evm.model.000008Farrow.1232|evm.model.000005Farrow.42|evm.model.000001Farrow.1680|evm.model.000006Farrow.819|evm.model.000000Farrow.934|evm.model.000009Farrow.511|evm.model.000005Farrow.1114|evm.model.000005Farrow.645|evm.model.000002Farrow.85|evm.model.000009Farrow.280|evm.model.000009Farrow.248|evm.model.000004Farrow.732|evm.model.000001Farrow.290|evm.model.000009Farrow.138|Novel00837|evm.model…	511	evm.model.000002Farrow.1016|evm.model.000000Farrow.1418|evm.model.000000Farrow.2017|evm.model.000003Farrow.1205|evm.model.000000Farrow.1192|evm.model.000000Farrow.751|evm.model.000000Farrow.1950|evm.model.000009Farrow.357|evm.model.000007Farrow.857|evm.model.000005Farrow.432|evm.model.000000Farrow.1028|evm.model.000005Farrow.683|evm.model.000004Farrow.1179|evm.model.000000Farrow.423|evm.model.000…
GO:0043170	macromolecule metabolic process	biological_process	2.4344e-11	9.5984e-09	2138	7219	3088	11230	1147	evm.model.000006Farrow.32|evm.model.000001Farrow.1177|evm.model.000008Farrow.894|evm.model.000007Farrow.1502|evm.model.000003Farrow.618|evm.model.000004Farrow.927|evm.model.000007Farrow.200|Novel00178|evm.model.000001Farrow.1658|evm.model.000006Farrow.1289|evm.model.000008Farrow.831|evm.model.000003Farrow.1729|evm.model.000004Farrow.759|evm.model.000005Farrow.524|Novel00783|evm.model.000006Farrow…	991	evm.model.000002Farrow.827|evm.model.000000Farrow.374|evm.model.000001Farrow.1594|evm.model.000000Farrow.695|evm.model.000001Farrow.450|evm.model.000005Farrow.1505|evm.model.000000Farrow.1168|evm.model.000006Farrow.591|evm.model.000001Farrow.2057|evm.model.000003Farrow.1168|evm.model.000000Farrow.245|evm.model.000004Farrow.763|evm.model.000003Farrow.896|evm.model.000004Farrow.574|evm.model.000000…
GO:0044260	cellular macromolecule metabolic process	biological_process	2.5777e-11	9.7017e-09	1869	7219	2684	11230	955	evm.model.000002Farrow.1178|evm.model.000000Farrow.1568|evm.model.000002Farrow.1240|evm.model.000004Farrow.203|evm.model.000002Farrow.1335|evm.model.000002Farrow.2362|evm.model.000006Farrow.500|evm.model.000000Farrow.641|evm.model.000001Farrow.1282|evm.model.000004Farrow.664|evm.model.000000Farrow.2507|evm.model.000007Farrow.354|evm.model.000000Farrow.2501|evm.model.000000Farrow.402|evm.model.000…	914	evm.model.000003Farrow.2095|evm.model.000002Farrow.1328|evm.model.000007Farrow.404|evm.model.000003Farrow.732|evm.model.000002Farrow.1157|evm.model.000007Farrow.456|evm.model.000009Farrow.703|evm.model.000009Farrow.777|evm.model.000006Farrow.614|evm.model.000004Farrow.758|evm.model.000007Farrow.1535|evm.model.000001Farrow.2132|evm.model.000009Farrow.769|evm.model.000001Farrow.1179|evm.model.00000…
GO:0012505	endomembrane system	cellular_component	6.4622e-11	2.3264e-08	452	7219	593	11230	229	evm.model.000009Farrow.27|evm.model.000001Farrow.1161|evm.model.000004Farrow.1752|evm.model.000003Farrow.1009|evm.model.000000Farrow.1551|evm.model.000000Farrow.1976|evm.model.000007Farrow.849|evm.model.000002Farrow.1101|evm.model.000007Farrow.745|evm.model.000001Farrow.359|evm.model.000006Farrow.867|evm.model.000000Farrow.1715|evm.model.000000Farrow.764|evm.model.000001Farrow.2367|evm.model.0000…	223	evm.model.000002Farrow.2359|evm.model.000002Farrow.1054|evm.model.000001Farrow.477|evm.model.000002Farrow.1113|evm.model.000008Farrow.749|evm.model.000005Farrow.357|evm.model.000008Farrow.82|evm.model.000000Farrow.849|evm.model.000000Farrow.711|evm.model.000000Farrow.1595|evm.model.000002Farrow.680|evm.model.000006Farrow.1143|evm.model.000005Farrow.766|evm.model.000000Farrow.1523|evm.model.000006…
GO:0006807	nitrogen compound metabolic process	biological_process	1.3952e-10	4.8133e-08	1866	7219	2691	11230	987	evm.model.000003Farrow.1899|evm.model.000005Farrow.1154|evm.model.000002Farrow.583|evm.model.000004Farrow.1613|evm.model.000007Farrow.868|evm.model.000002Farrow.1509|evm.model.000003Farrow.1469|evm.model.000004Farrow.504|evm.model.000008Farrow.535|evm.model.000004Farrow.607|evm.model.000005Farrow.784|evm.model.000005Farrow.750|evm.model.000000Farrow.917|evm.model.000001Farrow.988|evm.model.000001…	879	evm.model.000005Farrow.1563|evm.model.000006Farrow.651|evm.model.000002Farrow.825|evm.model.000006Farrow.1477|evm.model.000000Farrow.1877|evm.model.000000Farrow.954|evm.model.000001Farrow.828|evm.model.000000Farrow.761|evm.model.000001Farrow.408|evm.model.000002Farrow.1167|evm.model.000001Farrow.493|evm.model.000000Farrow.1941|evm.model.000002Farrow.1193|evm.model.000005Farrow.676|evm.model.00000…
GO:0005829	cytosol	cellular_component	2.0769e-10	6.8787e-08	715	7219	979	11230	356	evm.model.000000Farrow.1851|evm.model.000001Farrow.1466|evm.model.000000Farrow.1170|evm.model.000000Farrow.266|evm.model.000006Farrow.834|evm.model.000003Farrow.1114|evm.model.000001Farrow.671|evm.model.000008Farrow.779|evm.model.000002Farrow.1721|evm.model.000003Farrow.648|evm.model.000006Farrow.780|evm.model.000001Farrow.1226|evm.model.000007Farrow.266|evm.model.000005Farrow.587|evm.model.00000…	359	evm.model.000005Farrow.599|evm.model.000006Farrow.1244|evm.model.000002Farrow.1621|evm.model.000004Farrow.1562|evm.model.000009Farrow.328|evm.model.000001Farrow.2109|evm.model.000002Farrow.1719|evm.model.000007Farrow.909|evm.model.000007Farrow.937|evm.model.000003Farrow.1279|evm.model.000002Farrow.646|evm.model.000009Farrow.1178|evm.model.000001Farrow.2247|evm.model.000009Farrow.1310|evm.model.00…
GO:0034641	cellular nitrogen compound metabolic process	biological_process	2.9477e-10	9.3873e-08	1677	7219	2412	11230	883	evm.model.000004Farrow.754|evm.model.000008Farrow.133|evm.model.000009Farrow.42|evm.model.000003Farrow.1017|evm.model.000009Farrow.455|evm.model.000002Farrow.1277|evm.model.000009Farrow.39|Novel00936|evm.model.000003Farrow.1378|evm.model.000000Farrow.2421|evm.model.000002Farrow.783|evm.model.000002Farrow.1273|evm.model.000000Farrow.1611|evm.model.000000Farrow.749|evm.model.000005Farrow.738|evm.mo…	794	evm.model.000005Farrow.654|evm.model.000002Farrow.1710|evm.model.000001Farrow.876|evm.model.000005Farrow.503|evm.model.000002Farrow.1049|evm.model.000000Farrow.1063|evm.model.000002Farrow.2301|evm.model.000002Farrow.1725|evm.model.000002Farrow.1186|evm.model.000002Farrow.246|Novel00026|evm.model.000007Farrow.1405|evm.model.000008Farrow.606|evm.model.000009Farrow.76|evm.model.000000Farrow.679|evm.…
GO:0019222	regulation of metabolic process	biological_process	5.1106e-10	1.5673e-07	887	7219	1224	11230	464	evm.model.000001Farrow.506|evm.model.000007Farrow.506|evm.model.000000Farrow.1985|Novel00822|evm.model.000006Farrow.228|evm.model.000002Farrow.1022|evm.model.000006Farrow.981|evm.model.000009Farrow.888|evm.model.000001Farrow.635|evm.model.000001Farrow.2064|evm.model.000009Farrow.420|evm.model.000009Farrow.462|Novel00116|evm.model.000000Farrow.1712|evm.model.000001Farrow.1962|evm.model.000005Farro…	423	evm.model.000005Farrow.682|evm.model.000000Farrow.2068|evm.model.000002Farrow.1526|evm.model.000003Farrow.1336|evm.model.000009Farrow.361|evm.model.000009Farrow.942|evm.model.000000Farrow.1681|evm.model.000002Farrow.719|evm.model.000000Farrow.228|evm.model.000003Farrow.2149|evm.model.000002Farrow.1451|evm.model.000003Farrow.1461|evm.model.000003Farrow.1163|Novel00565|evm.model.000004Farrow.137|ev…
GO:0006139	nucleobase-containing compound metabolic process	biological_process	8.4533e-10	2.4998e-07	1413	7219	2012	11230	776	evm.model.000003Farrow.2168|evm.model.000002Farrow.1315|evm.model.000010Farrow.10|evm.model.000000Farrow.920|evm.model.000004Farrow.1567|evm.model.000008Farrow.1280|evm.model.000003Farrow.1114|evm.model.000002Farrow.1137|Novel00128|evm.model.000006Farrow.615|evm.model.000008Farrow.591|evm.model.000003Farrow.115|evm.model.000008Farrow.1144|evm.model.000007Farrow.1558|evm.model.000004Farrow.1076|ev…	637	evm.model.000005Farrow.289|evm.model.000008Farrow.838|evm.model.000002Farrow.1755|evm.model.000001Farrow.1116|evm.model.000007Farrow.909|evm.model.000000Farrow.1559|evm.model.000003Farrow.768|evm.model.000003Farrow.1289|evm.model.000005Farrow.1579|evm.model.000001Farrow.915|evm.model.000009Farrow.1310|evm.model.000005Farrow.647|evm.model.000003Farrow.1655|evm.model.000003Farrow.1505|evm.model.000…
GO:1901360	organic cyclic compound metabolic process	biological_process	9.5936e-10	2.7391e-07	1548	7219	2217	11230	858	evm.model.000003Farrow.1003|evm.model.000009Farrow.458|evm.model.000006Farrow.1223|evm.model.000000Farrow.1537|evm.model.000000Farrow.1019|evm.model.000002Farrow.39|evm.model.000003Farrow.1713|evm.model.000001Farrow.1421|evm.model.000008Farrow.902|evm.model.000009Farrow.435|evm.model.000003Farrow.726|evm.model.000009Farrow.978|evm.model.000005Farrow.812|evm.model.000008Farrow.801|evm.model.000002…	690	evm.model.000002Farrow.850|evm.model.000000Farrow.902|evm.model.000009Farrow.1178|evm.model.000001Farrow.999|evm.model.000009Farrow.365|evm.model.000006Farrow.320|evm.model.000007Farrow.722|evm.model.000000Farrow.883|evm.model.000003Farrow.1142|Novel00436|evm.model.000009Farrow.1211|evm.model.000005Farrow.147|evm.model.000000Farrow.1295|evm.model.000003Farrow.731|evm.model.000004Farrow.1675|evm.m…
GO:0046483	heterocycle metabolic process	biological_process	1.2546e-09	3.4626e-07	1491	7219	2132	11230	828	evm.model.000001Farrow.1034|evm.model.000000Farrow.2385|evm.model.000007Farrow.1115|evm.model.000009Farrow.1209|evm.model.000006Farrow.1243|evm.model.000002Farrow.1458|evm.model.000002Farrow.757|evm.model.000007Farrow.1078|evm.model.000001Farrow.1749|evm.model.000008Farrow.10|evm.model.000008Farrow.1311|evm.model.000001Farrow.1498|Novel00757|evm.model.000002Farrow.737|evm.model.000009Farrow.524|e…	663	evm.model.000003Farrow.747|evm.model.000001Farrow.1358|evm.model.000009Farrow.1206|evm.model.000001Farrow.1280|evm.model.000007Farrow.870|evm.model.000007Farrow.936|evm.model.000000Farrow.1641|evm.model.000008Farrow.9|evm.model.000007Farrow.917|evm.model.000007Farrow.1357|evm.model.000002Farrow.1089|evm.model.000002Farrow.2018|evm.model.000006Farrow.519|evm.model.000008Farrow.893|evm.model.000000…
GO:0016070	RNA metabolic process	biological_process	3.3068e-09	8.8323e-07	1099	7219	1547	11230	590	evm.model.000009Farrow.25|evm.model.000000Farrow.1392|evm.model.000002Farrow.1457|evm.model.000008Farrow.670|evm.model.000007Farrow.845|evm.model.000009Farrow.266|evm.model.000000Farrow.790|evm.model.000006Farrow.1113|Novel00854|evm.model.000005Farrow.116|evm.model.000000Farrow.27|evm.model.000008Farrow.298|evm.model.000000Farrow.640|evm.model.000000Farrow.1072|evm.model.000001Farrow.13|Novel0029…	509	evm.model.000003Farrow.908|evm.model.000003Farrow.550|evm.model.000004Farrow.404|evm.model.000003Farrow.1018|evm.model.000004Farrow.1484|evm.model.000009Farrow.36|evm.model.000002Farrow.1281|evm.model.000000Farrow.1121|evm.model.000006Farrow.467|evm.model.000002Farrow.1415|evm.model.000007Farrow.643|evm.model.000005Farrow.703|evm.model.000003Farrow.697|evm.model.000005Farrow.548|evm.model.000007F…
GO:1901362	organic cyclic compound biosynthetic process	biological_process	7.4809e-09	1.9357e-06	956	7219	1340	11230	560	evm.model.000009Farrow.455|evm.model.000009Farrow.657|evm.model.000003Farrow.1378|evm.model.000001Farrow.2479|evm.model.000007Farrow.938|Novel00606|evm.model.000000Farrow.2421|evm.model.000002Farrow.1886|evm.model.000004Farrow.754|evm.model.000008Farrow.133|evm.model.000008Farrow.1004|evm.model.000002Farrow.1387|evm.model.000002Farrow.1273|evm.model.000000Farrow.1883|evm.model.000006Farrow.35|evm…	396	evm.model.000002Farrow.1049|evm.model.000008Farrow.1337|evm.model.000002Farrow.2301|evm.model.000002Farrow.182|evm.model.000002Farrow.1725|evm.model.000003Farrow.1363|evm.model.000005Farrow.1355|evm.model.000008Farrow.1036|evm.model.000007Farrow.1405|evm.model.000002Farrow.600|evm.model.000009Farrow.76|evm.model.000000Farrow.1532|evm.model.000002Farrow.812|evm.model.000002Farrow.1940|evm.model.00…
GO:0031323	regulation of cellular metabolic process	biological_process	8.3745e-09	2.1012e-06	801	7219	1108	11230	428	evm.model.000002Farrow.2335|evm.model.000001Farrow.1165|evm.model.000002Farrow.1088|evm.model.000005Farrow.1123|evm.model.000004Farrow.1468|evm.model.000006Farrow.1160|evm.model.000002Farrow.1628|evm.model.000007Farrow.338|evm.model.000006Farrow.1394|evm.model.000007Farrow.251|Novel00646|evm.model.000005Farrow.987|evm.model.000008Farrow.293|evm.model.000009Farrow.290|evm.model.000005Farrow.1385|e…	373	evm.model.000006Farrow.742|evm.model.000004Farrow.1104|evm.model.000003Farrow.1237|evm.model.000000Farrow.1180|evm.model.000004Farrow.1660|evm.model.000000Farrow.1965|evm.model.000000Farrow.2553|evm.model.000003Farrow.1599|evm.model.000005Farrow.194|evm.model.000009Farrow.1197|evm.model.000000Farrow.419|evm.model.000004Farrow.667|evm.model.000001Farrow.2175|evm.model.000002Farrow.1444|evm.model.0…
GO:0071840	cellular component organization or biogenesis	biological_process	8.7286e-09	2.1257e-06	1023	7219	1447	11230	405	evm.model.000001Farrow.1266|evm.model.000009Farrow.461|evm.model.000001Farrow.1028|evm.model.000003Farrow.1343|evm.model.000002Farrow.932|evm.model.000004Farrow.745|evm.model.000005Farrow.1500|evm.model.000007Farrow.916|evm.model.000004Farrow.664|evm.model.000006Farrow.500|evm.model.000008Farrow.812|evm.model.000009Farrow.1229|evm.model.000002Farrow.671|evm.model.000000Farrow.1453|evm.model.00000…	618	evm.model.000001Farrow.1179|evm.model.000000Farrow.787|evm.model.000005Farrow.114|evm.model.000002Farrow.1119|evm.model.000009Farrow.769|evm.model.000004Farrow.758|evm.model.000006Farrow.227|evm.model.000006Farrow.6|evm.model.000004Farrow.1499|evm.model.000002Farrow.800|evm.model.000009Farrow.315|evm.model.000009Farrow.703|evm.model.000001Farrow.1333|evm.model.000008Farrow.1028|evm.model.000001Fa…
GO:0009058	biosynthetic process	biological_process	9.5588e-09	2.2613e-06	1517	7219	2185	11230	809	evm.model.000008Farrow.1231|evm.model.000006Farrow.272|evm.model.000001Farrow.1498|Novel00757|evm.model.000002Farrow.737|evm.model.000002Farrow.1781|evm.model.000008Farrow.940|evm.model.000001Farrow.1749|evm.model.000007Farrow.1078|evm.model.000008Farrow.10|evm.model.000001Farrow.1034|evm.model.000007Farrow.1115|evm.model.000000Farrow.2385|evm.model.000009Farrow.1209|evm.model.000007Farrow.658|ev…	708	evm.model.000008Farrow.893|evm.model.000006Farrow.519|evm.model.000002Farrow.61|evm.model.000002Farrow.1089|evm.model.000009Farrow.632|evm.model.000002Farrow.2018|evm.model.000003Farrow.1248|evm.model.000007Farrow.870|evm.model.000007Farrow.936|evm.model.000000Farrow.1641|evm.model.000008Farrow.9|evm.model.000007Farrow.917|evm.model.000007Farrow.1357|evm.model.000003Farrow.747|evm.model.000009Far…
GO:0090304	nucleic acid metabolic process	biological_process	1.392e-08	3.1088e-06	1259	7219	1792	11230	692	evm.model.000006Farrow.848|evm.model.000009Farrow.422|evm.model.000007Farrow.1382|evm.model.000001Farrow.1834|evm.model.000006Farrow.632|evm.model.000002Farrow.2340|evm.model.000007Farrow.719|evm.model.000000Farrow.283|evm.model.000003Farrow.1729|Novel00783|evm.model.000006Farrow.647|evm.model.000002Farrow.1488|evm.model.000000Farrow.2019|evm.model.000004Farrow.789|evm.model.000005Farrow.1506|evm…	567	evm.model.000004Farrow.543|evm.model.000009Farrow.770|evm.model.000004Farrow.1010|evm.model.000009Farrow.990|evm.model.000007Farrow.703|evm.model.000008Farrow.1211|evm.model.000000Farrow.2258|evm.model.000004Farrow.558|evm.model.000009Farrow.1266|evm.model.000005Farrow.457|evm.model.000009Farrow.389|evm.model.000009Farrow.1039|evm.model.000001Farrow.1389|evm.model.000001Farrow.1455|evm.model.0000…
GO:1901576	organic substance biosynthetic process	biological_process	1.3933e-08	3.1088e-06	1454	7219	2092	11230	763	evm.model.000000Farrow.816|evm.model.000002Farrow.1153|evm.model.000002Farrow.1510|evm.model.000008Farrow.1063|evm.model.000006Farrow.410|evm.model.000001Farrow.2013|evm.model.000000Farrow.591|evm.model.000001Farrow.857|evm.model.000009Farrow.378|evm.model.000004Farrow.1216|evm.model.000001Farrow.1022|evm.model.000001Farrow.635|evm.model.000009Farrow.420|evm.model.000000Farrow.1712|Novel00116|evm…	691	evm.model.000002Farrow.753|evm.model.000008Farrow.817|Novel00702|evm.model.000000Farrow.1848|evm.model.000000Farrow.1894|evm.model.000004Farrow.102|evm.model.000001Farrow.1097|evm.model.000000Farrow.1566|evm.model.000000Farrow.1681|evm.model.000002Farrow.719|evm.model.000002Farrow.1075|evm.model.000002Farrow.712|evm.model.000003Farrow.1461|Novel00565|evm.model.000004Farrow.296|evm.model.000006Far…
GO:0018130	heterocycle biosynthetic process	biological_process	1.4267e-08	3.1088e-06	922	7219	1292	11230	543	evm.model.000004Farrow.1578|evm.model.000009Farrow.187|evm.model.000005Farrow.540|evm.model.000007Farrow.121|evm.model.000006Farrow.854|evm.model.000005Farrow.1514|evm.model.000005Farrow.72|evm.model.000005Farrow.1207|evm.model.000006Farrow.74|evm.model.000008Farrow.789|evm.model.000005Farrow.509|evm.model.000009Farrow.845|evm.model.000009Farrow.813|evm.model.000002Farrow.992|evm.model.000004Farr…	379	evm.model.000001Farrow.551|evm.model.000001Farrow.891|evm.model.000009Farrow.1263|evm.model.000006Farrow.1148|evm.model.000003Farrow.517|evm.model.000005Farrow.1354|evm.model.000014Farrow.73|evm.model.000004Farrow.1466|evm.model.000009Farrow.1039|evm.model.000000Farrow.1230|evm.model.000002Farrow.1164|evm.model.000005Farrow.457|evm.model.000009Farrow.1266|evm.model.000009Farrow.206|evm.model.0000…
GO:0034654	nucleobase-containing compound biosynthetic process	biological_process	1.6777e-08	3.5618e-06	854	7219	1191	11230	501	evm.model.000002Farrow.447|evm.model.000005Farrow.987|evm.model.000008Farrow.293|evm.model.000007Farrow.251|Novel00646|evm.model.000001Farrow.1946|evm.model.000006Farrow.1487|evm.model.000007Farrow.338|evm.model.000004Farrow.1381|evm.model.000006Farrow.1394|evm.model.000008Farrow.582|evm.model.000000Farrow.993|evm.model.000006Farrow.1160|evm.model.000004Farrow.1468|evm.model.000005Farrow.1123|evm…	353	evm.model.000005Farrow.194|evm.model.000003Farrow.1723|evm.model.000000Farrow.1965|evm.model.000002Farrow.1450|evm.model.000000Farrow.1180|evm.model.000003Farrow.1237|evm.model.000004Farrow.1104|evm.model.000002Farrow.1365|evm.model.000006Farrow.742|evm.model.000000Farrow.2387|evm.model.000002Farrow.1116|evm.model.000002Farrow.1956|evm.model.000003Farrow.865|evm.model.000000Farrow.828|evm.model.0…
GO:0019438	aromatic compound biosynthetic process	biological_process	1.8077e-08	3.742e-06	906	7219	1269	11230	528	evm.model.000007Farrow.1126|evm.model.000006Farrow.426|evm.model.000008Farrow.18|evm.model.000003Farrow.91|evm.model.000008Farrow.971|evm.model.000001Farrow.2409|evm.model.000009Farrow.918|evm.model.000002Farrow.52|evm.model.000009Farrow.975|evm.model.000008Farrow.921|evm.model.000002Farrow.42|evm.model.000002Farrow.263|evm.model.000002Farrow.2336|evm.model.000005Farrow.169|evm.model.000002Farrow…	378	evm.model.000001Farrow.434|evm.model.000001Farrow.1023|evm.model.000007Farrow.581|evm.model.000001Farrow.492|evm.model.000002Farrow.1390|evm.model.000004Farrow.958|evm.model.000005Farrow.708|evm.model.000006Farrow.824|evm.model.000004Farrow.1345|evm.model.000003Farrow.1208|evm.model.000003Farrow.723|evm.model.000000Farrow.1956|evm.model.000006Farrow.1054|evm.model.000002Farrow.1039|evm.model.0000…
GO:0044249	cellular biosynthetic process	biological_process	2.215e-08	4.3836e-06	1433	7219	2063	11230	749	evm.model.000001Farrow.2389|evm.model.000009Farrow.1002|evm.model.000009Farrow.1087|Novel00597|evm.model.000003Farrow.224|evm.model.000001Farrow.984|evm.model.000000Farrow.802|evm.model.000002Farrow.972|evm.model.000006Farrow.874|evm.model.000007Farrow.586|evm.model.000005Farrow.774|evm.model.000008Farrow.844|evm.model.000002Farrow.1473|evm.model.000004Farrow.931|evm.model.000003Farrow.409|evm.mo…	684	evm.model.000009Farrow.950|evm.model.000004Farrow.630|evm.model.000003Farrow.1629|evm.model.000007Farrow.766|evm.model.000000Farrow.2597|evm.model.000000Farrow.1719|evm.model.000009Farrow.581|evm.model.000005Farrow.1419|evm.model.000000Farrow.908|evm.model.000008Farrow.780|evm.model.000001Farrow.1192|evm.model.000002Farrow.1774|evm.model.000009Farrow.782|evm.model.000003Farrow.742|evm.model.00000…
GO:0006725	cellular aromatic compound metabolic process	biological_process	2.2381e-08	4.3836e-06	1494	7219	2152	11230	827	evm.model.000005Farrow.1506|evm.model.000005Farrow.72|evm.model.000007Farrow.121|evm.model.000005Farrow.1514|evm.model.000004Farrow.1578|evm.model.000002Farrow.1488|evm.model.000000Farrow.1721|evm.model.000000Farrow.2019|evm.model.000004Farrow.789|evm.model.000003Farrow.1729|evm.model.000000Farrow.283|Novel00783|evm.model.000000Farrow.1538|evm.model.000006Farrow.647|evm.model.000007Farrow.1382|ev…	667	evm.model.000006Farrow.1148|evm.model.000005Farrow.547|evm.model.000001Farrow.891|evm.model.000001Farrow.2256|evm.model.000001Farrow.551|evm.model.000009Farrow.389|evm.model.000009Farrow.1039|evm.model.000004Farrow.1466|evm.model.000001Farrow.1455|evm.model.000001Farrow.1389|evm.model.000002Farrow.953|evm.model.000003Farrow.420|evm.model.000009Farrow.990|evm.model.000004Farrow.1010|evm.model.0000…
GO:0005575	cellular_component	cellular_component	2.2765e-08	4.3836e-06	4666	7219	7053	11230	2521	evm.model.000000Farrow.1599|evm.model.000001Farrow.2215|evm.model.000009Farrow.1284|evm.model.000001Farrow.95|evm.model.000008Farrow.938|evm.model.000007Farrow.75|evm.model.000009Farrow.1086|evm.model.000007Farrow.934|evm.model.000002Farrow.572|evm.model.000002Farrow.1618|evm.model.000001Farrow.2442|evm.model.000005Farrow.828|evm.model.000000Farrow.615|evm.model.000001Farrow.1026|evm.model.000001…
000001Farrow.1563|evm.model.000004Farrow.1635|evm.model.000000Farrow.312|evm.model.000003Farrow.2046|evm.model.000000Farrow.970|evm.model.000005Farrow.788|evm.model.000002Farrow.1286|evm.model.000005Farrow.1499|evm.model.000003Farrow.1017|evm.model.000007Farrow.960|evm.model.000002Farrow.1180|evm.model.000000Farrow.2419|evm.model.000008Farrow.281|evm.model.000006Farrow.795|evm.model.000000Farrow.…
90|evm.model.000006Farrow.1391|evm.model.000007Farrow.850|evm.model.000001Farrow.1061|evm.model.000000Farrow.1066|evm.model.000006Farrow.764|evm.model.000000Farrow.437|Novel00869|evm.model.000001Farrow.1677|evm.model.000006Farrow.768|evm.model.000001Farrow.2130|evm.model.000002Farrow.1143|evm.model.000002Farrow.999|evm.model.000001Farrow.861|evm.model.000004Farrow.1176|evm.model.000003Farrow.91|e…	2145	evm.model.000005Farrow.1348|evm.model.000000Farrow.1943|evm.model.000009Farrow.1351|evm.model.000003Farrow.644|evm.model.000009Farrow.305|evm.model.000001Farrow.1971|evm.model.000002Farrow.1209|evm.model.000002Farrow.1320|evm.model.000003Farrow.1446|evm.model.000000Farrow.1630|evm.model.000002Farrow.1874|evm.model.000008Farrow.436|evm.model.000006Farrow.402|evm.model.000003Farrow.1019|evm.model.0…
del.000006Farrow.628|evm.model.000009Farrow.1219|evm.model.000003Farrow.2181|evm.model.000002Farrow.2076|evm.model.000005Farrow.1047|evm.model.000007Farrow.757|evm.model.000000Farrow.67|evm.model.000009Farrow.917|evm.model.000001Farrow.1192|evm.model.000007Farrow.687|evm.model.000003Farrow.742|evm.model.000005Farrow.1419|evm.model.000000Farrow.2601|evm.model.000006Farrow.1460|evm.model.000001Farr…
GO:0080090	regulation of primary metabolic process	biological_process	3.6623e-08	6.8918e-06	791	7219	1099	11230	422	evm.model.000000Farrow.105|Novel00531|evm.model.000001Farrow.535|evm.model.000009Farrow.282|evm.model.000006Farrow.1484|evm.model.000009Farrow.1376|evm.model.000007Farrow.585|evm.model.000001Farrow.445|evm.model.000001Farrow.253|evm.model.000008Farrow.863|evm.model.000000Farrow.350|evm.model.000003Farrow.902|Novel00180|evm.model.000004Farrow.725|evm.model.000004Farrow.88|evm.model.000007Farrow.51…	369	evm.model.000004Farrow.452|evm.model.000000Farrow.961|evm.model.000002Farrow.1548|evm.model.000002Farrow.1334|evm.model.000009Farrow.257|evm.model.000007Farrow.1045|Novel00448|evm.model.000005Farrow.702|Novel00322|Novel00789|evm.model.000002Farrow.796|evm.model.000005Farrow.790|evm.model.000009Farrow.237|evm.model.000002Farrow.1163|evm.model.000009Farrow.794|evm.model.000006Farrow.688|evm.model.0…
GO:0006366	transcription from RNA polymerase II promoter	biological_process	6.1879e-08	1.1386e-05	431	7219	577	11230	233	evm.model.000005Farrow.42|evm.model.000008Farrow.1232|evm.model.000000Farrow.1100|evm.model.000006Farrow.874|evm.model.000002Farrow.1473|evm.model.000001Farrow.1937|evm.model.000008Farrow.844|Novel00673|evm.model.000009Farrow.160|evm.model.000002Farrow.878|evm.model.000001Farrow.1817|evm.model.000005Farrow.1114|evm.model.000003Farrow.224|evm.model.000002Farrow.85|evm.model.000009Farrow.280|evm.mo…	198	evm.model.000005Farrow.1419|evm.model.000000Farrow.1418|evm.model.000002Farrow.499|evm.model.000004Farrow.1214|evm.model.000004Farrow.1346|evm.model.000000Farrow.1560|evm.model.000000Farrow.1192|evm.model.000000Farrow.751|evm.model.000009Farrow.822|evm.model.000000Farrow.1950|evm.model.000000Farrow.1656|evm.model.000005Farrow.1425|evm.model.000009Farrow.305|evm.model.000001Farrow.1204|evm.model.0…
GO:0006357	regulation of transcription from RNA polymerase II promoter	biological_process	6.4821e-08	1.1582e-05	402	7219	535	11230	222	evm.model.000001Farrow.13|evm.model.000002Farrow.1301|evm.model.000008Farrow.1063|evm.model.000002Farrow.1510|evm.model.000009Farrow.1319|evm.model.000003Farrow.838|evm.model.000004Farrow.462|evm.model.000000Farrow.1453|evm.model.000000Farrow.1823|evm.model.000001Farrow.1605|evm.model.000000Farrow.591|evm.model.000001Farrow.857|evm.model.000006Farrow.1040|evm.model.000001Farrow.635|evm.model.0000…	180	evm.model.000000Farrow.768|evm.model.000003Farrow.1318|evm.model.000004Farrow.1096|evm.model.000002Farrow.608|evm.model.000009Farrow.881|evm.model.000002Farrow.247|evm.model.000009Farrow.675|evm.model.000000Farrow.781|evm.model.000001Farrow.401|evm.model.000008Farrow.727|evm.model.000005Farrow.529|evm.model.000001Farrow.1097|evm.model.000001Farrow.390|evm.model.000002Farrow.1451|evm.model.000003F…
GO:0060255	regulation of macromolecule metabolic process	biological_process	6.5741e-08	1.1582e-05	780	7219	1085	11230	419	evm.model.000006Farrow.35|evm.model.000000Farrow.749|evm.model.000002Farrow.1273|evm.model.000002Farrow.1387|evm.model.000004Farrow.754|evm.model.000001Farrow.2479|evm.model.000007Farrow.938|Novel00606|evm.model.000000Farrow.2421|evm.model.000002Farrow.1409|evm.model.000009Farrow.455|evm.model.000009Farrow.657|evm.model.000000Farrow.1515|evm.model.000002Farrow.1195|evm.model.000009Farrow.651|evm.…	361	evm.model.000002Farrow.1186|evm.model.000009Farrow.815|evm.model.000002Farrow.1940|evm.model.000009Farrow.76|evm.model.000000Farrow.1532|evm.model.000002Farrow.812|evm.model.000007Farrow.1405|evm.model.000002Farrow.600|evm.model.000005Farrow.1355|evm.model.000008Farrow.1036|evm.model.000003Farrow.1363|evm.model.000008Farrow.1337|evm.model.000002Farrow.2301|evm.model.000002Farrow.182|evm.model.000…
GO:0097659	nucleic acid-templated transcription	biological_process	7.3933e-08	1.2753e-05	766	7219	1066	11230	456	evm.model.000000Farrow.917|evm.model.000005Farrow.1154|evm.model.000003Farrow.1899|evm.model.000003Farrow.1469|evm.model.000002Farrow.1509|evm.model.000007Farrow.868|evm.model.000004Farrow.1613|evm.model.000001Farrow.1701|evm.model.000001Farrow.2440|evm.model.000000Farrow.1852|evm.model.000002Farrow.2164|evm.model.000008Farrow.410|evm.model.000001Farrow.2429|evm.model.000002Farrow.559|evm.model.0…	310	evm.model.000004Farrow.117|evm.model.000003Farrow.1464|evm.model.000009Farrow.230|evm.model.000005Farrow.541|evm.model.000001Farrow.408|evm.model.000002Farrow.1167|evm.model.000000Farrow.2304|evm.model.000004Farrow.544|evm.model.000004Farrow.118|evm.model.000007Farrow.653|evm.model.000005Farrow.369|evm.model.000000Farrow.1941|evm.model.000002Farrow.748|evm.model.000006Farrow.937|evm.model.000001F…
GO:0010467	gene expression	biological_process	9.1773e-08	1.5508e-05	1231	7219	1768	11230	603	evm.model.000005Farrow.116|Novel00854|evm.model.000000Farrow.1072|evm.model.000000Farrow.640|evm.model.000008Farrow.298|evm.model.000009Farrow.25|evm.model.000008Farrow.670|evm.model.000002Farrow.1457|evm.model.000006Farrow.1113|evm.model.000009Farrow.266|evm.model.000000Farrow.790|evm.model.000007Farrow.845|evm.model.000001Farrow.2064|evm.model.000002Farrow.1779|evm.model.000001Farrow.1962|evm.m…	628	evm.model.000002Farrow.1415|evm.model.000001Farrow.1360|evm.model.000007Farrow.197|evm.model.000007Farrow.643|evm.model.000002Farrow.1058|evm.model.000005Farrow.703|evm.model.000001Farrow.99|evm.model.000005Farrow.749|evm.model.000001Farrow.2459|evm.model.000007Farrow.867|evm.model.000005Farrow.548|evm.model.000003Farrow.697|evm.model.000003Farrow.1018|evm.model.000004Farrow.404|evm.model.000003F…
GO:0032774	RNA biosynthetic process	biological_process	9.7961e-08	1.6222e-05	770	7219	1073	11230	458	evm.model.000004Farrow.254|evm.model.000001Farrow.1682|evm.model.000009Farrow.161|evm.model.000002Farrow.828|evm.model.000000Farrow.2360|evm.model.000004Farrow.272|evm.model.000000Farrow.2037|evm.model.000003Farrow.76|evm.model.000004Farrow.556|evm.model.000004Farrow.205|evm.model.000007Farrow.808|evm.model.000005Farrow.819|evm.model.000001Farrow.254|evm.model.000001Farrow.1637|evm.model.000003Fa…	312	evm.model.000000Farrow.1941|evm.model.000005Farrow.369|evm.model.000007Farrow.653|evm.model.000003Farrow.1587|evm.model.000000Farrow.1433|evm.model.000006Farrow.1278|evm.model.000001Farrow.1497|evm.model.000006Farrow.937|evm.model.000002Farrow.748|evm.model.000009Farrow.230|evm.model.000003Farrow.1464|evm.model.000004Farrow.117|evm.model.000004Farrow.544|evm.model.000004Farrow.118|evm.model.00000…
GO:0006351	transcription, DNA-templated	biological_process	1.1317e-07	1.8373e-05	762	7219	1062	11230	454	evm.model.000003Farrow.2030|evm.model.000002Farrow.489|evm.model.000002Farrow.294|evm.model.000003Farrow.96|evm.model.000003Farrow.264|evm.model.000001Farrow.724|evm.model.000001Farrow.1526|Novel00295|evm.model.000005Farrow.1152|evm.model.000000Farrow.1489|evm.model.000005Farrow.1585|evm.model.000003Farrow.642|evm.model.000002Farrow.507|evm.model.000003Farrow.706|Novel00668|evm.model.000007Farrow…	308	evm.model.000006Farrow.782|evm.model.000003Farrow.1083|evm.model.000004Farrow.236|evm.model.000007Farrow.39|evm.model.000002Farrow.131|Novel00603|evm.model.000003Farrow.972|evm.model.000005Farrow.434|evm.model.000007Farrow.324|evm.model.000002Farrow.1262|evm.model.000001Farrow.846|evm.model.000008Farrow.767|evm.model.000000Farrow.754|evm.model.000000Farrow.1957|evm.model.000002Farrow.1356|evm.mod…
GO:0009059	macromolecule biosynthetic process	biological_process	2.5948e-07	4.1318e-05	1108	7219	1587	11230	593	evm.model.000002Farrow.294|evm.model.000002Farrow.489|evm.model.000002Farrow.1264|evm.model.000003Farrow.264|evm.model.000003Farrow.96|evm.model.000001Farrow.724|evm.model.000005Farrow.1152|evm.model.000000Farrow.1489|evm.model.000003Farrow.642|evm.model.000009Farrow.811|evm.model.000002Farrow.507|evm.model.000009Farrow.281|evm.model.000002Farrow.155|Novel00916|evm.model.000008Farrow.1011|evm.mod…	515	evm.model.000006Farrow.782|evm.model.000003Farrow.1445|evm.model.000000Farrow.1960|evm.model.000004Farrow.236|evm.model.000006Farrow.1426|evm.model.000006Farrow.1159|evm.model.000002Farrow.131|evm.model.000007Farrow.324|evm.model.000002Farrow.1262|evm.model.000000Farrow.1830|evm.model.000001Farrow.846|evm.model.000008Farrow.767|evm.model.000000Farrow.754|evm.model.000002Farrow.1356|evm.model.0000…
GO:0016043	cellular component organization	biological_process	2.783e-07	4.3477e-05	890	7219	1264	11230	379	evm.model.000002Farrow.1409|evm.model.000007Farrow.938|evm.model.000001Farrow.1312|evm.model.000003Farrow.1017|evm.model.000001Farrow.280|evm.model.000001Farrow.972|evm.model.000002Farrow.1387|evm.model.000002Farrow.1273|evm.model.000007Farrow.748|evm.model.000000Farrow.962|evm.model.000007Farrow.358|evm.model.000008Farrow.734|evm.model.000003Farrow.2239|evm.model.000004Farrow.1740|evm.model.0000…	511	evm.model.000002Farrow.182|evm.model.000003Farrow.1363|evm.model.000002Farrow.1710|evm.model.000005Farrow.1355|evm.model.000001Farrow.876|Novel00593|evm.model.000000Farrow.1594|evm.model.000000Farrow.679|evm.model.000007Farrow.624|evm.model.000000Farrow.1349|evm.model.000000Farrow.271|evm.model.000002Farrow.643|evm.model.000003Farrow.689|evm.model.000009Farrow.344|evm.model.000009Farrow.704|evm.m…
GO:0044271	cellular nitrogen compound biosynthetic process	biological_process	3.2216e-07	4.9398e-05	1115	7219	1602	11230	593	evm.model.000008Farrow.187|evm.model.000001Farrow.759|evm.model.000008Farrow.109|evm.model.000009Farrow.316|evm.model.000003Farrow.409|evm.model.000008Farrow.44|evm.model.000004Farrow.931|evm.model.000008Farrow.844|evm.model.000002Farrow.1473|evm.model.000007Farrow.586|evm.model.000006Farrow.874|evm.model.000000Farrow.802|evm.model.000001Farrow.984|evm.model.000009Farrow.1087|Novel00597|evm.model…	522	evm.model.000003Farrow.2181|evm.model.000002Farrow.763|evm.model.000002Farrow.931|evm.model.000009Farrow.1219|evm.model.000002Farrow.696|evm.model.000000Farrow.1634|evm.model.000001Farrow.1204|evm.model.000006Farrow.501|evm.model.000000Farrow.953|evm.model.000009Farrow.782|evm.model.000002Farrow.1774|evm.model.000003Farrow.742|evm.model.000008Farrow.780|evm.model.000001Farrow.1192|evm.model.00000…
GO:0019219	regulation of nucleobase-containing compound metabolic process	biological_process	4.482e-07	6.7474e-05	656	7219	911	11230	374	evm.model.000004Farrow.1076|evm.model.000005Farrow.358|evm.model.000005Farrow.102|evm.model.000008Farrow.591|evm.model.000000Farrow.1019|evm.model.000009Farrow.458|evm.model.000003Farrow.1003|evm.model.000004Farrow.1567|evm.model.000005Farrow.803|evm.model.000007Farrow.1347|evm.model.000000Farrow.2362|evm.model.000006Farrow.834|evm.model.000009Farrow.98|evm.model.000003Farrow.536|evm.model.000003…	282	evm.model.000002Farrow.765|evm.model.000004Farrow.1675|evm.model.000009Farrow.1211|evm.model.000006Farrow.757|Novel00436|evm.model.000007Farrow.246|evm.model.000001Farrow.2460|evm.model.000001Farrow.915|evm.model.000006Farrow.320|evm.model.000009Farrow.1310|evm.model.000003Farrow.1655|evm.model.000003Farrow.1505|evm.model.000002Farrow.1044|evm.model.000007Farrow.937|evm.model.000004Farrow.230|evm…
GO:0051716	cellular response to stimulus	biological_process	4.8057e-07	7.1055e-05	504	7219	690	11230	226	evm.model.000000Farrow.1387|evm.model.000003Farrow.1046|evm.model.000000Farrow.288|Novel00947|evm.model.000000Farrow.1392|evm.model.000001Farrow.2306|evm.model.000007Farrow.938|evm.model.000002Farrow.783|evm.model.000002Farrow.1273|evm.model.000001Farrow.1253|evm.model.000000Farrow.962|evm.model.000003Farrow.1275|evm.model.000001Farrow.1919|evm.model.000007Farrow.1484|evm.model.000006Farrow.106|e…	278	evm.model.000002Farrow.1550|evm.model.000001Farrow.2372|evm.model.000007Farrow.721|evm.model.000000Farrow.1329|evm.model.000001Farrow.1351|evm.model.000009Farrow.225|evm.model.000004Farrow.805|evm.model.000001Farrow.1419|evm.model.000000Farrow.1594|evm.model.000004Farrow.1484|evm.model.000009Farrow.704|evm.model.000009Farrow.1306|evm.model.000003Farrow.1111|evm.model.000007Farrow.867|evm.model.00…
GO:0005794	Golgi apparatus	cellular_component	5.1215e-07	7.4396e-05	149	7219	184	11230	86	evm.model.000005Farrow.1512|evm.model.000001Farrow.1354|evm.model.000003Farrow.1108|evm.model.000006Farrow.1325|evm.model.000002Farrow.2403|evm.model.000009Farrow.65|evm.model.000002Farrow.1088|evm.model.000002Farrow.2298|evm.model.000002Farrow.1445|evm.model.000001Farrow.1238|evm.model.000001Farrow.1442|evm.model.000002Farrow.1289|evm.model.000006Farrow.498|evm.model.000001Farrow.1645|evm.model.…	63	evm.model.000002Farrow.884|evm.model.000008Farrow.24|evm.model.000001Farrow.1159|evm.model.000003Farrow.2184|evm.model.000009Farrow.925|evm.model.000003Farrow.859|evm.model.000002Farrow.912|evm.model.000004Farrow.990|evm.model.000003Farrow.1124|evm.model.000004Farrow.1036|evm.model.000006Farrow.274|evm.model.000003Farrow.900|evm.model.000000Farrow.1730|evm.model.000002Farrow.774|evm.model.000007F…
GO:0006796	phosphate-containing compound metabolic process	biological_process	6.9133e-07	9.8693e-05	527	7219	727	11230	231	evm.model.000004Farrow.6|evm.model.000007Farrow.1491|evm.model.000001Farrow.986|evm.model.000003Farrow.260|evm.model.000003Farrow.1033|evm.model.000003Farrow.1049|evm.model.000004Farrow.1112|evm.model.000002Farrow.559|evm.model.000001Farrow.463|evm.model.000000Farrow.945|evm.model.000002Farrow.1151|evm.model.000000Farrow.1248|evm.model.000003Farrow.940|evm.model.000002Farrow.714|evm.model.000001F…	296	evm.model.000001Farrow.2252|evm.model.000008Farrow.442|evm.model.000004Farrow.347|evm.model.000004Farrow.38|evm.model.000002Farrow.825|evm.model.000000Farrow.1174|evm.model.000002Farrow.1344|evm.model.000001Farrow.1896|evm.model.000006Farrow.775|evm.model.000004Farrow.544|evm.model.000001Farrow.2309|evm.model.000006Farrow.1162|evm.model.000002Farrow.1167|evm.model.000003Farrow.984|evm.model.00000…
GO:0034645	cellular macromolecule biosynthetic process	biological_process	7.5541e-07	0.00010601	1096	7219	1572	11230	589	evm.model.000006Farrow.1394|evm.model.000008Farrow.582|evm.model.000005Farrow.987|evm.model.000007Farrow.251|Novel00646|evm.model.000006Farrow.1487|evm.model.000005Farrow.1123|evm.model.000001Farrow.1165|evm.model.000002Farrow.1628|evm.model.000004Farrow.1468|evm.model.000001Farrow.1044|evm.model.000005Farrow.896|evm.model.000004Farrow.1166|evm.model.000004Farrow.15|evm.model.000009Farrow.290|evm…	507	evm.model.000005Farrow.194|evm.model.000000Farrow.1965|evm.model.000006Farrow.742|evm.model.000000Farrow.1180|evm.model.000004Farrow.1660|evm.model.000003Farrow.1237|evm.model.000003Farrow.865|evm.model.000001Farrow.2175|evm.model.000003Farrow.2091|evm.model.000009Farrow.1197|evm.model.000002Farrow.1045|evm.model.000002Farrow.1444|evm.model.000006Farrow.905|evm.model.000002Farrow.131|evm.model.00…
GO:0043234	protein complex	cellular_component	7.7461e-07	0.0001069	742	7219	1049	11230	399	evm.model.000005Farrow.367|evm.model.000000Farrow.1987|evm.model.000005Farrow.509|evm.model.000008Farrow.789|evm.model.000005Farrow.563|evm.model.000005Farrow.540|evm.model.000005Farrow.1514|evm.model.000002Farrow.876|evm.model.000004Farrow.1733|evm.model.000001Farrow.522|evm.model.000005Farrow.567|evm.model.000009Farrow.265|evm.model.000000Farrow.2019|evm.model.000005Farrow.824|evm.model.000001F…	343	evm.model.000005Farrow.547|evm.model.000008Farrow.631|evm.model.000006Farrow.503|evm.model.000002Farrow.1164|evm.model.000001Farrow.1395|evm.model.000000Farrow.1996|evm.model.000005Farrow.457|evm.model.000002Farrow.923|evm.model.000003Farrow.1170|evm.model.000009Farrow.770|evm.model.000000Farrow.1925|evm.model.000003Farrow.2200|evm.model.000005Farrow.192|evm.model.000001Farrow.1970|evm.model.0000…
GO:0005783	endoplasmic reticulum	cellular_component	8.5156e-07	0.00011559	248	7219	326	11230	122	evm.model.000005Farrow.511|evm.model.000004Farrow.892|evm.model.000007Farrow.709|evm.model.000004Farrow.1176|evm.model.000005Farrow.630|evm.model.000008Farrow.831|evm.model.000003Farrow.1540|evm.model.000003Farrow.1280|evm.model.000000Farrow.2020|evm.model.000000Farrow.2294|evm.model.000000Farrow.1550|evm.model.000005Farrow.484|evm.model.000007Farrow.101|evm.model.000003Farrow.2191|evm.model.0000…	126	evm.model.000001Farrow.1141|evm.model.000003Farrow.1042|evm.model.000000Farrow.1302|evm.model.000002Farrow.1394|evm.model.000002Farrow.1144|evm.model.000001Farrow.399|evm.model.000001Farrow.1513|evm.model.000003Farrow.2071|evm.model.000000Farrow.1779|evm.model.000002Farrow.449|evm.model.000003Farrow.1143|evm.model.000000Farrow.2605|evm.model.000000Farrow.2078|evm.model.000001Farrow.494|evm.model.…
GO:0031090	organelle membrane	cellular_component	9.4945e-07	0.0001268	409	7219	561	11230	174	evm.model.000000Farrow.283|evm.model.000003Farrow.1351|evm.model.000000Farrow.266|evm.model.000005Farrow.763|evm.model.000001Farrow.1476|evm.model.000004Farrow.1709|evm.model.000000Farrow.1598|evm.model.000006Farrow.780|evm.model.000002Farrow.1598|evm.model.000008Farrow.811|evm.model.000005Farrow.598|evm.model.000005Farrow.563|evm.model.000005Farrow.1506|evm.model.000008Farrow.789|evm.model.00000…	235	evm.model.000002Farrow.103|evm.model.000001Farrow.1581|evm.model.000000Farrow.1013|evm.model.000000Farrow.2022|evm.model.000002Farrow.923|evm.model.000000Farrow.1099|evm.model.000001Farrow.1970|evm.model.000009Farrow.547|evm.model.000009Farrow.936|evm.model.000001Farrow.1976|evm.model.000000Farrow.1925|evm.model.000000Farrow.88|evm.model.000000Farrow.1892|evm.model.000002Farrow.77|evm.model.00000…
GO:0006793	phosphorus metabolic process	biological_process	2.1155e-06	0.00027803	537	7219	744	11230	236	evm.model.000001Farrow.986|evm.model.000003Farrow.260|evm.model.000003Farrow.1049|evm.model.000003Farrow.1033|evm.model.000004Farrow.1112|evm.model.000002Farrow.559|evm.model.000004Farrow.6|evm.model.000007Farrow.1491|evm.model.000002Farrow.714|evm.model.000000Farrow.1248|evm.model.000003Farrow.940|evm.model.000001Farrow.463|evm.model.000000Farrow.945|evm.model.000002Farrow.1151|evm.model.000008F…	301	evm.model.000004Farrow.544|evm.model.000001Farrow.2309|evm.model.000006Farrow.1162|evm.model.000002Farrow.1167|evm.model.000001Farrow.2252|evm.model.000004Farrow.347|evm.model.000008Farrow.442|evm.model.000000Farrow.1174|evm.model.000002Farrow.825|evm.model.000004Farrow.38|evm.model.000006Farrow.775|evm.model.000001Farrow.1896|evm.model.000002Farrow.1344|evm.model.000006Farrow.1096|evm.model.0000…
GO:0032991	macromolecular complex	cellular_component	2.6006e-06	0.00033645	999	7219	1443	11230	457	evm.model.000000Farrow.1987|evm.model.000005Farrow.509|evm.model.000005Farrow.563|evm.model.000004Farrow.1563|evm.model.000008Farrow.789|evm.model.000005Farrow.367|evm.model.000005Farrow.1514|evm.model.000002Farrow.876|evm.model.000001Farrow.522|evm.model.000005Farrow.567|evm.model.000006Farrow.854|evm.model.000004Farrow.1733|evm.model.000005Farrow.540|evm.model.000005Farrow.824|evm.model.000009F…	542	evm.model.000001Farrow.1430|evm.model.000005Farrow.547|evm.model.000002Farrow.1077|evm.model.000006Farrow.503|evm.model.000008Farrow.631|evm.model.000001Farrow.346|evm.model.000000Farrow.1042|evm.model.000001Farrow.1395|evm.model.000002Farrow.1164|evm.model.000009Farrow.1330|evm.model.000009Farrow.389|evm.model.000002Farrow.1619|evm.model.000001Farrow.1389|evm.model.000006Farrow.1456|evm.model.00…
GO:0051171	regulation of nitrogen compound metabolic process	biological_process	3.836e-06	0.00048865	700	7219	981	11230	387	evm.model.000003Farrow.409|evm.model.000006Farrow.1247|evm.model.000008Farrow.44|evm.model.000001Farrow.660|evm.model.000009Farrow.180|evm.model.000008Farrow.109|evm.model.000000Farrow.2141|evm.model.000001Farrow.290|evm.model.000009Farrow.138|evm.model.000008Farrow.187|evm.model.000004Farrow.732|evm.model.000001Farrow.984|evm.model.000009Farrow.280|evm.model.000002Farrow.85|Novel00597|evm.model.…	313	evm.model.000009Farrow.782|evm.model.000003Farrow.1406|evm.model.000008Farrow.780|evm.model.000006Farrow.501|evm.model.000000Farrow.423|evm.model.000005Farrow.683|evm.model.000004Farrow.1179|evm.model.000000Farrow.953|evm.model.000000Farrow.1634|evm.model.000001Farrow.1204|evm.model.000003Farrow.2181|evm.model.000002Farrow.931|evm.model.000002Farrow.696|evm.model.000009Farrow.1219|evm.model.00000…
GO:0035556	intracellular signal transduction	biological_process	4.5975e-06	0.00057678	145	7219	181	11230	48	evm.model.000007Farrow.961|evm.model.000009Farrow.928|evm.model.000005Farrow.594|evm.model.000001Farrow.359|evm.model.000001Farrow.2269|evm.model.000001Farrow.1462|evm.model.000004Farrow.1020|evm.model.000000Farrow.1145|evm.model.000003Farrow.1536|evm.model.000001Farrow.1283|evm.model.000000Farrow.1307|evm.model.000002Farrow.430|evm.model.000000Farrow.2109|evm.model.000009Farrow.248|evm.model.000…	97	evm.model.000001Farrow.1691|evm.model.000004Farrow.1712|evm.model.000008Farrow.763|evm.model.000002Farrow.1380|evm.model.000009Farrow.794|evm.model.000001Farrow.1433|evm.model.000004Farrow.238|evm.model.000006Farrow.1159|evm.model.000002Farrow.1225|evm.model.000003Farrow.794|evm.model.000009Farrow.828|evm.model.000001Farrow.1064|evm.model.000000Farrow.1696|evm.model.000006Farrow.376|evm.model.000…
GO:0000981	RNA polymerase II transcription factor activity, sequence-specific DNA binding	molecular_function	4.7997e-06	0.00058738	280	7219	370	11230	183	evm.model.000000Farrow.2421|evm.model.000001Farrow.2479|Novel00606|evm.model.000009Farrow.657|evm.model.000002Farrow.2130|evm.model.000009Farrow.455|evm.model.000004Farrow.754|evm.model.000007Farrow.1337|evm.model.000002Farrow.244|evm.model.000008Farrow.73|evm.model.000001Farrow.2441|evm.model.000006Farrow.35|evm.model.000004Farrow.1698|evm.model.000001Farrow.1989|evm.model.000008Farrow.1326|evm.…	97	evm.model.000002Farrow.1049|evm.model.000009Farrow.76|evm.model.000007Farrow.1405|evm.model.000004Farrow.404|evm.model.000002Farrow.600|evm.model.000002Farrow.1186|evm.model.000002Farrow.1940|evm.model.000009Farrow.36|evm.model.000004Farrow.572|evm.model.000003Farrow.1226|evm.model.000008Farrow.887|evm.model.000000Farrow.1257|evm.model.000001Farrow.401|evm.model.000001Farrow.390|evm.model.000001F…
GO:0051252	regulation of RNA metabolic process	biological_process	4.8239e-06	0.00058738	626	7219	873	11230	358	evm.model.000009Farrow.651|evm.model.000000Farrow.312|evm.model.000002Farrow.1195|evm.model.000007Farrow.1431|evm.model.000000Farrow.260|evm.model.000008Farrow.1326|evm.model.000003Farrow.2239|evm.model.000005Farrow.1253|evm.model.000004Farrow.1698|evm.model.000002Farrow.1273|evm.model.000000Farrow.749|evm.model.000006Farrow.35|evm.model.000002Farrow.1387|evm.model.000004Farrow.754|evm.model.0000…	268	evm.model.000000Farrow.1257|evm.model.000008Farrow.887|evm.model.000003Farrow.1106|evm.model.000002Farrow.1352|evm.model.000009Farrow.560|evm.model.000002Farrow.1940|evm.model.000002Farrow.1186|evm.model.000009Farrow.815|evm.model.000002Farrow.600|evm.model.000007Farrow.1405|evm.model.000009Farrow.76|evm.model.000002Farrow.812|evm.model.000000Farrow.1532|evm.model.000003Farrow.1363|evm.model.0000…
GO:0009889	regulation of biosynthetic process	biological_process	5.0599e-06	0.00059513	693	7219	972	11230	379	evm.model.000002Farrow.52|evm.model.000008Farrow.921|evm.model.000009Farrow.975|evm.model.000002Farrow.42|evm.model.000002Farrow.263|evm.model.000002Farrow.2336|evm.model.000008Farrow.18|evm.model.000001Farrow.575|evm.model.000002Farrow.1104|Novel00869|evm.model.000000Farrow.1901|evm.model.000007Farrow.807|evm.model.000007Farrow.666|evm.model.000005Farrow.169|evm.model.000001Farrow.1033|evm.model…	314	evm.model.000005Farrow.708|evm.model.000006Farrow.824|evm.model.000004Farrow.1345|evm.model.000003Farrow.1208|evm.model.000003Farrow.723|evm.model.000001Farrow.434|evm.model.000001Farrow.1023|evm.model.000007Farrow.581|evm.model.000002Farrow.1390|evm.model.000005Farrow.705|evm.model.000002Farrow.1714|evm.model.000002Farrow.1219|evm.model.000002Farrow.1039|evm.model.000005Farrow.1005|evm.model.000…
GO:0031326	regulation of cellular biosynthetic process	biological_process	5.0599e-06	0.00059513	693	7219	972	11230	379	evm.model.000004Farrow.1685|evm.model.000003Farrow.1128|evm.model.000000Farrow.476|evm.model.000000Farrow.1552|Novel00604|evm.model.000003Farrow.74|evm.model.000005Farrow.1385|evm.model.000009Farrow.290|evm.model.000003Farrow.127|evm.model.000004Farrow.15|evm.model.000002Farrow.1972|evm.model.000000Farrow.1589|evm.model.000004Farrow.1166|evm.model.000004Farrow.1468|evm.model.000006Farrow.1160|evm…	314	evm.model.000002Farrow.1444|evm.model.000008Farrow.855|evm.model.000009Farrow.1197|evm.model.000001Farrow.2175|evm.model.000001Farrow.1015|evm.model.000000Farrow.828|evm.model.000003Farrow.865|evm.model.000000Farrow.2387|evm.model.000002Farrow.1116|evm.model.000003Farrow.1237|evm.model.000004Farrow.1104|evm.model.000000Farrow.1180|evm.model.000004Farrow.1660|evm.model.000006Farrow.742|evm.model.0…
GO:0044763	single-organism cellular process	biological_process	5.1397e-06	0.00059513	2386	7219	3525	11230	1284	evm.model.000000Farrow.157|evm.model.000006Farrow.849|evm.model.000004Farrow.1009|evm.model.000001Farrow.400|evm.model.000000Farrow.1551|evm.model.000003Farrow.1775|evm.model.000007Farrow.1216|evm.model.000000Farrow.52|evm.model.000003Farrow.331|evm.model.000004Farrow.24|evm.model.000007Farrow.1160|evm.model.000005Farrow.1115|evm.model.000009Farrow.796|evm.model.000000Farrow.1674|evm.model.000001…
.model.000001Farrow.808|evm.model.000008Farrow.83|evm.model.000005Farrow.1131|evm.model.000007Farrow.1106|evm.model.000002Farrow.489|evm.model.000004Farrow.983|evm.model.000003Farrow.852|evm.model.000000Farrow.1808|evm.model.000007Farrow.483|evm.model.000009Farrow.811|evm.model.000007Farrow.336|evm.model.000001Farrow.2350|evm.model.000008Farrow.1268|evm.model.000002Farrow.2298|evm.model.000006Far…	1102	evm.model.000000Farrow.849|evm.model.000008Farrow.82|evm.model.000002Farrow.59|evm.model.000003Farrow.2240|evm.model.000003Farrow.982|evm.model.000002Farrow.1073|evm.model.000000Farrow.958|evm.model.000006Farrow.611|evm.model.000002Farrow.184|evm.model.000007Farrow.1018|evm.model.000005Farrow.557|evm.model.000001Farrow.844|evm.model.000004Farrow.1726|evm.model.000000Farrow.872|evm.model.000002Far…
GO:0010564	regulation of cell cycle process	biological_process	5.175e-06	0.00059513	107	7219	129	11230	47	evm.model.000000Farrow.1708|evm.model.000009Farrow.1362|evm.model.000007Farrow.961|evm.model.000003Farrow.779|evm.model.000000Farrow.1367|evm.model.000000Farrow.1145|evm.model.000001Farrow.960|evm.model.000001Farrow.1462|evm.model.000002Farrow.1388|evm.model.000002Farrow.687|evm.model.000000Farrow.1438|evm.model.000001Farrow.2269|evm.model.000002Farrow.1410|evm.model.000000Farrow.1674|evm.model.0…	60	evm.model.000003Farrow.1208|evm.model.000009Farrow.794|evm.model.000004Farrow.1013|evm.model.000001Farrow.1433|evm.model.000001Farrow.477|evm.model.000003Farrow.1169|evm.model.000009Farrow.909|evm.model.000000Farrow.1779|evm.model.000002Farrow.1530|evm.model.000001Farrow.2225|evm.model.000009Farrow.828|evm.model.000001Farrow.1269|evm.model.000003Farrow.982|evm.model.000001Farrow.507|evm.model.000…
GO:1903506	regulation of nucleic acid-templated transcription	biological_process	5.3693e-06	0.00060078	619	7219	863	11230	356	evm.model.000004Farrow.1698|evm.model.000005Farrow.1253|evm.model.000003Farrow.2239|evm.model.000008Farrow.1326|evm.model.000000Farrow.260|evm.model.000007Farrow.1431|evm.model.000002Farrow.1195|evm.model.000009Farrow.651|evm.model.000000Farrow.312|evm.model.000001Farrow.2479|evm.model.000007Farrow.938|Novel00606|evm.model.000000Farrow.2421|evm.model.000009Farrow.455|evm.model.000009Farrow.657|ev…	263	evm.model.000009Farrow.560|evm.model.000002Farrow.1352|evm.model.000003Farrow.1106|evm.model.000008Farrow.887|evm.model.000000Farrow.1257|evm.model.000008Farrow.1337|evm.model.000002Farrow.182|evm.model.000002Farrow.2301|evm.model.000002Farrow.1049|evm.model.000005Farrow.1355|evm.model.000008Farrow.1036|evm.model.000003Farrow.1363|evm.model.000009Farrow.76|evm.model.000000Farrow.1532|evm.model.00…
GO:2001141	regulation of RNA biosynthetic process	biological_process	5.3693e-06	0.00060078	619	7219	863	11230	356	evm.model.000001Farrow.857|evm.model.000000Farrow.591|evm.model.000006Farrow.642|evm.model.000002Farrow.1510|evm.model.000002Farrow.1301|evm.model.000008Farrow.1063|evm.model.000001Farrow.13|evm.model.000003Farrow.169|Novel00294|evm.model.000006Farrow.228|Novel00822|evm.model.000006Farrow.981|evm.model.000001Farrow.506|evm.model.000007Farrow.506|evm.model.000000Farrow.1985|evm.model.000001Farrow.…	263	evm.model.000001Farrow.390|evm.model.000001Farrow.1097|evm.model.000004Farrow.46|evm.model.000000Farrow.2068|evm.model.000004Farrow.137|Novel00565|evm.model.000002Farrow.719|evm.model.000009Farrow.942|evm.model.000003Farrow.1461|evm.model.000002Farrow.1451|evm.model.000000Farrow.1121|evm.model.000009Farrow.225|evm.model.000003Farrow.1247|evm.model.000009Farrow.36|evm.model.000004Farrow.404|evm.mo…
GO:0031974	membrane-enclosed lumen	cellular_component	5.6901e-06	0.00062819	493	7219	686	11230	187	evm.model.000000Farrow.1674|evm.model.000008Farrow.863|evm.model.000002Farrow.1267|evm.model.000003Farrow.1727|evm.model.000006Farrow.463|evm.model.000005Farrow.727|evm.model.000007Farrow.877|evm.model.000004Farrow.725|evm.model.000003Farrow.1333|evm.model.000002Farrow.1228|evm.model.000007Farrow.1033|evm.model.000006Farrow.899|evm.model.000003Farrow.53|evm.model.000006Farrow.1030|evm.model.00000…	306	evm.model.000000Farrow.858|evm.model.000003Farrow.1210|Novel00649|evm.model.000009Farrow.1232|evm.model.000002Farrow.184|evm.model.000008Farrow.443|evm.model.000002Farrow.666|evm.model.000006Farrow.508|evm.model.000003Farrow.1269|evm.model.000009Farrow.862|Novel00322|evm.model.000004Farrow.704|evm.model.000002Farrow.951|evm.model.000002Farrow.1359|evm.model.000002Farrow.178|evm.model.000005Farrow…
GO:0006355	regulation of transcription, DNA-templated	biological_process	5.8064e-06	0.00063259	616	7219	859	11230	354	evm.model.000008Farrow.940|evm.model.000000Farrow.494|evm.model.000001Farrow.1498|Novel00757|evm.model.000007Farrow.961|evm.model.000000Farrow.2475|evm.model.000006Farrow.1396|evm.model.000003Farrow.779|evm.model.000006Farrow.1243|evm.model.000001Farrow.1034|evm.model.000000Farrow.1120|evm.model.000009Farrow.1209|evm.model.000000Farrow.2385|evm.model.000007Farrow.1078|evm.model.000002Farrow.339|e…	262	Novel00333|evm.model.000003Farrow.794|evm.model.000001Farrow.1443|evm.model.000006Farrow.519|evm.model.000009Farrow.218|evm.model.000004Farrow.1421|evm.model.000007Farrow.1428|evm.model.000000Farrow.1722|evm.model.000009Farrow.1206|evm.model.000001Farrow.1358|evm.model.000008Farrow.590|evm.model.000007Farrow.936|evm.model.000007Farrow.935|evm.model.000008Farrow.9|evm.model.000000Farrow.1641|evm.m…
GO:0010556	regulation of macromolecule biosynthetic process	biological_process	6.1137e-06	0.00065742	678	7219	950	11230	375	evm.model.000001Farrow.1033|evm.model.000001Farrow.377|evm.model.000005Farrow.169|evm.model.000007Farrow.666|evm.model.000007Farrow.807|evm.model.000000Farrow.1901|Novel00869|evm.model.000002Farrow.1104|evm.model.000001Farrow.575|evm.model.000008Farrow.18|evm.model.000002Farrow.2336|evm.model.000002Farrow.263|evm.model.000002Farrow.42|evm.model.000008Farrow.921|evm.model.000009Farrow.975|evm.mode…	303	evm.model.000003Farrow.1039|evm.model.000007Farrow.691|evm.model.000003Farrow.1654|evm.model.000005Farrow.1005|evm.model.000002Farrow.1039|evm.model.000002Farrow.1219|evm.model.000002Farrow.1714|evm.model.000005Farrow.705|evm.model.000002Farrow.1390|evm.model.000007Farrow.581|evm.model.000001Farrow.1023|evm.model.000001Farrow.434|evm.model.000003Farrow.723|evm.model.000003Farrow.1208|evm.model.00…
GO:2000112	regulation of cellular macromolecule biosynthetic process	biological_process	7.453e-06	0.00079116	674	7219	945	11230	373	evm.model.000007Farrow.251|Novel00646|evm.model.000008Farrow.293|evm.model.000005Farrow.987|evm.model.000006Farrow.1394|evm.model.000007Farrow.338|evm.model.000004Farrow.1468|evm.model.000002Farrow.1628|evm.model.000006Farrow.1160|evm.model.000001Farrow.1165|evm.model.000002Farrow.2335|evm.model.000005Farrow.1123|evm.model.000002Farrow.1972|evm.model.000004Farrow.1166|evm.model.000000Farrow.1589|…	301	evm.model.000000Farrow.1965|evm.model.000005Farrow.194|evm.model.000003Farrow.1237|evm.model.000004Farrow.1104|evm.model.000004Farrow.1660|evm.model.000000Farrow.1180|evm.model.000006Farrow.742|evm.model.000001Farrow.1015|evm.model.000000Farrow.828|evm.model.000003Farrow.865|evm.model.000002Farrow.1116|evm.model.000000Farrow.2387|evm.model.000002Farrow.1444|evm.model.000008Farrow.855|evm.model.00…
GO:0043233	organelle lumen	cellular_component	1.0883e-05	0.0011195	470	7219	653	11230	180	evm.model.000006Farrow.691|evm.model.000000Farrow.288|evm.model.000001Farrow.2306|evm.model.000007Farrow.938|evm.model.000006Farrow.1495|evm.model.000002Farrow.954|evm.model.000004Farrow.1501|evm.model.000001Farrow.1312|evm.model.000001Farrow.872|evm.model.000007Farrow.845|evm.model.000006Farrow.1419|evm.model.000000Farrow.2013|evm.model.000002Farrow.1387|evm.model.000005Farrow.738|evm.model.0000…	290	evm.model.000002Farrow.754|evm.model.000000Farrow.1844|evm.model.000002Farrow.1710|evm.model.000009Farrow.225|evm.model.000008Farrow.1036|evm.model.000000Farrow.1594|evm.model.000008Farrow.606|evm.model.000002Farrow.812|evm.model.000003Farrow.1077|evm.model.000004Farrow.708|evm.model.000001Farrow.944|evm.model.000004Farrow.737|evm.model.000009Farrow.815|evm.model.000000Farrow.2461|evm.model.00000…
GO:0070013	intracellular organelle lumen	cellular_component	1.0883e-05	0.0011195	470	7219	653	11230	180	evm.model.000000Farrow.1852|evm.model.000006Farrow.369|evm.model.000002Farrow.698|evm.model.000001Farrow.1165|evm.model.000000Farrow.1705|evm.model.000000Farrow.1148|evm.model.000007Farrow.868|evm.model.000003Farrow.77|evm.model.000000Farrow.1552|evm.model.000002Farrow.714|evm.model.000002Farrow.1468|evm.model.000000Farrow.1576|evm.model.000004Farrow.1685|evm.model.000004Farrow.15|evm.model.00000…	290	evm.model.000000Farrow.954|evm.model.000000Farrow.1180|evm.model.000001Farrow.1374|evm.model.000000Farrow.1877|evm.model.000000Farrow.761|evm.model.000002Farrow.1788|evm.model.000003Farrow.850|evm.model.000000Farrow.697|evm.model.000008Farrow.826|evm.model.000001Farrow.493|evm.model.000009Farrow.1018|evm.model.000001Farrow.408|evm.model.000000Farrow.1291|evm.model.000006Farrow.651|evm.model.00000…
GO:0007165	signal transduction	biological_process	1.1087e-05	0.0011195	193	7219	250	11230	68	evm.model.000000Farrow.1387|Novel00947|evm.model.000005Farrow.1506|evm.model.000001Farrow.1623|evm.model.000002Farrow.1162|evm.model.000000Farrow.962|evm.model.000000Farrow.782|evm.model.000003Farrow.1275|evm.model.000001Farrow.1919|evm.model.000000Farrow.970|evm.model.000000Farrow.1515|evm.model.000006Farrow.665|evm.model.000000Farrow.1453|evm.model.000001Farrow.960|evm.model.000000Farrow.2504|e…	125	evm.model.000001Farrow.2372|evm.model.000000Farrow.1329|evm.model.000003Farrow.1505|evm.model.000007Farrow.721|evm.model.000001Farrow.1351|evm.model.000001Farrow.1339|evm.model.000001Farrow.915|evm.model.000000Farrow.2067|evm.model.000004Farrow.805|evm.model.000006Farrow.1323|evm.model.000009Farrow.704|evm.model.000009Farrow.1306|evm.model.000003Farrow.1281|Novel00327|evm.model.000002Farrow.1352|…
GO:0044700	single organism signaling	biological_process	1.1087e-05	0.0011195	193	7219	250	11230	68	evm.model.000005Farrow.1506|evm.model.000001Farrow.1623|Novel00947|evm.model.000000Farrow.1387|evm.model.000002Farrow.1162|evm.model.000003Farrow.1275|evm.model.000000Farrow.782|evm.model.000000Farrow.962|evm.model.000000Farrow.1515|evm.model.000000Farrow.970|evm.model.000001Farrow.1919|evm.model.000005Farrow.595|evm.model.000006Farrow.989|Novel00272|evm.model.000002Farrow.1070|evm.model.000005Fa…	125	evm.model.000001Farrow.915|evm.model.000001Farrow.1351|evm.model.000001Farrow.1339|evm.model.000000Farrow.1329|evm.model.000003Farrow.1505|evm.model.000007Farrow.721|evm.model.000001Farrow.2372|evm.model.000009Farrow.704|evm.model.000006Farrow.1323|evm.model.000000Farrow.2067|evm.model.000004Farrow.805|evm.model.000002Farrow.1352|evm.model.000009Farrow.328|Novel00327|evm.model.000003Farrow.1281|e…
GO:0033043	regulation of organelle organization	biological_process	1.39e-05	0.0013867	154	7219	195	11230	79	evm.model.000002Farrow.1034|evm.model.000007Farrow.641|evm.model.000003Farrow.1273|evm.model.000006Farrow.819|evm.model.000007Farrow.46|evm.model.000002Farrow.1088|evm.model.000000Farrow.421|evm.model.000000Farrow.1997|evm.model.000003Farrow.2252|evm.model.000000Farrow.1336|evm.model.000004Farrow.1500|evm.model.000004Farrow.724|evm.model.000006Farrow.597|evm.model.000000Farrow.943|evm.model.00000…	75	evm.model.000008Farrow.1355|evm.model.000003Farrow.1237|evm.model.000003Farrow.1537|evm.model.000002Farrow.723|evm.model.000006Farrow.680|evm.model.000000Farrow.1180|evm.model.000002Farrow.1167|evm.model.000000Farrow.1743|evm.model.000002Farrow.1193|evm.model.000001Farrow.405|evm.model.000006Farrow.645|evm.model.000003Farrow.865|evm.model.000005Farrow.698|evm.model.000004Farrow.1179|evm.model.000…
GO:0023052	signaling	biological_process	1.4092e-05	0.001389	195	7219	253	11230	70	evm.model.000000Farrow.970|evm.model.000000Farrow.1515|evm.model.000001Farrow.1919|evm.model.000000Farrow.782|evm.model.000003Farrow.1275|evm.model.000000Farrow.962|evm.model.000000Farrow.1345|evm.model.000002Farrow.1162|evm.model.000001Farrow.1623|evm.model.000005Farrow.1506|evm.model.000000Farrow.1387|Novel00947|evm.model.000004Farrow.698|evm.model.000000Farrow.1167|evm.model.000009Farrow.888|e…	125	evm.model.000001Farrow.1180|evm.model.000003Farrow.1279|evm.model.000002Farrow.1285|evm.model.000002Farrow.646|evm.model.000004Farrow.619|evm.model.000004Farrow.722|evm.model.000003Farrow.1106|evm.model.000002Farrow.1396|evm.model.000002Farrow.77|Novel00327|evm.model.000009Farrow.328|evm.model.000002Farrow.1352|evm.model.000009Farrow.1306|evm.model.000003Farrow.1281|evm.model.000006Farrow.1323|ev…
GO:0071214	cellular response to abiotic stimulus	biological_process	1.7714e-05	0.0017255	41	7219	44	11230	11	evm.model.000003Farrow.1408|evm.model.000007Farrow.827|evm.model.000002Farrow.961|evm.model.000002Farrow.1773|evm.model.000000Farrow.1336|evm.model.000009Farrow.392|evm.model.000000Farrow.1760|evm.model.000000Farrow.1708|evm.model.000009Farrow.248|evm.model.000005Farrow.1114|evm.model.000001Farrow.1347	30	evm.model.000001Farrow.1202|evm.model.000000Farrow.748|evm.model.000003Farrow.1281|evm.model.000006Farrow.486|evm.model.000003Farrow.1039|evm.model.000006Farrow.1468|evm.model.000001Farrow.1358|evm.model.000000Farrow.841|evm.model.000002Farrow.45|evm.model.000002Farrow.1356|evm.model.000004Farrow.1179|evm.model.000002Farrow.646|evm.model.000009Farrow.1232|evm.model.000005Farrow.92|evm.model.00000…
GO:0044431	Golgi apparatus part	cellular_component	1.8662e-05	0.0017968	84	7219	101	11230	53	evm.model.000003Farrow.1108|evm.model.000003Farrow.1046|evm.model.000005Farrow.1512|evm.model.000009Farrow.830|evm.model.000001Farrow.1354|evm.model.000005Farrow.598|evm.model.000003Farrow.1017|evm.model.000008Farrow.789|evm.model.000000Farrow.859|evm.model.000009Farrow.65|evm.model.000008Farrow.872|evm.model.000002Farrow.1088|evm.model.000003Farrow.1428|evm.model.000002Farrow.2298|evm.model.0000…	31	evm.model.000005Farrow.655|evm.model.000004Farrow.1036|evm.model.000003Farrow.859|evm.model.000003Farrow.1018|evm.model.000000Farrow.1730|evm.model.000002Farrow.774|evm.model.000007Farrow.753|evm.model.000004Farrow.722|evm.model.000003Farrow.891|evm.model.000000Farrow.1925|evm.model.000001Farrow.1513|evm.model.000009Farrow.1252|evm.model.000009Farrow.861|evm.model.000006Farrow.361|evm.model.00000…
GO:0001071	nucleic acid binding transcription factor activity	molecular_function	2.1952e-05	0.0020655	327	7219	441	11230	200	evm.model.000004Farrow.1166|evm.model.000002Farrow.1972|evm.model.000009Farrow.161|evm.model.000002Farrow.828|evm.model.000001Farrow.1637|evm.model.000001Farrow.254|evm.model.000005Farrow.1385|evm.model.000004Farrow.205|Novel00604|evm.model.000003Farrow.74|evm.model.000000Farrow.476|evm.model.000007Farrow.808|evm.model.000000Farrow.917|evm.model.000007Farrow.338|Novel00646|evm.model.000007Farrow.…	127	evm.model.000000Farrow.828|evm.model.000001Farrow.1015|evm.model.000000Farrow.2387|evm.model.000005Farrow.369|evm.model.000001Farrow.2175|evm.model.000006Farrow.1278|evm.model.000002Farrow.1444|evm.model.000000Farrow.1433|evm.model.000001Farrow.1497|evm.model.000004Farrow.117|evm.model.000003Farrow.1464|evm.model.000006Farrow.742|evm.model.000000Farrow.2304|evm.model.000004Farrow.1104|evm.model.0…
GO:0003700	transcription factor activity, sequence-specific DNA binding	molecular_function	2.1952e-05	0.0020655	327	7219	441	11230	200	evm.model.000002Farrow.992|evm.model.000005Farrow.102|evm.model.000002Farrow.1488|evm.model.000004Farrow.1076|evm.model.000005Farrow.398|evm.model.000006Farrow.854|evm.model.000007Farrow.121|evm.model.000009Farrow.458|evm.model.000004Farrow.1578|evm.model.000008Farrow.591|Novel00128|evm.model.000007Farrow.1367|evm.model.000003Farrow.536|evm.model.000002Farrow.2340|evm.model.000009Farrow.98|evm.mo…	127	evm.model.000004Farrow.1466|Novel00436|evm.model.000007Farrow.246|evm.model.000006Farrow.757|evm.model.000009Farrow.1211|evm.model.000009Farrow.1039|evm.model.000001Farrow.551|evm.model.000009Farrow.1263|evm.model.000004Farrow.230|evm.model.000002Farrow.1044|evm.model.000008Farrow.1211|evm.model.000007Farrow.703|evm.model.000009Farrow.1266|evm.model.000002Farrow.1755|evm.model.000005Farrow.289|ev…
GO:0010468	regulation of gene expression	biological_process	2.2874e-05	0.002128	671	7219	945	11230	369	evm.model.000009Farrow.25|evm.model.000002Farrow.244|evm.model.000008Farrow.73|evm.model.000001Farrow.2441|evm.model.000001Farrow.2306|evm.model.000002Farrow.2130|evm.model.000007Farrow.845|evm.model.000001Farrow.872|evm.model.000009Farrow.591|evm.model.000007Farrow.1337|evm.model.000001Farrow.2343|Novel00461|Novel00854|evm.model.000001Farrow.1429|evm.model.000007Farrow.946|Novel00744|evm.model.0…	302	evm.model.000004Farrow.404|evm.model.000004Farrow.1484|evm.model.000009Farrow.36|evm.model.000003Farrow.1247|evm.model.000002Farrow.1281|evm.model.000000Farrow.1121|evm.model.000009Farrow.225|evm.model.000002Farrow.772|evm.model.000002Farrow.1415|evm.model.000003Farrow.1160|evm.model.000007Farrow.643|evm.model.000003Farrow.1226|evm.model.000003Farrow.697|evm.model.000004Farrow.572|evm.model.00000…
GO:0042175	nuclear outer membrane-endoplasmic reticulum membrane network	cellular_component	2.3554e-05	0.0021669	132	7219	168	11230	75	evm.model.000001Farrow.506|evm.model.000006Farrow.297|evm.model.000007Farrow.850|evm.model.000000Farrow.1975|evm.model.000007Farrow.524|evm.model.000001Farrow.1177|evm.model.000000Farrow.1995|evm.model.000002Farrow.1335|evm.model.000009Farrow.1228|evm.model.000000Farrow.2549|evm.model.000005Farrow.1046|evm.model.000002Farrow.1522|evm.model.000008Farrow.831|evm.model.000003Farrow.1540|evm.model.00…	57	evm.model.000001Farrow.1333|evm.model.000001Farrow.980|evm.model.000006Farrow.868|evm.model.000007Farrow.600|evm.model.000002Farrow.712|evm.model.000000Farrow.737|evm.model.000001Farrow.1513|evm.model.000003Farrow.2071|evm.model.000001Farrow.1141|evm.model.000003Farrow.1042|evm.model.000002Farrow.1394|evm.model.000003Farrow.1143|evm.model.000000Farrow.2605|evm.model.000000Farrow.247|evm.model.000…
GO:0019538	protein metabolic process	biological_process	2.6426e-05	0.0024045	995	7219	1440	11230	490	evm.model.000009Farrow.719|evm.model.000003Farrow.2106|evm.model.000002Farrow.1124|evm.model.000009Farrow.928|evm.model.000006Farrow.272|evm.model.000004Farrow.9|evm.model.000007Farrow.961|evm.model.000006Farrow.1416|evm.model.000001Farrow.1656|evm.model.000002Farrow.1781|evm.model.000005Farrow.1260|evm.model.000005Farrow.674|evm.model.000001Farrow.1909|evm.model.000009Farrow.536|evm.model.000006…	505	evm.model.000009Farrow.550|evm.model.000002Farrow.61|evm.model.000008Farrow.893|evm.model.000003Farrow.1248|evm.model.000000Farrow.96|evm.model.000001Farrow.301|evm.model.000000Farrow.817|evm.model.000002Farrow.385|evm.model.000009Farrow.523|evm.model.000004Farrow.810|evm.model.000003Farrow.954|evm.model.000009Farrow.12|evm.model.000007Farrow.917|evm.model.000001Farrow.100|evm.model.000007Farrow.…
GO:0044430	cytoskeletal part	cellular_component	2.9385e-05	0.0026446	176	7219	228	11230	88	evm.model.000000Farrow.1515|evm.model.000001Farrow.1004|evm.model.000009Farrow.226|evm.model.000002Farrow.1294|evm.model.000006Farrow.834|evm.model.000008Farrow.779|evm.model.000006Farrow.439|evm.model.000008Farrow.734|evm.model.000007Farrow.748|evm.model.000001Farrow.2393|evm.model.000003Farrow.1380|evm.model.000005Farrow.505|evm.model.000001Farrow.272|evm.model.000006Farrow.1419|evm.model.00000…	88	evm.model.000001Farrow.1976|evm.model.000001Farrow.1230|evm.model.000001Farrow.2388|evm.model.000004Farrow.98|evm.model.000001Farrow.1456|evm.model.000004Farrow.1540|evm.model.000003Farrow.1371|evm.model.000001Farrow.1014|evm.model.000000Farrow.28|evm.model.000002Farrow.1352|evm.model.000002Farrow.1621|evm.model.000009Farrow.560|evm.model.000004Farrow.1460|evm.model.000000Farrow.1875|evm.model.00…
GO:0007154	cell communication	biological_process	3.1419e-05	0.0027973	234	7219	310	11230	82	evm.model.000006Farrow.665|evm.model.000000Farrow.1453|evm.model.000001Farrow.960|evm.model.000000Farrow.2504|evm.model.000002Farrow.1070|evm.model.000005Farrow.596|Novel00272|evm.model.000005Farrow.595|evm.model.000006Farrow.989|Novel00075|evm.model.000005Farrow.573|evm.model.000003Farrow.1073|evm.model.000002Farrow.263|evm.model.000007Farrow.916|evm.model.000007Farrow.850|evm.model.000006Farrow…	152	evm.model.000001Farrow.401|evm.model.000000Farrow.720|evm.model.000000Farrow.216|evm.model.000003Farrow.869|evm.model.000001Farrow.1269|evm.model.000002Farrow.1144|evm.model.000007Farrow.774|evm.model.000009Farrow.1148|evm.model.000000Farrow.1636|evm.model.000000Farrow.245|evm.model.000003Farrow.1908|evm.model.000006Farrow.379|evm.model.000001Farrow.507|evm.model.000001Farrow.434|evm.model.000001…
GO:0006464	cellular protein modification process	biological_process	3.2315e-05	0.0028165	461	7219	639	11230	201	evm.model.000008Farrow.831|evm.model.000006Farrow.84|evm.model.000001Farrow.960|evm.model.000000Farrow.1080|evm.model.000004Farrow.888|evm.model.000004Farrow.7|evm.model.000002Farrow.1122|evm.model.000000Farrow.1536|evm.model.000002Farrow.1192|evm.model.000001Farrow.1391|evm.model.000003Farrow.1427|evm.model.000000Farrow.1550|evm.model.000001Farrow.2251|evm.model.000008Farrow.774|evm.model.000006…	260	evm.model.000009Farrow.57|evm.model.000003Farrow.701|evm.model.000001Farrow.2057|evm.model.000004Farrow.1420|evm.model.000001Farrow.507|evm.model.000000Farrow.245|evm.model.000000Farrow.896|evm.model.000000Farrow.2605|evm.model.000003Farrow.733|evm.model.000000Farrow.765|evm.model.000003Farrow.1208|evm.model.000003Farrow.723|evm.model.000007Farrow.615|evm.model.000000Farrow.1779|evm.model.000000F…
GO:0036211	protein modification process	biological_process	3.2315e-05	0.0028165	461	7219	639	11230	201	evm.model.000007Farrow.946|evm.model.000004Farrow.1665|evm.model.000000Farrow.1515|evm.model.000001Farrow.1919|evm.model.000003Farrow.1465|evm.model.000000Farrow.1072|evm.model.000000Farrow.1161|evm.model.000003Farrow.2239|evm.model.000000Farrow.940|Novel00778|evm.model.000000Farrow.1749|evm.model.000007Farrow.1060|evm.model.000007Farrow.1299|evm.model.000004Farrow.712|evm.model.000002Farrow.2186…	260	evm.model.000007Farrow.423|evm.model.000007Farrow.598|Novel00372|evm.model.000002Farrow.1415|evm.model.000000Farrow.1974|evm.model.000001Farrow.1456|evm.model.000002Farrow.1024|evm.model.000001Farrow.1230|evm.model.000001Farrow.1387|evm.model.000008Farrow.1225|evm.model.000002Farrow.1352|evm.model.000001Farrow.62|evm.model.000000Farrow.1927|evm.model.000007Farrow.321|evm.model.000002Farrow.643|ev…
GO:0007346	regulation of mitotic cell cycle	biological_process	3.5222e-05	0.0030379	91	7219	110	11230	44	evm.model.000007Farrow.641|evm.model.000002Farrow.1034|evm.model.000005Farrow.1114|evm.model.000005Farrow.505|evm.model.000001Farrow.2389|evm.model.000009Farrow.1002|evm.model.000007Farrow.46|evm.model.000002Farrow.1088|evm.model.000002Farrow.1409|evm.model.000000Farrow.1760|evm.model.000000Farrow.1100|evm.model.000000Farrow.288|evm.model.000006Farrow.819|evm.model.000000Farrow.949|evm.model.0000…	47	evm.model.000008Farrow.1355|evm.model.000000Farrow.2017|evm.model.000009Farrow.344|evm.model.000001Farrow.1419|evm.model.000001Farrow.2252|evm.model.000009Farrow.225|evm.model.000002Farrow.723|evm.model.000003Farrow.1655|evm.model.000007Farrow.873|evm.model.000002Farrow.1016|evm.model.000000Farrow.423|evm.model.000001Farrow.1456|evm.model.000008Farrow.1356|evm.model.000004Farrow.667|evm.model.000…
GO:0051301	cell division	biological_process	3.6801e-05	0.0031414	133	7219	168	11230	63	evm.model.000003Farrow.1273|evm.model.000006Farrow.819|evm.model.000000Farrow.1705|evm.model.000002Farrow.1088|evm.model.000006Farrow.689|evm.model.000009Farrow.953|evm.model.000002Farrow.874|evm.model.000002Farrow.1034|evm.model.000007Farrow.641|evm.model.000000Farrow.2185|evm.model.000003Farrow.1408|evm.model.000000Farrow.1248|evm.model.000006Farrow.597|evm.model.000000Farrow.1599|evm.model.000…	70	evm.model.000007Farrow.873|evm.model.000007Farrow.958|evm.model.000003Farrow.1237|evm.model.000002Farrow.723|evm.model.000002Farrow.1208|evm.model.000008Farrow.1355|evm.model.000000Farrow.904|evm.model.000001Farrow.1558|evm.model.000002Farrow.1838|evm.model.000002Farrow.931|evm.model.000008Farrow.1356|evm.model.000000Farrow.419|evm.model.000004Farrow.667|evm.model.000006Farrow.645|evm.model.00000…
GO:0043412	macromolecule modification	biological_process	3.9441e-05	0.0033323	511	7219	713	11230	229	evm.model.000002Farrow.687|evm.model.000001Farrow.857|evm.model.000001Farrow.1311|evm.model.000007Farrow.709|evm.model.000001Farrow.1802|evm.model.000006Farrow.440|evm.model.000000Farrow.2577|evm.model.000004Farrow.1741|evm.model.000009Farrow.1362|evm.model.000002Farrow.877|evm.model.000002Farrow.1833|evm.model.000008Farrow.772|evm.model.000000Farrow.1367|evm.model.000002Farrow.1510|evm.model.000…	282	evm.model.000000Farrow.216|evm.model.000009Farrow.1208|evm.model.000000Farrow.1636|evm.model.000007Farrow.1358|evm.model.000007Farrow.1520|evm.model.000008Farrow.727|evm.model.000000Farrow.1682|evm.model.000000Farrow.1425|evm.model.000003Farrow.1908|evm.model.000000Farrow.1302|evm.model.000005Farrow.529|evm.model.000003Farrow.853|evm.model.000000Farrow.1026|evm.model.000002Farrow.882|evm.model.00…
GO:0044428	nuclear part	cellular_component	4.0093e-05	0.0033532	520	7219	729	11230	221	evm.model.000007Farrow.877|evm.model.000003Farrow.1727|Novel00204|evm.model.000000Farrow.1674|evm.model.000009Farrow.29|evm.model.000001Farrow.338|evm.model.000005Farrow.133|evm.model.000003Farrow.1443|evm.model.000002Farrow.1389|evm.model.000002Farrow.2294|evm.model.000004Farrow.1731|evm.model.000000Farrow.1544|evm.model.000000Farrow.1708|evm.model.000003Farrow.53|evm.model.000007Farrow.1033|evm…	299	evm.model.000002Farrow.178|evm.model.000006Farrow.508|evm.model.000007Farrow.1009|evm.model.000002Farrow.184|evm.model.000009Farrow.1232|evm.model.000003Farrow.1210|evm.model.000003Farrow.910|evm.model.000004Farrow.623|evm.model.000000Farrow.1153|evm.model.000003Farrow.1084|evm.model.000005Farrow.528|evm.model.000008Farrow.729|evm.model.000009Farrow.828|evm.model.000001Farrow.771|evm.model.000003…
GO:0005856	cytoskeleton	cellular_component	4.075e-05	0.0033741	179	7219	233	11230	89	evm.model.000003Farrow.1107|evm.model.000009Farrow.952|evm.model.000001Farrow.1464|evm.model.000003Farrow.133|evm.model.000003Farrow.1381|evm.model.000009Farrow.1229|evm.model.000000Farrow.1159|evm.model.000002Farrow.1022|evm.model.000001Farrow.1266|evm.model.000006Farrow.1205|evm.model.000003Farrow.1705|evm.model.000001Farrow.893|evm.model.000000Farrow.1367|evm.model.000003Farrow.978|evm.model.0…	90	evm.model.000009Farrow.1348|evm.model.000000Farrow.737|evm.model.000004Farrow.1480|evm.model.000002Farrow.1526|evm.model.000009Farrow.769|evm.model.000006Farrow.6|evm.model.000000Farrow.932|evm.model.000000Farrow.1912|evm.model.000001Farrow.1322|evm.model.000004Farrow.571|evm.model.000000Farrow.1671|evm.model.000003Farrow.1208|evm.model.000002Farrow.1635|evm.model.000006Farrow.379|evm.model.00000…
GO:0051128	regulation of cellular component organization	biological_process	4.9824e-05	0.0040531	195	7219	256	11230	95	evm.model.000003Farrow.1017|evm.model.000001Farrow.872|evm.model.000000Farrow.949|evm.model.000001Farrow.2306|evm.model.000003Farrow.1046|evm.model.000001Farrow.406|evm.model.000002Farrow.1409|evm.model.000002Farrow.1273|evm.model.000005Farrow.505|evm.model.000006Farrow.439|evm.model.000003Farrow.2239|evm.model.000008Farrow.734|evm.model.000008Farrow.801|evm.model.000000Farrow.762|evm.model.00000…	100	evm.model.000003Farrow.1363|evm.model.000002Farrow.1102|evm.model.000009Farrow.344|evm.model.000009Farrow.704|evm.model.000006Farrow.1175|evm.model.000003Farrow.1018|evm.model.000004Farrow.805|evm.model.000008Farrow.838|evm.model.000000Farrow.1875|evm.model.000003Farrow.1281|evm.model.000008Farrow.1357|evm.model.000001Farrow.1116|evm.model.000005Farrow.457|evm.model.000003Farrow.1170|evm.model.00…
GO:0071470	cellular response to osmotic stress	biological_process	4.993e-05	0.0040531	29	7219	30	11230	6	evm.model.000009Farrow.248|evm.model.000005Farrow.1114|evm.model.000000Farrow.1336|evm.model.000009Farrow.392|evm.model.000007Farrow.827|evm.model.000003Farrow.1408	23	evm.model.000003Farrow.1599|evm.model.000000Farrow.841|evm.model.000000Farrow.896|evm.model.000005Farrow.708|evm.model.000002Farrow.1356|evm.model.000009Farrow.1232|evm.model.000006Farrow.1420|evm.model.000004Farrow.1179|evm.model.000009Farrow.828|evm.model.000000Farrow.216|evm.model.000001Farrow.1202|evm.model.000003Farrow.1039|evm.model.000006Farrow.486|evm.model.000001Farrow.2309|evm.model.000…
GO:0043549	regulation of kinase activity	biological_process	7.3435e-05	0.0059033	54	7219	62	11230	19	evm.model.000000Farrow.1248|evm.model.000000Farrow.1577|evm.model.000002Farrow.1022|evm.model.000005Farrow.200|evm.model.000001Farrow.2378|evm.model.000008Farrow.734|evm.model.000001Farrow.1086|evm.model.000004Farrow.15|evm.model.000000Farrow.2109|evm.model.000000Farrow.1307|evm.model.000000Farrow.1336|evm.model.000002Farrow.778|evm.model.000001Farrow.960|evm.model.000001Farrow.986|evm.model.0000…	35	evm.model.000003Farrow.669|evm.model.000003Farrow.1281|evm.model.000006Farrow.486|evm.model.000005Farrow.1348|evm.model.000008Farrow.838|evm.model.000002Farrow.1352|evm.model.000004Farrow.667|evm.model.000006Farrow.1468|evm.model.000002Farrow.748|evm.model.000000Farrow.841|evm.model.000003Farrow.2149|evm.model.000005Farrow.557|evm.model.000007Farrow.1045|evm.model.000002Farrow.1356|evm.model.0000…
GO:0008270	zinc ion binding	molecular_function	7.7772e-05	0.0061919	642	7219	911	11230	411	evm.model.000002Farrow.421|Novel00075|evm.model.000003Farrow.838|evm.model.000009Farrow.1319|evm.model.000004Farrow.462|evm.model.000008Farrow.772|Novel00121|evm.model.000000Farrow.1823|evm.model.000006Farrow.1137|evm.model.000001Farrow.1605|evm.model.000006Farrow.1040|evm.model.000007Farrow.1366|evm.model.000000Farrow.2541|evm.model.000004Farrow.203|Novel00742|evm.model.000000Farrow.641|evm.mode…	231	evm.model.000003Farrow.853|evm.model.000000Farrow.768|evm.model.000004Farrow.1674|evm.model.000004Farrow.1096|evm.model.000002Farrow.247|evm.model.000001Farrow.401|evm.model.000008Farrow.727|evm.model.000000Farrow.1087|Novel00863|evm.model.000006Farrow.595|evm.model.000008Farrow.961|evm.model.000005Farrow.480|evm.model.000003Farrow.1637|evm.model.000007Farrow.1535|evm.model.000002Farrow.600|evm.m…
GO:0031981	nuclear lumen	cellular_component	9.2329e-05	0.0071601	383	7219	531	11230	152	evm.model.000002Farrow.1273|evm.model.000002Farrow.1387|evm.model.000000Farrow.2013|evm.model.000005Farrow.505|evm.model.000005Farrow.738|evm.model.000009Farrow.25|evm.model.000006Farrow.1419|evm.model.000007Farrow.845|evm.model.000001Farrow.872|evm.model.000001Farrow.1312|evm.model.000007Farrow.938|evm.model.000001Farrow.2306|evm.model.000000Farrow.288|evm.model.000003Farrow.1481|evm.model.00000…	231	evm.model.000004Farrow.737|evm.model.000001Farrow.944|evm.model.000000Farrow.2461|evm.model.000009Farrow.815|evm.model.000002Farrow.812|evm.model.000000Farrow.1594|evm.model.000009Farrow.225|evm.model.000008Farrow.1036|evm.model.000000Farrow.1844|evm.model.000002Farrow.1710|evm.model.000005Farrow.92|evm.model.000001Farrow.1224|evm.model.000002Farrow.1717|evm.model.000008Farrow.887|evm.model.00000…
GO:0043228	non-membrane-bounded organelle	cellular_component	9.2528e-05	0.0071601	626	7219	897	11230	230	evm.model.000003Farrow.1273|evm.model.000006Farrow.819|evm.model.000002Farrow.881|evm.model.000001Farrow.2389|evm.model.000009Farrow.1002|evm.model.000002Farrow.85|evm.model.000005Farrow.645|evm.model.000009Farrow.354|evm.model.000009Farrow.248|evm.model.000002Farrow.626|evm.model.000009Farrow.953|evm.model.000002Farrow.1034|evm.model.000002Farrow.874|evm.model.000000Farrow.943|evm.model.000001Fa…	396	evm.model.000000Farrow.2597|evm.model.000002Farrow.1016|evm.model.000009Farrow.581|evm.model.000005Farrow.1419|evm.model.000001Farrow.1019|evm.model.000000Farrow.908|evm.model.000004Farrow.327|evm.model.000002Farrow.1066|evm.model.000000Farrow.1950|evm.model.000003Farrow.1629|evm.model.000000Farrow.267|evm.model.000000Farrow.2088|evm.model.000003Farrow.1205|evm.model.000007Farrow.766|evm.model.00…
GO:0043232	intracellular non-membrane-bounded organelle	cellular_component	9.2528e-05	0.0071601	626	7219	897	11230	230	evm.model.000007Farrow.46|evm.model.000003Farrow.963|evm.model.000009Farrow.1202|evm.model.000005Farrow.455|evm.model.000001Farrow.1216|evm.model.000001Farrow.291|evm.model.000007Farrow.1421|evm.model.000000Farrow.221|evm.model.000000Farrow.1336|evm.model.000002Farrow.1639|evm.model.000000Farrow.1143|evm.model.000004Farrow.724|evm.model.000003Farrow.1095|evm.model.000000Farrow.1144|evm.model.0000…	396	evm.model.000000Farrow.726|evm.model.000000Farrow.2039|evm.model.000007Farrow.1015|evm.model.000002Farrow.1611|evm.model.000003Farrow.1141|evm.model.000000Farrow.1743|evm.model.000005Farrow.583|evm.model.000002Farrow.809|evm.model.000001Farrow.2376|evm.model.000002Farrow.1309|evm.model.000006Farrow.680|evm.model.000004Farrow.742|evm.model.000000Farrow.2038|evm.model.000002Farrow.1209|evm.model.00…
GO:0098588	bounding membrane of organelle	cellular_component	9.3898e-05	0.0071989	295	7219	404	11230	144	evm.model.000002Farrow.806|evm.model.000000Farrow.1359|evm.model.000004Farrow.557|evm.model.000000Farrow.938|evm.model.000009Farrow.304|evm.model.000007Farrow.143|evm.model.000009Farrow.1301|evm.model.000000Farrow.708|evm.model.000003Farrow.1127|evm.model.000006Farrow.867|evm.model.000000Farrow.1715|evm.model.000003Farrow.1292|evm.model.000007Farrow.752|evm.model.000000Farrow.1551|evm.model.00000…	151	evm.model.000002Farrow.1395|evm.model.000002Farrow.396|evm.model.000001Farrow.1979|evm.model.000000Farrow.2432|evm.model.000002Farrow.1835|evm.model.000001Farrow.285|evm.model.000001Farrow.2355|evm.model.000006Farrow.376|evm.model.000003Farrow.982|evm.model.000009Farrow.1252|evm.model.000009Farrow.1191|evm.model.000002Farrow.1113|evm.model.000008Farrow.749|evm.model.000002Farrow.2359|evm.model.00…
GO:0051726	regulation of cell cycle	biological_process	9.676e-05	0.0073502	134	7219	171	11230	55	evm.model.000009Farrow.1362|evm.model.000008Farrow.772|evm.model.000000Farrow.1367|evm.model.000001Farrow.960|evm.model.000002Farrow.1388|evm.model.000002Farrow.687|evm.model.000002Farrow.1522|evm.model.000003Farrow.1107|evm.model.000006Farrow.1205|evm.model.000001Farrow.2378|evm.model.000005Farrow.200|evm.model.000005Farrow.505|evm.model.000002Farrow.1409|evm.model.000003Farrow.1046|evm.model.00…	79	evm.model.000003Farrow.1208|evm.model.000004Farrow.1013|evm.model.000003Farrow.1169|evm.model.000000Farrow.1779|evm.model.000009Farrow.909|evm.model.000002Farrow.1530|evm.model.000001Farrow.1269|evm.model.000001Farrow.507|evm.model.000001Farrow.1141|evm.model.000003Farrow.2006|evm.model.000003Farrow.2149|evm.model.000002Farrow.1451|evm.model.000000Farrow.737|evm.model.000001Farrow.1202|evm.model.…
GO:0044085	cellular component biogenesis	biological_process	0.00010443	0.0078607	510	7219	723	11230	183	evm.model.000005Farrow.954|evm.model.000000Farrow.1931|evm.model.000000Farrow.1852|evm.model.000002Farrow.1088|evm.model.000002Farrow.27|evm.model.000005Farrow.750|evm.model.000002Farrow.2298|evm.model.000001Farrow.1158|evm.model.000006Farrow.689|evm.model.000002Farrow.1468|evm.model.000000Farrow.1552|evm.model.000001Farrow.1582|evm.model.000001Farrow.1044|evm.model.000000Farrow.2037|evm.model.00…	327	evm.model.000006Farrow.1208|evm.model.000001Farrow.493|evm.model.000000Farrow.697|evm.model.000002Farrow.1454|evm.model.000002Farrow.1788|evm.model.000005Farrow.353|evm.model.000000Farrow.761|evm.model.000000Farrow.1877|evm.model.000002Farrow.723|evm.model.000004Farrow.1660|evm.model.000001Farrow.1374|evm.model.000000Farrow.244|evm.model.000000Farrow.954|evm.model.000004Farrow.910|evm.model.00000…
GO:0048518	positive regulation of biological process	biological_process	0.0001394	0.010398	295	7219	402	11230	117	evm.model.000002Farrow.1385|evm.model.000006Farrow.1243|evm.model.000000Farrow.1577|evm.model.000002Farrow.744|evm.model.000005Farrow.1585|evm.model.000002Farrow.430|evm.model.000000Farrow.2109|evm.model.000007Farrow.658|evm.model.000004Farrow.239|evm.model.000006Farrow.559|evm.model.000009Farrow.928|evm.model.000004Farrow.1020|evm.model.000001Farrow.1462|evm.model.000002Farrow.489|evm.model.0000…	178	evm.model.000007Farrow.828|evm.model.000000Farrow.841|evm.model.000000Farrow.1957|evm.model.000002Farrow.1356|evm.model.000000Farrow.1641|evm.model.000009Farrow.1296|evm.model.000007Farrow.1428|evm.model.000006Farrow.1468|evm.model.000000Farrow.1092|evm.model.000009Farrow.1206|evm.model.000001Farrow.1358|evm.model.000001Farrow.1443|evm.model.000006Farrow.1159|evm.model.000009Farrow.750|evm.model.…
GO:0030684	preribosome	cellular_component	0.00014507	0.010724	78	7219	95	11230	0		78	evm.model.000003Farrow.959|evm.model.000003Farrow.768|evm.model.000002Farrow.1717|evm.model.000002Farrow.1209|evm.model.000001Farrow.1224|evm.model.000007Farrow.653|evm.model.000007Farrow.1058|evm.model.000000Farrow.1559|evm.model.000001Farrow.968|evm.model.000000Farrow.1125|evm.model.000002Farrow.981|evm.model.000009Farrow.522|evm.model.000005Farrow.548|evm.model.000003Farrow.1111|evm.model.0000…
GO:0044267	cellular protein metabolic process	biological_process	0.00016012	0.011695	782	7219	1133	11230	331	evm.model.000003Farrow.663|evm.model.000007Farrow.1299|evm.model.000002Farrow.634|evm.model.000005Farrow.505|evm.model.000001Farrow.1375|evm.model.000006Farrow.1207|evm.model.000007Farrow.548|evm.model.000007Farrow.845|evm.model.000002Farrow.628|evm.model.000002Farrow.1130|evm.model.000009Farrow.908|evm.model.000008Farrow.129|evm.model.000001Farrow.2306|evm.model.000003Farrow.1046|evm.model.00000…	451	evm.model.000002Farrow.893|evm.model.000001Farrow.1310|evm.model.000007Farrow.1433|evm.model.000004Farrow.805|evm.model.000003Farrow.550|evm.model.000009Farrow.225|evm.model.000002Farrow.754|evm.model.000002Farrow.896|evm.model.000000Farrow.1742|evm.model.000006Farrow.468|evm.model.000002Farrow.1281|evm.model.000007Farrow.1080|evm.model.000004Farrow.1041|evm.model.000009Farrow.249|evm.model.00000…
GO:0044265	cellular macromolecule catabolic process	biological_process	0.00016199	0.011695	197	7219	262	11230	99	evm.model.000000Farrow.2096|evm.model.000008Farrow.789|evm.model.000002Farrow.1409|evm.model.000001Farrow.522|evm.model.000001Farrow.2306|evm.model.000000Farrow.2016|evm.model.000001Farrow.1375|evm.model.000005Farrow.505|evm.model.000008Farrow.734|evm.model.000002Farrow.624|evm.model.000000Farrow.27|evm.model.000004Farrow.1316|evm.model.000006Farrow.102|evm.model.000003Farrow.2239|evm.model.00000…	98	evm.model.000005Farrow.547|evm.model.000009Farrow.225|evm.model.000007Farrow.1080|evm.model.000006Farrow.503|evm.model.000003Farrow.1247|evm.model.000004Farrow.234|evm.model.000003Farrow.731|evm.model.000001Farrow.1395|evm.model.000003Farrow.1142|evm.model.000000Farrow.883|evm.model.000000Farrow.271|evm.model.000009Farrow.914|evm.model.000000Farrow.1119|evm.model.000007Farrow.321|evm.model.000001…
GO:0003677	DNA binding	molecular_function	0.00016243	0.011695	513	7219	720	11230	307	Novel00435|evm.model.000001Farrow.2440|evm.model.000002Farrow.2164|evm.model.000002Farrow.698|evm.model.000009Farrow.615|evm.model.000000Farrow.917|evm.model.000003Farrow.1899|evm.model.000001Farrow.1701|evm.model.000012Farrow.36|evm.model.000001Farrow.1637|evm.model.000005Farrow.819|evm.model.000002Farrow.1468|evm.model.000007Farrow.808|Novel00743|evm.model.000003Farrow.76|evm.model.000004Farrow…	206	evm.model.000001Farrow.408|evm.model.000000Farrow.1877|evm.model.000004Farrow.118|evm.model.000004Farrow.117|evm.model.000003Farrow.1464|evm.model.000009Farrow.334|evm.model.000001Farrow.1140|evm.model.000001Farrow.2456|evm.model.000006Farrow.937|evm.model.000001Farrow.1497|evm.model.000009Farrow.915|evm.model.000002Farrow.1193|evm.model.000009Farrow.1100|evm.model.000003Farrow.794|evm.model.0000…
GO:1901987	regulation of cell cycle phase transition	biological_process	0.00016801	0.0119	67	7219	80	11230	33	evm.model.000008Farrow.734|evm.model.000004Farrow.15|evm.model.000000Farrow.1336|evm.model.000005Farrow.783|evm.model.000004Farrow.1500|evm.model.000000Farrow.1515|evm.model.000003Farrow.1273|evm.model.000000Farrow.949|evm.model.000000Farrow.1100|evm.model.000000Farrow.288|evm.model.000006Farrow.819|evm.model.000002Farrow.1409|evm.model.000000Farrow.1760|evm.model.000002Farrow.1088|evm.model.0000…	34	evm.model.000006Farrow.905|evm.model.000006Farrow.486|evm.model.000008Farrow.838|evm.model.000004Farrow.667|evm.model.000000Farrow.419|evm.model.000002Farrow.1016|evm.model.000003Farrow.1655|evm.model.000002Farrow.723|evm.model.000009Farrow.225|evm.model.000004Farrow.805|evm.model.000001Farrow.2252|evm.model.000009Farrow.344|evm.model.000000Farrow.2017|evm.model.000002Farrow.1405|evm.model.000003…
GO:0033554	cellular response to stress	biological_process	0.00016815	0.0119	335	7219	461	11230	163	evm.model.000002Farrow.1773|evm.model.000005Farrow.578|evm.model.000000Farrow.1599|evm.model.000002Farrow.1252|evm.model.000000Farrow.943|evm.model.000009Farrow.1086|evm.model.000007Farrow.934|evm.model.000006Farrow.597|evm.model.000008Farrow.938|evm.model.000000Farrow.2185|evm.model.000003Farrow.1408|evm.model.000000Farrow.1143|evm.model.000002Farrow.1639|evm.model.000004Farrow.724|evm.model.000…	172	evm.model.000002Farrow.931|evm.model.000001Farrow.1305|evm.model.000005Farrow.1348|evm.model.000005Farrow.432|evm.model.000000Farrow.936|evm.model.000002Farrow.986|evm.model.000000Farrow.423|evm.model.000002Farrow.1347|evm.model.000006Farrow.501|evm.model.000003Farrow.1036|evm.model.000004Farrow.1179|evm.model.000006Farrow.402|evm.model.000002Farrow.1774|evm.model.000007Farrow.687|evm.model.00000…
GO:0045859	regulation of protein kinase activity	biological_process	0.00018358	0.012882	51	7219	59	11230	18	evm.model.000005Farrow.200|evm.model.000002Farrow.1022|evm.model.000001Farrow.2378|evm.model.000001Farrow.1086|evm.model.000004Farrow.15|evm.model.000000Farrow.2109|evm.model.000000Farrow.1577|evm.model.000000Farrow.1248|evm.model.000000Farrow.1336|evm.model.000002Farrow.778|evm.model.000000Farrow.1307|evm.model.000001Farrow.960|evm.model.000001Farrow.986|evm.model.000009Farrow.928|evm.model.0000…	33	evm.model.000008Farrow.838|evm.model.000002Farrow.1352|evm.model.000005Farrow.1348|evm.model.000006Farrow.1468|evm.model.000002Farrow.748|evm.model.000004Farrow.667|evm.model.000006Farrow.486|evm.model.000003Farrow.669|evm.model.000003Farrow.1281|evm.model.000005Farrow.557|evm.model.000007Farrow.1045|evm.model.000002Farrow.1356|evm.model.000003Farrow.2149|evm.model.000000Farrow.841|evm.model.0000…
GO:0006996	organelle organization	biological_process	0.00019067	0.013267	661	7219	948	11230	280	evm.model.000002Farrow.2403|evm.model.000008Farrow.1232|evm.model.000003Farrow.1273|evm.model.000006Farrow.819|evm.model.000009Farrow.1002|evm.model.000001Farrow.2389|evm.model.000002Farrow.85|evm.model.000005Farrow.1114|evm.model.000000Farrow.1899|evm.model.000009Farrow.354|evm.model.000001Farrow.984|evm.model.000009Farrow.953|evm.model.000000Farrow.689|evm.model.000002Farrow.1034|evm.model.0000…	381	evm.model.000002Farrow.1016|evm.model.000009Farrow.581|evm.model.000005Farrow.1419|evm.model.000003Farrow.273|evm.model.000007Farrow.38|evm.model.000006Farrow.400|evm.model.000000Farrow.1950|evm.model.000006Farrow.685|evm.model.000000Farrow.267|evm.model.000005Farrow.432|evm.model.000002Farrow.1860|evm.model.000001Farrow.2486|evm.model.000000Farrow.418|evm.model.000001Farrow.1552|evm.model.000002…
GO:0007049	cell cycle	biological_process	0.00020389	0.014069	312	7219	428	11230	145	evm.model.000002Farrow.1385|evm.model.000000Farrow.222|evm.model.000002Farrow.1410|evm.model.000009Farrow.811|evm.model.000003Farrow.933|evm.model.000004Farrow.477|evm.model.000000Farrow.2109|evm.model.000005Farrow.1585|evm.model.000006Farrow.272|evm.model.000003Farrow.779|evm.model.000009Farrow.928|evm.model.000007Farrow.961|evm.model.000001Farrow.1347|evm.model.000005Farrow.594|evm.model.000001…	167	evm.model.000005Farrow.999|evm.model.000002Farrow.1356|evm.model.000008Farrow.857|evm.model.000009Farrow.12|evm.model.000007Farrow.828|evm.model.000000Farrow.841|evm.model.000005Farrow.132|evm.model.000000Farrow.1150|evm.model.000007Farrow.696|evm.model.000000Farrow.1092|evm.model.000001Farrow.1358|evm.model.000006Farrow.1468|evm.model.000002Farrow.1405|evm.model.000002Farrow.1776|evm.model.00000…
GO:0042273	ribosomal large subunit biogenesis	biological_process	0.0002085	0.014268	56	7219	66	11230	6	evm.model.000007Farrow.1509|evm.model.000002Farrow.878|evm.model.000007Farrow.236|evm.model.000002Farrow.1769|evm.model.000006Farrow.834|evm.model.000005Farrow.649	50	evm.model.000002Farrow.129|evm.model.000000Farrow.2039|evm.model.000003Farrow.1051|evm.model.000000Farrow.2461|evm.model.000002Farrow.953|evm.model.000001Farrow.1455|evm.model.000002Farrow.1066|evm.model.000003Farrow.1270|evm.model.000003Farrow.910|evm.model.000002Farrow.1710|evm.model.000002Farrow.1549|evm.model.000005Farrow.583|evm.model.000005Farrow.503|evm.model.000000Farrow.1960|evm.model.00…
GO:0022402	cell cycle process	biological_process	0.00021118	0.014332	288	7219	393	11230	140	evm.model.000005Farrow.200|evm.model.000006Farrow.1205|evm.model.000001Farrow.1464|evm.model.000003Farrow.1107|evm.model.000000Farrow.763|evm.model.000003Farrow.1328|evm.model.000001Farrow.960|evm.model.000009Farrow.736|evm.model.000002Farrow.1388|evm.model.000002Farrow.1777|evm.model.000003Farrow.1427|evm.model.000002Farrow.1192|evm.model.000008Farrow.46|evm.model.000006Farrow.647|evm.model.0000…	148	evm.model.000002Farrow.1304|evm.model.000003Farrow.1149|evm.model.000005Farrow.1005|evm.model.000008Farrow.1242|evm.model.000001Farrow.1202|evm.model.000000Farrow.1379|evm.model.000003Farrow.1039|evm.model.000003Farrow.1815|evm.model.000007Farrow.691|evm.model.000005Farrow.1505|evm.model.000000Farrow.737|evm.model.000002Farrow.843|evm.model.000003Farrow.1404|evm.model.000009Farrow.951|evm.model.0…
GO:0048522	positive regulation of cellular process	biological_process	0.00023698	0.015953	235	7219	317	11230	96	evm.model.000006Farrow.899|evm.model.000004Farrow.1009|evm.model.000009Farrow.928|evm.model.000006Farrow.559|evm.model.000000Farrow.1544|evm.model.000009Farrow.1176|evm.model.000001Farrow.1462|evm.model.000001Farrow.2475|evm.model.000001Farrow.2269|evm.model.000002Farrow.489|evm.model.000000Farrow.1307|evm.model.000000Farrow.105|evm.model.000000Farrow.1674|evm.model.000002Farrow.1385|evm.model.00…	139	evm.model.000009Farrow.237|evm.model.000009Farrow.750|evm.model.000001Farrow.1443|evm.model.000007Farrow.1079|evm.model.000002Farrow.1163|evm.model.000004Farrow.1421|evm.model.000001Farrow.1433|evm.model.000002Farrow.1113|evm.model.000007Farrow.39|evm.model.000001Farrow.477|evm.model.000006Farrow.352|evm.model.000004Farrow.1712|evm.model.000008Farrow.792|evm.model.000001Farrow.1127|evm.model.0000…
GO:0004725	protein tyrosine phosphatase activity	molecular_function	0.00025366	0.016938	19	7219	19	11230	8	evm.model.000007Farrow.946|Novel00712|evm.model.000006Farrow.488|evm.model.000000Farrow.1336|evm.model.000001Farrow.986|evm.model.000009Farrow.1181|evm.model.000000Farrow.2109|evm.model.000000Farrow.294	11	evm.model.000009Farrow.512|evm.model.000003Farrow.1112|evm.model.000003Farrow.688|evm.model.000000Farrow.216|evm.model.000004Farrow.1261|evm.model.000004Farrow.1517|evm.model.000009Farrow.249|evm.model.000002Farrow.1132|evm.model.000001Farrow.2309|evm.model.000003Farrow.1281|evm.model.000001Farrow.1977
GO:1902589	single-organism organelle organization	biological_process	0.00026158	0.017327	459	7219	648	11230	219	evm.model.000000Farrow.708|evm.model.000009Farrow.934|evm.model.000000Farrow.1307|evm.model.000009Farrow.304|evm.model.000002Farrow.851|evm.model.000001Farrow.445|evm.model.000000Farrow.938|evm.model.000001Farrow.1167|evm.model.000001Farrow.2322|evm.model.000008Farrow.863|evm.model.000003Farrow.1333|evm.model.000000Farrow.1596|evm.model.000004Farrow.1009|evm.model.000000Farrow.1708|evm.model.0000…	240	evm.model.000002Farrow.1527|evm.model.000001Farrow.1390|evm.model.000000Farrow.961|evm.model.000002Farrow.184|evm.model.000007Farrow.1045|evm.model.000002Farrow.260|evm.model.000002Farrow.951|evm.model.000000Farrow.1691|evm.model.000006Farrow.1454|evm.model.000005Farrow.1014|evm.model.000005Farrow.681|evm.model.000004Farrow.238|evm.model.000000Farrow.1659|evm.model.000005Farrow.357|evm.model.0000…
GO:0044452	nucleolar part	cellular_component	0.00027684	0.018176	42	7219	48	11230	6	evm.model.000000Farrow.1599|evm.model.000000Farrow.1578|evm.model.000000Farrow.1336|evm.model.000002Farrow.1150|evm.model.000006Farrow.818|evm.model.000002Farrow.1596	36	evm.model.000004Farrow.1012|evm.model.000009Farrow.915|evm.model.000009Farrow.560|evm.model.000002Farrow.880|evm.model.000004Farrow.704|evm.model.000008Farrow.887|evm.model.000000Farrow.1559|evm.model.000003Farrow.959|evm.model.000007Farrow.653|evm.model.000002Farrow.1523|evm.model.000000Farrow.1168|evm.model.000009Farrow.642|evm.model.000007Farrow.953|evm.model.000001Farrow.2376|evm.model.000000…
GO:1901990	regulation of mitotic cell cycle phase transition	biological_process	0.00027879	0.018176	65	7219	78	11230	33	evm.model.000000Farrow.949|evm.model.000003Farrow.1273|evm.model.000000Farrow.1760|evm.model.000002Farrow.1409|evm.model.000000Farrow.288|evm.model.000006Farrow.819|evm.model.000000Farrow.1100|evm.model.000002Farrow.1088|evm.model.000005Farrow.1114|evm.model.000005Farrow.505|evm.model.000009Farrow.1002|evm.model.000007Farrow.641|evm.model.000002Farrow.1034|evm.model.000004Farrow.15|evm.model.0000…	32	evm.model.000003Farrow.1655|evm.model.000002Farrow.1016|evm.model.000002Farrow.723|evm.model.000009Farrow.225|evm.model.000001Farrow.2252|evm.model.000009Farrow.344|evm.model.000000Farrow.2017|evm.model.000006Farrow.486|evm.model.000006Farrow.905|evm.model.000008Farrow.838|evm.model.000000Farrow.419|evm.model.000004Farrow.667|evm.model.000001Farrow.2225|evm.model.000002Farrow.1530|evm.model.00000…
GO:0005819	spindle	cellular_component	0.00028169	0.018222	113	7219	144	11230	55	evm.model.000009Farrow.1362|evm.model.000002Farrow.1336|evm.model.000000Farrow.1367|evm.model.000006Farrow.272|evm.model.000004Farrow.1731|evm.model.000007Farrow.544|evm.model.000002Farrow.1388|evm.model.000001Farrow.1100|evm.model.000001Farrow.1465|evm.model.000002Farrow.1293|evm.model.000001Farrow.960|evm.model.000002Farrow.713|evm.model.000000Farrow.764|evm.model.000001Farrow.2269|evm.model.00…	58	evm.model.000009Farrow.750|evm.model.000000Farrow.2554|evm.model.000005Farrow.215|evm.model.000007Farrow.1079|evm.model.000003Farrow.1208|evm.model.000001Farrow.1322|evm.model.000009Farrow.794|evm.model.000004Farrow.571|evm.model.000002Farrow.1557|evm.model.000000Farrow.1912|evm.model.000001Farrow.477|evm.model.000001Farrow.437|evm.model.000008Farrow.1349|evm.model.000001Farrow.1269|evm.model.000…
GO:0009628	response to abiotic stimulus	biological_process	0.00028551	0.018304	77	7219	94	11230	21	evm.model.000005Farrow.1114|evm.model.000009Farrow.248|evm.model.000005Farrow.930|evm.model.000006Farrow.1024|evm.model.000000Farrow.1760|evm.model.000002Farrow.881|evm.model.000000Farrow.1336|evm.model.000000Farrow.1143|evm.model.000009Farrow.574|evm.model.000003Farrow.648|evm.model.000002Farrow.1773|evm.model.000003Farrow.1408|evm.model.000002Farrow.961|evm.model.000001Farrow.1347|evm.model.000…	56	evm.model.000000Farrow.1736|evm.model.000009Farrow.704|evm.model.000003Farrow.1599|evm.model.000001Farrow.2309|evm.model.000009Farrow.1196|evm.model.000005Farrow.698|evm.model.000004Farrow.1179|evm.model.000002Farrow.646|evm.model.000005Farrow.92|evm.model.000000Farrow.263|evm.model.000002Farrow.45|evm.model.000006Farrow.937|evm.model.000000Farrow.748|evm.model.000003Farrow.669|evm.model.000003Fa…
GO:0032155	cell division site part	cellular_component	0.00028738	0.018304	32	7219	35	11230	17	evm.model.000001Farrow.2475|evm.model.000002Farrow.876|evm.model.000006Farrow.819|evm.model.000001Farrow.960|evm.model.000000Farrow.1145|evm.model.000009Farrow.953|evm.model.000003Farrow.1380|evm.model.000002Farrow.874|evm.model.000002Farrow.1336|evm.model.000006Farrow.689|evm.model.000002Farrow.1022|evm.model.000001Farrow.2322|evm.model.000000Farrow.1336|evm.model.000002Farrow.1385|evm.model.000…	15	evm.model.000009Farrow.794|evm.model.000006Farrow.1175|evm.model.000004Farrow.238|evm.model.000006Farrow.1159|evm.model.000002Farrow.931|evm.model.000000Farrow.1875|evm.model.000000Farrow.45|evm.model.000006Farrow.6|evm.model.000009Farrow.1348|evm.model.000009Farrow.1245|evm.model.000004Farrow.98|evm.model.000004Farrow.1480|evm.model.000003Farrow.1371|evm.model.000004Farrow.1540|evm.model.000001F…
GO:0071900	regulation of protein serine/threonine kinase activity	biological_process	0.00029868	0.018878	36	7219	40	11230	11	evm.model.000007Farrow.1033|evm.model.000005Farrow.1114|evm.model.000007Farrow.641|evm.model.000001Farrow.986|evm.model.000000Farrow.1307|evm.model.000000Farrow.1336|evm.model.000000Farrow.1248|evm.model.000005Farrow.200|evm.model.000000Farrow.2109|evm.model.000001Farrow.2378|evm.model.000001Farrow.1086	25	evm.model.000000Farrow.2554|evm.model.000000Farrow.2553|evm.model.000006Farrow.621|evm.model.000003Farrow.1599|evm.model.000009Farrow.794|evm.model.000004Farrow.1712|evm.model.000003Farrow.1505|evm.model.000000Farrow.96|evm.model.000001Farrow.2309|evm.model.000009Farrow.764|evm.model.000000Farrow.216|evm.model.000001Farrow.915|evm.model.000001Farrow.507|evm.model.000000Farrow.841|evm.model.000003…
GO:1902580	single-organism cellular localization	biological_process	0.00031206	0.019574	213	7219	288	11230	94	evm.model.000006Farrow.208|evm.model.000000Farrow.283|evm.model.000000Farrow.962|evm.model.000001Farrow.1738|evm.model.000000Farrow.970|evm.model.000006Farrow.189|evm.model.000009Farrow.226|evm.model.000008Farrow.811|evm.model.000001Farrow.671|evm.model.000003Farrow.1017|evm.model.000008Farrow.789|evm.model.000005Farrow.367|evm.model.000005Farrow.1514|evm.model.000002Farrow.1074|evm.model.000001F…	119	evm.model.000007Farrow.1397|evm.model.000000Farrow.1162|evm.model.000003Farrow.1111|evm.model.000005Farrow.548|evm.model.000002Farrow.962|evm.model.000001Farrow.514|evm.model.000009Farrow.272|evm.model.000002Farrow.923|evm.model.000007Farrow.30|evm.model.000003Farrow.768|evm.model.000000Farrow.218|evm.model.000002Farrow.1719|evm.model.000006Farrow.1105|evm.model.000000Farrow.1105|evm.model.000001…
GO:0004674	protein serine/threonine kinase activity	molecular_function	0.0003239	0.020164	69	7219	83	11230	20	evm.model.000005Farrow.1114|evm.model.000005Farrow.505|Novel00019|evm.model.000009Farrow.248|evm.model.000003Farrow.1273|evm.model.000006Farrow.819|evm.model.000000Farrow.1100|evm.model.000000Farrow.1515|evm.model.000003Farrow.1128|evm.model.000000Farrow.940|evm.model.000000Farrow.1367|evm.model.000002Farrow.1833|evm.model.000007Farrow.961|evm.model.000009Farrow.1176|evm.model.000000Farrow.2029|e…	49	evm.model.000002Farrow.812|evm.model.000006Farrow.1169|evm.model.000003Farrow.1599|evm.model.000001Farrow.2252|evm.model.000001Farrow.1037|evm.model.000009Farrow.764|evm.model.000004Farrow.544|evm.model.000006Farrow.415|evm.model.000004Farrow.1660|evm.model.000009Farrow.225|evm.model.000002Farrow.1167|evm.model.000000Farrow.1742|evm.model.000005Farrow.698|evm.model.000007Farrow.598|evm.model.0000…
GO:1902410	mitotic cytokinetic process	biological_process	0.00034364	0.021234	45	7219	52	11230	23	evm.model.000009Farrow.1362|evm.model.000009Farrow.953|evm.model.000003Farrow.1380|evm.model.000002Farrow.1777|evm.model.000002Farrow.874|evm.model.000002Farrow.876|evm.model.000006Farrow.819|evm.model.000006Farrow.642|evm.model.000001Farrow.960|evm.model.000001Farrow.1462|evm.model.000009Farrow.736|evm.model.000009Farrow.1176|evm.model.000000Farrow.1145|evm.model.000001Farrow.2269|evm.model.0000…	22	evm.model.000004Farrow.238|evm.model.000003Farrow.1318|evm.model.000009Farrow.909|evm.model.000000Farrow.932|evm.model.000005Farrow.672|evm.model.000007Farrow.958|evm.model.000001Farrow.1382|evm.model.000002Farrow.723|evm.model.000001Farrow.1269|evm.model.000001Farrow.507|evm.model.000000Farrow.1998|evm.model.000004Farrow.1540|evm.model.000003Farrow.1371|evm.model.000006Farrow.645|evm.model.00000…
GO:0044248	cellular catabolic process	biological_process	0.0003629	0.022258	377	7219	526	11230	212	evm.model.000002Farrow.881|evm.model.000000Farrow.1100|evm.model.000003Farrow.1273|evm.model.000003Farrow.75|evm.model.000009Farrow.370|evm.model.000002Farrow.878|evm.model.000008Farrow.844|evm.model.000001Farrow.2389|evm.model.000008Farrow.748|evm.model.000007Farrow.685|evm.model.000007Farrow.641|evm.model.000002Farrow.1034|evm.model.000002Farrow.626|evm.model.000006Farrow.597|evm.model.000008Fa…	165	evm.model.000005Farrow.360|evm.model.000000Farrow.1418|evm.model.000003Farrow.72|evm.model.000009Farrow.330|evm.model.000007Farrow.37|evm.model.000000Farrow.1025|evm.model.000007Farrow.1257|evm.model.000009Farrow.77|evm.model.000006Farrow.1455|evm.model.000001Farrow.1552|evm.model.000001Farrow.1971|evm.model.000007Farrow.857|evm.model.000002Farrow.986|evm.model.000005Farrow.432|evm.model.000007Fa…
GO:0035335	peptidyl-tyrosine dephosphorylation	biological_process	0.00038226	0.023273	18	7219	18	11230	7	evm.model.000001Farrow.986|evm.model.000009Farrow.1181|evm.model.000000Farrow.294|evm.model.000000Farrow.2109|evm.model.000006Farrow.488|evm.model.000000Farrow.1336|evm.model.000007Farrow.946	11	evm.model.000001Farrow.2309|evm.model.000003Farrow.1281|evm.model.000004Farrow.1261|evm.model.000004Farrow.1517|evm.model.000000Farrow.216|evm.model.000009Farrow.249|evm.model.000002Farrow.1132|evm.model.000001Farrow.1977|evm.model.000009Farrow.512|evm.model.000003Farrow.688|evm.model.000003Farrow.1112
GO:0006508	proteolysis	biological_process	0.00038906	0.023514	367	7219	511	11230	242	evm.model.000000Farrow.2549|evm.model.000009Farrow.264|evm.model.000003Farrow.1107|evm.model.000000Farrow.1029|evm.model.000000Farrow.1833|evm.model.000004Farrow.1237|evm.model.000001Farrow.1114|evm.model.000001Farrow.1086|evm.model.000007Farrow.161|evm.model.000001Farrow.1177|evm.model.000006Farrow.32|evm.model.000002Farrow.1745|evm.model.000005Farrow.200|evm.model.000004Farrow.812|evm.model.000…	125	evm.model.000000Farrow.737|evm.model.000001Farrow.450|evm.model.000008Farrow.500|evm.model.000002Farrow.1435|evm.model.000005Farrow.826|evm.model.000002Farrow.1304|evm.model.000002Farrow.641|Novel00089|evm.model.000000Farrow.2124|evm.model.000009Farrow.909|evm.model.000003Farrow.1208|evm.model.000002Farrow.644|evm.model.000007Farrow.1010|evm.model.000001Farrow.2100|evm.model.000001Farrow.1970|evm…
GO:0005730	nucleolus	cellular_component	0.00041545	0.024905	147	7219	194	11230	29	evm.model.000003Farrow.994|evm.model.000000Farrow.2013|evm.model.000005Farrow.738|evm.model.000007Farrow.1509|evm.model.000001Farrow.498|evm.model.000006Farrow.818|evm.model.000003Farrow.1481|evm.model.000002Farrow.959|evm.model.000000Farrow.173|evm.model.000006Farrow.365|evm.model.000009Farrow.882|evm.model.000005Farrow.649|evm.model.000000Farrow.1578|evm.model.000006Farrow.369|evm.model.000008F…	118	evm.model.000002Farrow.850|evm.model.000000Farrow.902|evm.model.000001Farrow.346|evm.model.000008Farrow.1036|evm.model.000005Farrow.547|evm.model.000002Farrow.1710|evm.model.000000Farrow.1844|evm.model.000000Farrow.1996|evm.model.000002Farrow.812|evm.model.000002Farrow.953|evm.model.000009Farrow.389|evm.model.000003Farrow.731|evm.model.000004Farrow.737|evm.model.000000Farrow.2461|evm.model.000006…
GO:0034599	cellular response to oxidative stress	biological_process	0.00042009	0.024905	54	7219	65	11230	24	evm.model.000006Farrow.297|evm.model.000003Farrow.1128|evm.model.000007Farrow.827|evm.model.000000Farrow.2185|evm.model.000000Farrow.2053|evm.model.000001Farrow.671|evm.model.000006Farrow.1050|evm.model.000003Farrow.648|evm.model.000007Farrow.1484|evm.model.000006Farrow.231|evm.model.000008Farrow.776|evm.model.000006Farrow.1160|evm.model.000000Farrow.26|evm.model.000001Farrow.1567|evm.model.00000…	30	evm.model.000000Farrow.1722|evm.model.000006Farrow.1468|evm.model.000003Farrow.968|evm.model.000002Farrow.931|evm.model.000001Farrow.1202|evm.model.000002Farrow.986|evm.model.000000Farrow.936|evm.model.000002Farrow.1356|evm.model.000002Farrow.1347|evm.model.000000Farrow.1641|evm.model.000007Farrow.1018|evm.model.000007Farrow.404|evm.model.000005Farrow.698|evm.model.000006Farrow.612|evm.model.0000…
GO:0050790	regulation of catalytic activity	biological_process	0.00042109	0.024905	172	7219	229	11230	70	evm.model.000004Farrow.15|evm.model.000000Farrow.1599|evm.model.000000Farrow.1248|evm.model.000001Farrow.1216|evm.model.000004Farrow.1500|evm.model.000000Farrow.1336|evm.model.000001Farrow.1026|evm.model.000002Farrow.878|evm.model.000000Farrow.2110|evm.model.000009Farrow.1098|evm.model.000006Farrow.1028|evm.model.000002Farrow.1628|evm.model.000001Farrow.986|Novel00291|evm.model.000003Farrow.1273|…	102	evm.model.000002Farrow.748|evm.model.000004Farrow.667|evm.model.000000Farrow.419|evm.model.000001Farrow.1305|evm.model.000005Farrow.1348|evm.model.000006Farrow.1096|evm.model.000003Farrow.562|evm.model.000002Farrow.1514|evm.model.000009Farrow.673|evm.model.000004Farrow.674|evm.model.000006Farrow.486|evm.model.000003Farrow.669|evm.model.000006Farrow.402|evm.model.000000Farrow.263|evm.model.000002F…
GO:0005057	receptor signaling protein activity	molecular_function	0.00042432	0.024918	24	7219	25	11230	4	evm.model.000009Farrow.248|evm.model.000001Farrow.1919|evm.model.000005Farrow.1114|evm.model.000006Farrow.865	20	evm.model.000008Farrow.1212|evm.model.000004Farrow.544|evm.model.000001Farrow.1064|evm.model.000003Farrow.669|evm.model.000000Farrow.1696|evm.model.000006Farrow.486|evm.model.000009Farrow.1196|evm.model.000007Farrow.1006|evm.model.000001Farrow.507|evm.model.000004Farrow.1280|evm.model.000003Farrow.1908|evm.model.000001Farrow.1053|evm.model.000003Farrow.794|evm.model.000007Farrow.588|evm.model.000…
GO:0051641	cellular localization	biological_process	0.00047521	0.02771	428	7219	605	11230	205	evm.model.000008Farrow.801|evm.model.000004Farrow.1709|evm.model.000000Farrow.283|evm.model.000000Farrow.266|evm.model.000006Farrow.189|evm.model.000008Farrow.811|evm.model.000009Farrow.226|evm.model.000001Farrow.1004|evm.model.000001Farrow.671|evm.model.000000Farrow.762|evm.model.000009Farrow.215|evm.model.000000Farrow.1598|evm.model.000006Farrow.780|evm.model.000005Farrow.1514|evm.model.000004F…	223	evm.model.000002Farrow.923|evm.model.000009Farrow.914|evm.model.000000Farrow.218|evm.model.000002Farrow.1719|evm.model.000006Farrow.1105|evm.model.000001Farrow.1265|evm.model.000003Farrow.768|evm.model.000002Farrow.646|evm.model.000001Farrow.1970|evm.model.000001Farrow.1976|evm.model.000003Farrow.1279|evm.model.000000Farrow.88|evm.model.000002Farrow.963|evm.model.000002Farrow.891|evm.model.000008…
GO:0050896	response to stimulus	biological_process	0.00050529	0.029257	568	7219	810	11230	269	evm.model.000003Farrow.1536|evm.model.000003Farrow.1658|evm.model.000000Farrow.1808|evm.model.000002Farrow.1410|evm.model.000003Farrow.852|evm.model.000006Farrow.598|evm.model.000001Farrow.2350|evm.model.000003Farrow.947|evm.model.000002Farrow.430|evm.model.000009Farrow.811|evm.model.000002Farrow.1417|evm.model.000002Farrow.279|evm.model.000002Farrow.1264|evm.model.000004Farrow.275|evm.model.0000…	299	evm.model.000003Farrow.102|evm.model.000006Farrow.711|evm.model.000002Farrow.1356|evm.model.000002Farrow.181|evm.model.000000Farrow.841|evm.model.000000Farrow.1830|evm.model.000004Farrow.953|evm.model.000000Farrow.1092|evm.model.000000Farrow.1150|Novel00037|evm.model.000005Farrow.434|evm.model.000006Farrow.933|evm.model.000001Farrow.1691|evm.model.000001Farrow.1433|evm.model.000002Farrow.1380|evm…
GO:0070887	cellular response to chemical stimulus	biological_process	0.00054051	0.03108	133	7219	175	11230	50	evm.model.000003Farrow.1128|evm.model.000000Farrow.2185|evm.model.000001Farrow.1032|evm.model.000001Farrow.2351|evm.model.000001Farrow.290|evm.model.000006Farrow.1050|evm.model.000006Farrow.725|evm.model.000000Farrow.2053|Novel00339|evm.model.000003Farrow.2169|evm.model.000006Farrow.1160|evm.model.000008Farrow.776|evm.model.000002Farrow.1088|evm.model.000005Farrow.1114|evm.model.000004Farrow.1613…	83	evm.model.000003Farrow.669|evm.model.000002Farrow.986|evm.model.000000Farrow.936|evm.model.000002Farrow.1514|evm.model.000002Farrow.931|evm.model.000007Farrow.851|evm.model.000008Farrow.780|evm.model.000006Farrow.402|evm.model.000003Farrow.865|evm.model.000005Farrow.698|evm.model.000002Farrow.1347|evm.model.000006Farrow.501|evm.model.000009Farrow.764|evm.model.000001Farrow.2309|evm.model.000004Fa…
GO:0000922	spindle pole	cellular_component	0.00058295	0.033116	85	7219	106	11230	39	evm.model.000007Farrow.748|evm.model.000008Farrow.734|evm.model.000000Farrow.1009|evm.model.000001Farrow.1004|evm.model.000002Farrow.1294|evm.model.000006Farrow.834|evm.model.000000Farrow.1515|evm.model.000000Farrow.1336|evm.model.000009Farrow.1202|evm.model.000005Farrow.1514|evm.model.000006Farrow.819|evm.model.000002Farrow.1088|evm.model.000003Farrow.963|evm.model.000002Farrow.1130|evm.model.00…	46	evm.model.000003Farrow.1587|evm.model.000004Farrow.1460|evm.model.000002Farrow.1352|evm.model.000000Farrow.419|evm.model.000001Farrow.1230|evm.model.000000Farrow.28|evm.model.000001Farrow.1014|evm.model.000009Farrow.1203|evm.model.000001Farrow.1976|evm.model.000002Farrow.1209|evm.model.000002Farrow.1016|evm.model.000000Farrow.954|evm.model.000002Farrow.723|evm.model.000000Farrow.1743|evm.model.00…
GO:0000160	phosphorelay signal transduction system	biological_process	0.00058393	0.033116	18	7219	18	11230	2	evm.model.000001Farrow.1919|evm.model.000006Farrow.865	16	evm.model.000001Farrow.1202|evm.model.000008Farrow.1212|evm.model.000001Farrow.1064|evm.model.000000Farrow.1696|evm.model.000009Farrow.1196|evm.model.000006Farrow.486|evm.model.000007Farrow.1006|evm.model.000004Farrow.1280|evm.model.000003Farrow.1908|evm.model.000003Farrow.794|evm.model.000001Farrow.1053|evm.model.000007Farrow.588|evm.model.000004Farrow.347|evm.model.000004Farrow.666|evm.model.00…
GO:1903047	mitotic cell cycle process	biological_process	0.0006142	0.034596	194	7219	261	11230	103	evm.model.000008Farrow.46|evm.model.000008Farrow.734|evm.model.000003Farrow.2239|evm.model.000001Farrow.1795|evm.model.000007Farrow.748|evm.model.000005Farrow.783|evm.model.000000Farrow.762|evm.model.000000Farrow.1515|evm.model.000008Farrow.779|evm.model.000000Farrow.1987|evm.model.000000Farrow.288|evm.model.000002Farrow.1409|evm.model.000001Farrow.406|evm.model.000005Farrow.1514|evm.model.000002…	91	evm.model.000008Farrow.838|evm.model.000003Farrow.1281|evm.model.000008Farrow.1357|evm.model.000000Farrow.1925|evm.model.000005Farrow.92|evm.model.000001Farrow.1014|evm.model.000001Farrow.1456|evm.model.000004Farrow.1540|evm.model.000003Farrow.1371|evm.model.000000Farrow.1998|evm.model.000009Farrow.225|evm.model.000003Farrow.1655|evm.model.000005Farrow.672|evm.model.000009Farrow.344|evm.model.000…
GO:0019220	regulation of phosphate metabolic process	biological_process	0.00063911	0.035516	91	7219	115	11230	32	evm.model.000002Farrow.489|evm.model.000001Farrow.960|evm.model.000009Farrow.928|evm.model.000002Farrow.1510|evm.model.000003Farrow.1427|evm.model.000007Farrow.1033|evm.model.000000Farrow.2109|evm.model.000001Farrow.1086|evm.model.000001Farrow.2378|evm.model.000005Farrow.200|evm.model.000002Farrow.1022|evm.model.000000Farrow.1577|evm.model.000001Farrow.445|evm.model.000002Farrow.778|evm.model.000…	59	evm.model.000000Farrow.245|evm.model.000008Farrow.727|evm.model.000001Farrow.507|evm.model.000000Farrow.216|evm.model.000009Farrow.675|evm.model.000003Farrow.982|evm.model.000000Farrow.96|evm.model.000002Farrow.608|evm.model.000009Farrow.881|evm.model.000004Farrow.1712|evm.model.000005Farrow.670|evm.model.000001Farrow.1433|evm.model.000009Farrow.794|evm.model.000003Farrow.1208|evm.model.000002Far…
GO:0051174	regulation of phosphorus metabolic process	biological_process	0.00063911	0.035516	91	7219	115	11230	32	evm.model.000007Farrow.1033|evm.model.000003Farrow.1427|evm.model.000009Farrow.928|evm.model.000002Farrow.1510|evm.model.000001Farrow.960|evm.model.000002Farrow.489|evm.model.000000Farrow.1307|evm.model.000000Farrow.105|evm.model.000000Farrow.1930|evm.model.000002Farrow.778|evm.model.000001Farrow.445|evm.model.000000Farrow.1577|evm.model.000005Farrow.200|evm.model.000002Farrow.1022|evm.model.0000…	59	evm.model.000009Farrow.237|evm.model.000000Farrow.2554|evm.model.000003Farrow.1208|evm.model.000002Farrow.59|evm.model.000001Farrow.1433|evm.model.000005Farrow.670|evm.model.000009Farrow.794|evm.model.000002Farrow.608|evm.model.000009Farrow.881|evm.model.000004Farrow.1712|evm.model.000003Farrow.982|evm.model.000000Farrow.96|evm.model.000000Farrow.216|evm.model.000009Farrow.675|evm.model.000000Far…
GO:0005789	endoplasmic reticulum membrane	cellular_component	0.00064728	0.03573	116	7219	152	11230	62	evm.model.000007Farrow.524|evm.model.000001Farrow.506|evm.model.000002Farrow.806|evm.model.000006Farrow.297|evm.model.000000Farrow.1975|evm.model.000007Farrow.850|evm.model.000000Farrow.1359|evm.model.000000Farrow.1808|evm.model.000009Farrow.1228|evm.model.000000Farrow.2549|evm.model.000000Farrow.1995|evm.model.000005Farrow.511|evm.model.000007Farrow.709|evm.model.000005Farrow.630|evm.model.00000…	54	evm.model.000000Farrow.1092|evm.model.000001Farrow.980|evm.model.000001Farrow.1333|evm.model.000002Farrow.396|evm.model.000000Farrow.737|evm.model.000001Farrow.1979|evm.model.000002Farrow.1835|evm.model.000004Farrow.493|evm.model.000006Farrow.868|evm.model.000004Farrow.953|evm.model.000007Farrow.600|evm.model.000002Farrow.712|evm.model.000001Farrow.1141|evm.model.000001Farrow.285|evm.model.000003…
GO:0003676	nucleic acid binding	molecular_function	0.00066736	0.036594	904	7219	1320	11230	459	evm.model.000002Farrow.2251|Novel00461|evm.model.000004Farrow.150|evm.model.000006Farrow.106|evm.model.000002Farrow.1297|evm.model.000001Farrow.1989|Novel00744|evm.model.000005Farrow.646|evm.model.000008Farrow.517|evm.model.000008Farrow.1380|evm.model.000001Farrow.534|evm.model.000006Farrow.1304|evm.model.000007Farrow.1203|evm.model.000001Farrow.2441|evm.model.000008Farrow.73|evm.model.000008Farr…	445	evm.model.000002Farrow.772|evm.model.000001Farrow.1340|evm.model.000009Farrow.366|evm.model.000002Farrow.1298|evm.model.000000Farrow.2532|evm.model.000006Farrow.858|evm.model.000003Farrow.1160|evm.model.000007Farrow.643|evm.model.000003Farrow.1226|evm.model.000007Farrow.197|evm.model.000002Farrow.1058|evm.model.000002Farrow.1717|evm.model.000000Farrow.518|evm.model.000003Farrow.1144|evm.model.000…
GO:0000278	mitotic cell cycle	biological_process	0.00069269	0.037733	200	7219	270	11230	105	evm.model.000009Farrow.1176|evm.model.000000Farrow.1145|evm.model.000001Farrow.1462|evm.model.000001Farrow.1549|evm.model.000001Farrow.1100|evm.model.000003Farrow.1092|evm.model.000004Farrow.825|evm.model.000002Farrow.489|evm.model.000000Farrow.1438|evm.model.000003Farrow.1050|evm.model.000001Farrow.2269|evm.model.000003Farrow.1443|evm.model.000003Farrow.53|evm.model.000000Farrow.1708|evm.model.0…	95	evm.model.000009Farrow.828|evm.model.000001Farrow.2225|evm.model.000003Farrow.909|evm.model.000006Farrow.1167|evm.model.000004Farrow.238|evm.model.000009Farrow.550|evm.model.000001Farrow.1433|evm.model.000002Farrow.1557|evm.model.000009Farrow.794|evm.model.000001Farrow.477|evm.model.000002Farrow.951|evm.model.000006Farrow.1468|evm.model.000005Farrow.790|evm.model.000000Farrow.1092|evm.model.00000…
GO:0031312	extrinsic component of organelle membrane	cellular_component	0.00071787	0.038849	29	7219	32	11230	13	evm.model.000002Farrow.714|evm.model.000007Farrow.916|evm.model.000004Farrow.1020|evm.model.000003Farrow.1292|evm.model.000004Farrow.1501|evm.model.000005Farrow.596|evm.model.000000Farrow.820|evm.model.000005Farrow.595|evm.model.000000Farrow.708|evm.model.000005Farrow.594|evm.model.000007Farrow.143|evm.model.000002Farrow.1153|evm.model.000009Farrow.1228	16	evm.model.000002Farrow.1359|evm.model.000003Farrow.1272|evm.model.000005Farrow.689|evm.model.000003Farrow.1363|evm.model.000005Farrow.660|evm.model.000002Farrow.1205|evm.model.000002Farrow.916|evm.model.000005Farrow.62|evm.model.000001Farrow.426|evm.model.000000Farrow.2026|evm.model.000009Farrow.237|evm.model.000009Farrow.950|evm.model.000001Farrow.364|evm.model.000006Farrow.366|evm.model.000003F…
GO:0065009	regulation of molecular function	biological_process	0.00074039	0.039808	180	7219	242	11230	74	evm.model.000002Farrow.1162|evm.model.000005Farrow.505|evm.model.000008Farrow.789|evm.model.000001Farrow.2306|evm.model.000000Farrow.949|evm.model.000002Farrow.876|evm.model.000002Farrow.1409|evm.model.000000Farrow.1515|evm.model.000002Farrow.262|evm.model.000002Farrow.803|evm.model.000004Farrow.1740|evm.model.000003Farrow.1351|evm.model.000008Farrow.734|evm.model.000000Farrow.266|evm.model.00000…	106	evm.model.000009Farrow.1330|evm.model.000009Farrow.704|evm.model.000006Farrow.469|evm.model.000000Farrow.2067|evm.model.000006Farrow.621|evm.model.000005Farrow.1355|evm.model.000001Farrow.915|evm.model.000003Farrow.1505|evm.model.000007Farrow.721|evm.model.000001Farrow.330|evm.model.000001Farrow.2372|evm.model.000000Farrow.1042|evm.model.000002Farrow.1717|evm.model.000004Farrow.722|evm.model.0000…
GO:0005816	spindle pole body	cellular_component	0.00074741	0.039926	81	7219	101	11230	37	evm.model.000007Farrow.544|evm.model.000004Farrow.1731|evm.model.000006Farrow.272|evm.model.000002Farrow.1336|evm.model.000001Farrow.2269|evm.model.000003Farrow.1443|evm.model.000000Farrow.764|evm.model.000002Farrow.713|evm.model.000001Farrow.960|evm.model.000002Farrow.1293|evm.model.000001Farrow.1100|evm.model.000009Farrow.952|evm.model.000003Farrow.1107|evm.model.000001Farrow.811|evm.model.0000…	44	evm.model.000001Farrow.477|evm.model.000000Farrow.1912|evm.model.000001Farrow.1322|evm.model.000002Farrow.1557|evm.model.000009Farrow.794|evm.model.000003Farrow.1208|evm.model.000005Farrow.215|evm.model.000009Farrow.750|evm.model.000000Farrow.2554|evm.model.000008Farrow.1348|evm.model.000006Farrow.1167|evm.model.000003Farrow.1083|evm.model.000001Farrow.1382|evm.model.000001Farrow.1269|evm.model.0…
GO:0051302	regulation of cell division	biological_process	0.00075961	0.040318	70	7219	86	11230	29	evm.model.000000Farrow.1248|evm.model.000006Farrow.597|evm.model.000008Farrow.734|evm.model.000000Farrow.1515|evm.model.000004Farrow.1500|evm.model.000000Farrow.1336|evm.model.000002Farrow.1409|evm.model.000006Farrow.819|evm.model.000003Farrow.1046|evm.model.000000Farrow.949|evm.model.000003Farrow.1273|evm.model.000002Farrow.1088|evm.model.000005Farrow.505|evm.model.000002Farrow.1034|evm.model.00…	41	evm.model.000008Farrow.1357|evm.model.000003Farrow.1281|evm.model.000008Farrow.1356|evm.model.000000Farrow.419|evm.model.000004Farrow.667|evm.model.000008Farrow.838|evm.model.000001Farrow.1456|evm.model.000000Farrow.423|evm.model.000003Farrow.1170|Novel00372|evm.model.000005Farrow.698|evm.model.000004Farrow.1179|evm.model.000002Farrow.723|evm.model.000003Farrow.1237|evm.model.000002Farrow.1208|ev…
GO:0072686	mitotic spindle	cellular_component	0.00077144	0.040685	90	7219	114	11230	44	evm.model.000002Farrow.713|evm.model.000001Farrow.960|evm.model.000002Farrow.1293|evm.model.000001Farrow.1465|evm.model.000002Farrow.1388|evm.model.000003Farrow.1443|evm.model.000001Farrow.2269|evm.model.000000Farrow.764|evm.model.000002Farrow.1336|evm.model.000009Farrow.1362|evm.model.000004Farrow.1731|evm.model.000006Farrow.272|evm.model.000006Farrow.1205|evm.model.000001Farrow.893|evm.model.00…	46	evm.model.000003Farrow.1083|evm.model.000001Farrow.1269|evm.model.000001Farrow.437|evm.model.000007Farrow.1079|evm.model.000005Farrow.215|evm.model.000009Farrow.750|evm.model.000000Farrow.2554|evm.model.000000Farrow.1912|evm.model.000001Farrow.1322|evm.model.000004Farrow.571|evm.model.000009Farrow.794|evm.model.000006Farrow.6|evm.model.000002Farrow.1526|evm.model.000002Farrow.1527|evm.model.00000…
GO:0032153	cell division site	cellular_component	0.00079638	0.041734	98	7219	125	11230	37	evm.model.000000Farrow.1336|evm.model.000008Farrow.779|evm.model.000001Farrow.1004|evm.model.000000Farrow.1997|evm.model.000002Farrow.874|evm.model.000002Farrow.1162|evm.model.000003Farrow.1380|evm.model.000009Farrow.953|evm.model.000006Farrow.689|evm.model.000009Farrow.248|evm.model.000002Farrow.1130|evm.model.000001Farrow.280|evm.model.000001Farrow.406|evm.model.000006Farrow.819|evm.model.00000…	61	evm.model.000004Farrow.826|evm.model.000009Farrow.1245|evm.model.000000Farrow.1974|evm.model.000003Farrow.1371|evm.model.000004Farrow.1540|evm.model.000001Farrow.1456|evm.model.000009Farrow.1203|evm.model.000001Farrow.1230|evm.model.000004Farrow.98|evm.model.000000Farrow.419|evm.model.000002Farrow.1621|evm.model.000005Farrow.1047|evm.model.000002Farrow.1352|evm.model.000002Farrow.931|evm.model.00…
GO:0006457	protein folding	biological_process	0.00084084	0.043595	65	7219	81	11230	35	evm.model.000003Farrow.1536|evm.model.000006Farrow.1261|evm.model.000000Farrow.1083|evm.model.000000Farrow.1808|evm.model.000000Farrow.1901|evm.model.000007Farrow.354|evm.model.000006Farrow.1243|evm.model.000005Farrow.638|evm.model.000001Farrow.1266|evm.model.000004Farrow.745|evm.model.000001Farrow.1391|evm.model.000009Farrow.1362|evm.model.000000Farrow.1856|evm.model.000007Farrow.668|evm.model.0…	30	evm.model.000002Farrow.1548|evm.model.000002Farrow.1527|evm.model.000009Farrow.361|evm.model.000002Farrow.1359|evm.model.000000Farrow.2112|evm.model.000004Farrow.551|evm.model.000001Farrow.1330|evm.model.000002Farrow.1526|evm.model.000004Farrow.1091|evm.model.000000Farrow.849|evm.model.000000Farrow.1916|evm.model.000004Farrow.763|evm.model.000001Farrow.1343|evm.model.000001Farrow.1265|evm.model.0…
GO:0019898	extrinsic component of membrane	cellular_component	0.00084241	0.043595	57	7219	69	11230	22	evm.model.000009Farrow.1228|evm.model.000002Farrow.1385|evm.model.000007Farrow.143|evm.model.000000Farrow.708|evm.model.000000Farrow.820|evm.model.000002Farrow.714|evm.model.000007Farrow.850|evm.model.000006Farrow.597|evm.model.000007Farrow.916|evm.model.000002Farrow.1153|evm.model.000009Farrow.928|evm.model.000008Farrow.748|evm.model.000005Farrow.594|evm.model.000005Farrow.595|evm.model.000003Fa…	35	evm.model.000006Farrow.366|evm.model.000003Farrow.1163|evm.model.000007Farrow.754|evm.model.000008Farrow.837|evm.model.000000Farrow.2026|evm.model.000007Farrow.851|evm.model.000000Farrow.228|evm.model.000001Farrow.426|evm.model.000002Farrow.1352|evm.model.000009Farrow.315|evm.model.000007Farrow.321|evm.model.000005Farrow.432|evm.model.000002Farrow.1359|evm.model.000003Farrow.1272|evm.model.000003…
GO:0000280	nuclear division	biological_process	0.00086025	0.044241	147	7219	194	11230	77	evm.model.000000Farrow.1705|evm.model.000007Farrow.46|evm.model.000001Farrow.2344|evm.model.000003Farrow.963|evm.model.000002Farrow.1088|evm.model.000003Farrow.1273|evm.model.000006Farrow.819|evm.model.000002Farrow.645|evm.model.000009Farrow.953|evm.model.000002Farrow.1034|evm.model.000007Farrow.641|evm.model.000001Farrow.2389|evm.model.000009Farrow.1002|evm.model.000001Farrow.1158|evm.model.0000…	70	evm.model.000000Farrow.2025|evm.model.000002Farrow.1016|evm.model.000003Farrow.1237|evm.model.000002Farrow.723|evm.model.000008Farrow.1355|evm.model.000001Farrow.1140|evm.model.000000Farrow.1950|evm.model.000008Farrow.1356|evm.model.000004Farrow.667|evm.model.000000Farrow.419|evm.model.000006Farrow.905|evm.model.000001Farrow.1552|evm.model.000003Farrow.865|evm.model.000004Farrow.1179|evm.model.00…
GO:0016757	transferase activity, transferring glycosyl groups	molecular_function	0.00086812	0.044371	106	7219	137	11230	54	evm.model.000003Farrow.648|evm.model.000003Farrow.1465|evm.model.000002Farrow.1618|evm.model.000004Farrow.1515|evm.model.000004Farrow.1665|evm.model.000001Farrow.2266|evm.model.000008Farrow.242|evm.model.000013Farrow.52|evm.model.000001Farrow.1645|evm.model.000002Farrow.1747|evm.model.000001Farrow.1795|Novel00280|evm.model.000000Farrow.2178|evm.model.000000Farrow.1689|evm.model.000005Farrow.786|e…	52	evm.model.000001Farrow.834|evm.model.000002Farrow.1354|evm.model.000009Farrow.1142|evm.model.000005Farrow.877|evm.model.000000Farrow.1380|evm.model.000001Farrow.1192|evm.model.000000Farrow.1925|evm.model.000005Farrow.664|evm.model.000003Farrow.891|evm.model.000007Farrow.909|evm.model.000000Farrow.67|evm.model.000000Farrow.45|evm.model.000001Farrow.62|evm.model.000003Farrow.336|evm.model.000007Far…
GO:0032506	cytokinetic process	biological_process	0.0008756	0.044478	48	7219	57	11230	25	evm.model.000001Farrow.2269|evm.model.000002Farrow.489|evm.model.000002Farrow.1088|evm.model.000002Farrow.876|evm.model.000001Farrow.1462|evm.model.000009Farrow.736|evm.model.000001Farrow.960|evm.model.000006Farrow.819|evm.model.000006Farrow.642|evm.model.000000Farrow.1145|evm.model.000009Farrow.1176|evm.model.000009Farrow.953|evm.model.000002Farrow.1777|evm.model.000003Farrow.1380|evm.model.0000…	23	evm.model.000001Farrow.507|evm.model.000007Farrow.958|evm.model.000002Farrow.723|evm.model.000001Farrow.1269|evm.model.000001Farrow.1382|evm.model.000000Farrow.932|evm.model.000009Farrow.909|evm.model.000005Farrow.672|evm.model.000003Farrow.1318|evm.model.000004Farrow.238|evm.model.000003Farrow.1149|evm.model.000002Farrow.931|evm.model.000008Farrow.1242|evm.model.000005Farrow.790|evm.model.000000…
GO:0007088	regulation of mitotic nuclear division	biological_process	0.00093468	0.046916	46	7219	54	11230	22	evm.model.000002Farrow.1409|evm.model.000006Farrow.819|evm.model.000001Farrow.960|evm.model.000000Farrow.949|evm.model.000002Farrow.687|evm.model.000003Farrow.1273|evm.model.000002Farrow.1088|evm.model.000001Farrow.2269|evm.model.000009Farrow.1362|evm.model.000005Farrow.505|evm.model.000007Farrow.641|evm.model.000002Farrow.1034|evm.model.000000Farrow.1248|evm.model.000006Farrow.1205|evm.model.000…	24	evm.model.000001Farrow.1269|evm.model.000002Farrow.723|evm.model.000001Farrow.507|evm.model.000003Farrow.1208|evm.model.000008Farrow.1355|evm.model.000001Farrow.1433|evm.model.000009Farrow.344|evm.model.000004Farrow.1013|evm.model.000009Farrow.909|evm.model.000002Farrow.951|evm.model.000003Farrow.1815|evm.model.000008Farrow.1357|evm.model.000005Farrow.682|evm.model.000008Farrow.1356|evm.model.000…
GO:0048285	organelle fission	biological_process	0.00093492	0.046916	151	7219	200	11230	79	evm.model.000007Farrow.544|evm.model.000000Farrow.2045|evm.model.000000Farrow.1367|evm.model.000002Farrow.1192|evm.model.000009Farrow.1362|evm.model.000005Farrow.595|evm.model.000001Farrow.960|evm.model.000002Farrow.687|evm.model.000005Farrow.596|evm.model.000002Farrow.1522|evm.model.000009Farrow.952|evm.model.000006Farrow.500|evm.model.000003Farrow.1107|evm.model.000003Farrow.1328|evm.model.0000…	72	evm.model.000009Farrow.909|evm.model.000003Farrow.1169|evm.model.000004Farrow.571|evm.model.000004Farrow.1013|evm.model.000003Farrow.1318|evm.model.000003Farrow.1208|evm.model.000008Farrow.817|evm.model.000004Farrow.1461|evm.model.000001Farrow.507|evm.model.000005Farrow.568|evm.model.000001Farrow.1269|evm.model.000008Farrow.1349|evm.model.000004Farrow.847|evm.model.000005Farrow.1505|evm.model.000…
GO:0031597	cytosolic proteasome complex	cellular_component	0.00095197	0.047484	24	7219	26	11230	22	evm.model.000007Farrow.266|evm.model.000002Farrow.857|evm.model.000009Farrow.27|evm.model.000005Farrow.788|evm.model.000000Farrow.2549|evm.model.000001Farrow.1375|evm.model.000002Farrow.803|evm.model.000005Farrow.674|evm.model.000002Farrow.1335|evm.model.000009Farrow.536|evm.model.000000Farrow.2016|evm.model.000000Farrow.1931|evm.model.000001Farrow.1177|evm.model.000000Farrow.1715|evm.model.00000…	2	evm.model.000001Farrow.60|evm.model.000006Farrow.1364
GO:0044432	endoplasmic reticulum part	cellular_component	0.00098889	0.04895	131	7219	174	11230	70	evm.model.000002Farrow.1101|evm.model.000009Farrow.1214|evm.model.000002Farrow.1264|evm.model.000007Farrow.745|evm.model.000001Farrow.359|evm.model.000001Farrow.1161|evm.model.000000Farrow.1715|evm.model.000005Farrow.1607|evm.model.000000Farrow.1930|evm.model.000000Farrow.1808|evm.model.000002Farrow.806|evm.model.000000Farrow.1359|evm.model.000008Farrow.47|evm.model.000006Farrow.1026|evm.model.00…	61	evm.model.000009Farrow.338|evm.model.000008Farrow.82|evm.model.000002Farrow.2421|evm.model.000002Farrow.1113|evm.model.000004Farrow.871|evm.model.000001Farrow.2355|evm.model.000009Farrow.1191|evm.model.000003Farrow.982|evm.model.000001Farrow.918|evm.model.000001Farrow.285|evm.model.000004Farrow.953|evm.model.000001Farrow.1979|evm.model.000004Farrow.493|evm.model.000002Farrow.1835|evm.model.000002…
GO:0005515	protein binding	molecular_function	0.00099318	0.04895	353	7219	497	11230	167	Novel00163|evm.model.000002Farrow.1034|evm.model.000007Farrow.641|evm.model.000001Farrow.2389|evm.model.000004Farrow.1203|evm.model.000002Farrow.1060|evm.model.000005Farrow.645|evm.model.000005Farrow.1114|evm.model.000001Farrow.2344|evm.model.000007Farrow.46|evm.model.000002Farrow.2403|evm.model.000008Farrow.1232|Novel00788|evm.model.000000Farrow.221|evm.model.000002Farrow.1246|evm.model.000005Fa…	186	evm.model.000000Farrow.726|Novel00726|evm.model.000008Farrow.836|Novel00059|evm.model.000005Farrow.660|evm.model.000000Farrow.1743|evm.model.000000Farrow.2597|evm.model.000007Farrow.873|evm.model.000003Farrow.1537|evm.model.000006Farrow.680|evm.model.000000Farrow.1906|evm.model.000000Farrow.423|evm.model.000002Farrow.395|evm.model.000001Farrow.1192|evm.model.000000Farrow.263|evm.model.000000Farro…
GO:0044770	cell cycle phase transition	biological_process	0.0010009	0.049039	87	7219	110	11230	41	evm.model.000003Farrow.1107|evm.model.000000Farrow.222|evm.model.000000Farrow.1307|evm.model.000000Farrow.105|evm.model.000002Farrow.1410|evm.model.000000Farrow.1674|evm.model.000004Farrow.725|evm.model.000005Farrow.200|evm.model.000000Farrow.2109|evm.model.000005Farrow.1585|evm.model.000006Farrow.1205|evm.model.000001Farrow.2322|evm.model.000007Farrow.961|evm.model.000009Farrow.1362|evm.model.00…	46	evm.model.000007Farrow.1045|evm.model.000002Farrow.1356|evm.model.000000Farrow.961|evm.model.000009Farrow.12|evm.model.000007Farrow.828|evm.model.000002Farrow.1451|evm.model.000000Farrow.1150|evm.model.000008Farrow.1242|evm.model.000005Farrow.681|evm.model.000000Farrow.1092|evm.model.000002Farrow.1304|evm.model.000001Farrow.2381|evm.model.000006Farrow.1468|evm.model.000002Farrow.1405|evm.model.00…
GO:0070085	glycosylation	biological_process	0.0010209	0.049723	57	7219	69	11230	30	evm.model.000007Farrow.745|evm.model.000002Farrow.1101|evm.model.000000Farrow.1570|evm.model.000007Farrow.496|evm.model.000003Farrow.343|evm.model.000006Farrow.1026|evm.model.000000Farrow.2294|evm.model.000000Farrow.1550|evm.model.000000Farrow.1976|evm.model.000004Farrow.1752|evm.model.000001Farrow.1161|evm.model.000008Farrow.129|evm.model.000005Farrow.774|evm.model.000000Farrow.1387|evm.model.00…	27	evm.model.000004Farrow.707|evm.model.000000Farrow.54|evm.model.000000Farrow.711|evm.model.000006Farrow.1315|evm.model.000000Farrow.1779|evm.model.000005Farrow.1439|evm.model.000006Farrow.468|evm.model.000001Farrow.301|evm.model.000004Farrow.1034|evm.model.000002Farrow.2177|evm.model.000000Farrow.1302|evm.model.000000Farrow.958|evm.model.000000Farrow.959|evm.model.000002Farrow.896|evm.model.000001…
GO:0046486	glycerolipid metabolic process	biological_process	0.0010274	0.049747	74	7219	92	11230	24	evm.model.000000Farrow.782|evm.model.000002Farrow.714|evm.model.000006Farrow.597|evm.model.000002Farrow.1598|evm.model.000007Farrow.548|evm.model.000002Farrow.1260|evm.model.000003Farrow.1049|evm.model.000004Farrow.1501|evm.model.000007Farrow.1299|evm.model.000009Farrow.265|evm.model.000008Farrow.271|evm.model.000007Farrow.524|evm.model.000000Farrow.926|evm.model.000007Farrow.850|evm.model.000005…	50	evm.model.000009Farrow.1105|evm.model.000006Farrow.1096|evm.model.000001Farrow.62|evm.model.000005Farrow.457|evm.model.000003Farrow.1140|evm.model.000003Farrow.977|evm.model.000009Farrow.936|evm.model.000004Farrow.756|evm.model.000000Farrow.1099|evm.model.000007Farrow.851|evm.model.000009Farrow.1241|evm.model.000000Farrow.959|evm.model.000004Farrow.697|evm.model.000004Farrow.240|evm.model.000005F…
GO:0051783	regulation of nuclear division	biological_process	0.0011356	0.054668	63	7219	77	11230	27	evm.model.000000Farrow.949|evm.model.000003Farrow.1273|evm.model.000002Farrow.687|evm.model.000002Farrow.1409|evm.model.000001Farrow.960|evm.model.000003Farrow.1046|evm.model.000006Farrow.819|evm.model.000001Farrow.2269|evm.model.000002Farrow.1088|evm.model.000009Farrow.1362|evm.model.000005Farrow.505|evm.model.000000Farrow.1708|evm.model.000003Farrow.779|evm.model.000002Farrow.1034|evm.model.000…	36	evm.model.000003Farrow.1237|evm.model.000009Farrow.828|evm.model.000002Farrow.723|evm.model.000001Farrow.1269|evm.model.000001Farrow.507|evm.model.000004Farrow.805|evm.model.000003Farrow.1208|evm.model.000009Farrow.794|evm.model.000004Farrow.1013|evm.model.000001Farrow.1433|evm.model.000009Farrow.344|evm.model.000009Farrow.909|evm.model.000003Farrow.1169|evm.model.000008Farrow.1355|evm.model.0000…
GO:0061640	cytoskeleton-dependent cytokinesis	biological_process	0.0011646	0.055738	53	7219	64	11230	28	evm.model.000002Farrow.1022|evm.model.000002Farrow.1747|evm.model.000006Farrow.1205|evm.model.000001Farrow.1167|evm.model.000009Farrow.952|evm.model.000002Farrow.1385|evm.model.000000Farrow.1336|evm.model.000008Farrow.779|evm.model.000000Farrow.1307|evm.model.000002Farrow.489|evm.model.000002Farrow.1088|evm.model.000001Farrow.2269|evm.model.000000Farrow.1145|evm.model.000009Farrow.1176|evm.model.…	25	evm.model.000000Farrow.419|evm.model.000005Farrow.790|evm.model.000008Farrow.1242|evm.model.000003Farrow.1149|evm.model.000002Farrow.931|evm.model.000003Farrow.1281|evm.model.000000Farrow.904|evm.model.000000Farrow.1925|evm.model.000009Farrow.1348|evm.model.000006Farrow.645|evm.model.000003Farrow.1371|evm.model.000004Farrow.1540|evm.model.000000Farrow.1998|evm.model.000004Farrow.1480|evm.model.00…
GO:0065008	regulation of biological quality	biological_process	0.0011892	0.056588	211	7219	289	11230	91	evm.model.000006Farrow.607|evm.model.000002Farrow.779|evm.model.000002Farrow.1385|evm.model.000001Farrow.1209|evm.model.000001Farrow.1167|evm.model.000009Farrow.811|evm.model.000008Farrow.800|evm.model.000003Farrow.1333|evm.model.000001Farrow.1034|evm.model.000002Farrow.1336|evm.model.000009Farrow.319|evm.model.000001Farrow.359|evm.model.000002Farrow.1264|evm.model.000004Farrow.1009|evm.model.000…	120	evm.model.000000Farrow.961|evm.model.000002Farrow.1527|evm.model.000007Farrow.828|evm.model.000007Farrow.1045|evm.model.000006Farrow.508|evm.model.000002Farrow.1356|evm.model.000002Farrow.918|evm.model.000006Farrow.1258|evm.model.000006Farrow.268|evm.model.000000Farrow.1955|evm.model.000003Farrow.986|evm.model.000009Farrow.338|evm.model.000000Farrow.1523|evm.model.000000Farrow.1595|evm.model.0000…
GO:0090407	organophosphate biosynthetic process	biological_process	0.0012798	0.060349	144	7219	193	11230	61	evm.model.000002Farrow.714|evm.model.000006Farrow.597|evm.model.000000Farrow.2185|evm.model.000005Farrow.888|evm.model.000000Farrow.1007|evm.model.000008Farrow.1163|evm.model.000000Farrow.1602|Novel00433|Novel00779|evm.model.000002Farrow.1260|evm.model.000003Farrow.1049|evm.model.000002Farrow.447|evm.model.000009Farrow.1087|evm.model.000000Farrow.1675|evm.model.000004Farrow.1381|evm.model.000000F…	83	evm.model.000006Farrow.1096|evm.model.000002Farrow.1713|evm.model.000001Farrow.1551|evm.model.000001Farrow.1281|evm.model.000007Farrow.1001|evm.model.000009Farrow.1105|evm.model.000009Farrow.357|evm.model.000001Farrow.1192|evm.model.000003Farrow.60|evm.model.000001Farrow.818|evm.model.000003Farrow.1296|evm.model.000004Farrow.991|evm.model.000002Farrow.1610|evm.model.000002Farrow.1956|evm.model.00…
GO:0000139	Golgi membrane	cellular_component	0.001298	0.060349	56	7219	69	11230	33	evm.model.000005Farrow.134|evm.model.000001Farrow.1028|evm.model.000007Farrow.524|evm.model.000005Farrow.1132|evm.model.000004Farrow.626|evm.model.000004Farrow.1709|evm.model.000005Farrow.763|evm.model.000000Farrow.1975|evm.model.000001Farrow.1476|evm.model.000000Farrow.1598|evm.model.000006Farrow.780|evm.model.000009Farrow.631|evm.model.000008Farrow.629|evm.model.000008Farrow.789|evm.model.00000…	23	evm.model.000000Farrow.1730|evm.model.000001Farrow.1179|evm.model.000005Farrow.130|evm.model.000000Farrow.1925|evm.model.000002Farrow.918|evm.model.000002Farrow.1206|evm.model.000004Farrow.722|evm.model.000007Farrow.956|evm.model.000001Farrow.1141|evm.model.000002Farrow.919|evm.model.000000Farrow.1907|evm.model.000004Farrow.842|evm.model.000009Farrow.1252|evm.model.000001Farrow.1513|evm.model.000…
GO:0019932	second-messenger-mediated signaling	biological_process	0.0013032	0.060349	15	7219	15	11230	2	evm.model.000009Farrow.248|evm.model.000000Farrow.1100	13	evm.model.000001Farrow.1180|evm.model.000001Farrow.1339|evm.model.000005Farrow.708|evm.model.000006Farrow.1323|evm.model.000002Farrow.1356|evm.model.000001Farrow.1105|evm.model.000001Farrow.915|evm.model.000009Farrow.828|evm.model.000004Farrow.722|evm.model.000000Farrow.1028|evm.model.000003Farrow.1599|evm.model.000003Farrow.1505|evm.model.000002Farrow.1144
GO:0006468	protein phosphorylation	biological_process	0.0013082	0.060349	173	7219	232	11230	68	evm.model.000002Farrow.778|evm.model.000000Farrow.708|evm.model.000000Farrow.1502|evm.model.000000Farrow.1674|evm.model.000001Farrow.1909|evm.model.000000Farrow.105|evm.model.000000Farrow.1307|evm.model.000000Farrow.2109|evm.model.000004Farrow.1110|evm.model.000000Farrow.1577|evm.model.000007Farrow.961|evm.model.000006Farrow.83|evm.model.000004Farrow.9|evm.model.000009Farrow.928|evm.model.000007F…	105	evm.model.000000Farrow.770|evm.model.000002Farrow.1356|evm.model.000005Farrow.557|evm.model.000000Farrow.1641|evm.model.000007Farrow.1045|evm.model.000005Farrow.999|evm.model.000003Farrow.894|evm.model.000000Farrow.841|evm.model.000002Farrow.1548|evm.model.000000Farrow.1059|evm.model.000006Farrow.1468|evm.model.000004Farrow.1712|evm.model.000001Farrow.477|evm.model.000008Farrow.763|evm.model.0000…
GO:0042254	ribosome biogenesis	biological_process	0.0013092	0.060349	168	7219	228	11230	23	evm.model.000006Farrow.818|evm.model.000006Farrow.834|evm.model.000003Farrow.1481|evm.model.000007Farrow.1509|evm.model.000005Farrow.738|evm.model.000009Farrow.362|evm.model.000002Farrow.1273|evm.model.000005Farrow.649|evm.model.000003Farrow.1427|evm.model.000002Farrow.1833|evm.model.000003Farrow.953|evm.model.000002Farrow.2295|evm.model.000002Farrow.1769|evm.model.000007Farrow.236|evm.model.0000…	145	evm.model.000002Farrow.981|evm.model.000000Farrow.1125|evm.model.000001Farrow.1360|evm.model.000002Farrow.1719|evm.model.000000Farrow.1559|evm.model.000007Farrow.1058|evm.model.000003Farrow.768|evm.model.000001Farrow.1224|evm.model.000002Farrow.1717|evm.model.000006Farrow.1244|evm.model.000005Farrow.703|evm.model.000009Farrow.560|evm.model.000001Farrow.99|evm.model.000007Farrow.1397|evm.model.000…
GO:0019637	organophosphate metabolic process	biological_process	0.0013119	0.060349	230	7219	318	11230	102	Novel00433|Novel00779|evm.model.000009Farrow.1285|evm.model.000000Farrow.2185|evm.model.000005Farrow.888|evm.model.000006Farrow.597|evm.model.000002Farrow.714|evm.model.000000Farrow.1602|evm.model.000000Farrow.1007|evm.model.000005Farrow.786|evm.model.000008Farrow.1163|evm.model.000001Farrow.2389|evm.model.000000Farrow.1675|evm.model.000009Farrow.1087|evm.model.000002Farrow.447|evm.model.000004Fa…	128	evm.model.000003Farrow.60|evm.model.000007Farrow.851|evm.model.000001Farrow.1192|evm.model.000001Farrow.1248|evm.model.000004Farrow.756|evm.model.000002Farrow.1956|evm.model.000002Farrow.1610|evm.model.000003Farrow.1296|evm.model.000001Farrow.818|evm.model.000004Farrow.991|evm.model.000002Farrow.1713|evm.model.000007Farrow.1424|evm.model.000001Farrow.2323|evm.model.000006Farrow.1096|evm.model.000…
GO:0034515	proteasome storage granule	cellular_component	0.0013575	0.0621	23	7219	25	11230	21	evm.model.000003Farrow.1437|evm.model.000000Farrow.1715|evm.model.000001Farrow.1177|evm.model.000000Farrow.820|evm.model.000000Farrow.2096|evm.model.000000Farrow.1931|evm.model.000001Farrow.893|evm.model.000000Farrow.1359|evm.model.000002Farrow.1832|evm.model.000001Farrow.2306|evm.model.000005Farrow.788|evm.model.000000Farrow.2549|evm.model.000009Farrow.27|evm.model.000002Farrow.857|evm.model.000…	2	evm.model.000006Farrow.1364|evm.model.000001Farrow.60
GO:0009966	regulation of signal transduction	biological_process	0.0014495	0.065943	69	7219	86	11230	24	evm.model.000004Farrow.698|evm.model.000007Farrow.831|evm.model.000000Farrow.1307|evm.model.000009Farrow.631|evm.model.000006Farrow.1205|evm.model.000007Farrow.916|evm.model.000002Farrow.263|evm.model.000005Farrow.594|evm.model.000005Farrow.595|evm.model.000005Farrow.596|evm.model.000001Farrow.960|evm.model.000000Farrow.1145|evm.model.000000Farrow.1336|evm.model.000003Farrow.1408|Novel00604|evm.m…	45	evm.model.000005Farrow.557|evm.model.000002Farrow.1356|evm.model.000000Farrow.841|evm.model.000002Farrow.1451|evm.model.000001Farrow.1390|evm.model.000005Farrow.1005|evm.model.000008Farrow.1242|evm.model.000006Farrow.1468|evm.model.000001Farrow.1202|evm.model.000006Farrow.1420|evm.model.000004Farrow.1712|evm.model.000006Farrow.1159|evm.model.000002Farrow.59|evm.model.000001Farrow.1141|evm.model.0…
GO:0044772	mitotic cell cycle phase transition	biological_process	0.0014909	0.067459	85	7219	108	11230	41	evm.model.000001Farrow.2322|evm.model.000006Farrow.1205|evm.model.000005Farrow.1585|evm.model.000000Farrow.2109|evm.model.000005Farrow.200|evm.model.000004Farrow.725|evm.model.000002Farrow.1410|evm.model.000000Farrow.1674|evm.model.000000Farrow.1307|evm.model.000000Farrow.105|evm.model.000000Farrow.222|evm.model.000003Farrow.1107|evm.model.000001Farrow.960|evm.model.000002Farrow.687|evm.model.000…	44	evm.model.000001Farrow.1202|evm.model.000003Farrow.1815|evm.model.000007Farrow.691|evm.model.000006Farrow.1468|evm.model.000002Farrow.1304|evm.model.000001Farrow.2381|evm.model.000008Farrow.1242|evm.model.000000Farrow.1092|evm.model.000005Farrow.681|evm.model.000000Farrow.1150|evm.model.000002Farrow.1451|evm.model.000007Farrow.828|evm.model.000009Farrow.12|evm.model.000000Farrow.961|evm.model.000…
GO:0030687	preribosome, large subunit precursor	cellular_component	0.0015154	0.068195	30	7219	34	11230	0		30	evm.model.000005Farrow.672|evm.model.000000Farrow.2039|evm.model.000003Farrow.1269|evm.model.000000Farrow.1559|evm.model.000001Farrow.772|evm.model.000002Farrow.1209|evm.model.000002Farrow.981|evm.model.000000Farrow.824|evm.model.000002Farrow.953|evm.model.000002Farrow.1328|evm.model.000003Farrow.1270|evm.model.000003Farrow.1243|evm.model.000002Farrow.1066|evm.model.000001Farrow.968|evm.model.000…
GO:0005815	microtubule organizing center	cellular_component	0.0015383	0.068269	83	7219	105	11230	38	evm.model.000006Farrow.272|evm.model.000004Farrow.1731|evm.model.000007Farrow.544|evm.model.000002Farrow.1336|evm.model.000000Farrow.764|evm.model.000001Farrow.2269|evm.model.000003Farrow.1443|evm.model.000001Farrow.1100|evm.model.000002Farrow.1293|evm.model.000001Farrow.960|evm.model.000002Farrow.713|evm.model.000003Farrow.1107|evm.model.000009Farrow.952|evm.model.000000Farrow.1159|evm.model.000…	45	evm.model.000009Farrow.794|evm.model.000001Farrow.1322|evm.model.000002Farrow.1557|evm.model.000000Farrow.1912|evm.model.000001Farrow.477|evm.model.000000Farrow.2554|evm.model.000009Farrow.750|evm.model.000005Farrow.215|evm.model.000003Farrow.1208|evm.model.000002Farrow.1635|evm.model.000006Farrow.1167|evm.model.000008Farrow.1348|evm.model.000001Farrow.437|evm.model.000001Farrow.1269|evm.model.00…
GO:0008080	N-acetyltransferase activity	molecular_function	0.0015414	0.068269	63	7219	80	11230	46	evm.model.000002Farrow.621|evm.model.000007Farrow.1350|evm.model.000002Farrow.2347|evm.model.000008Farrow.216|evm.model.000007Farrow.834|evm.model.000001Farrow.1568|evm.model.000002Farrow.1829|evm.model.000001Farrow.2481|evm.model.000000Farrow.1499|Novel00933|evm.model.000009Farrow.459|evm.model.000002Farrow.2356|evm.model.000004Farrow.823|evm.model.000001Farrow.1610|evm.model.000009Farrow.1038|e…	17	evm.model.000007Farrow.937|evm.model.000003Farrow.977|evm.model.000007Farrow.936|evm.model.000004Farrow.1179|evm.model.000006Farrow.1468|evm.model.000006Farrow.1259|evm.model.000003Farrow.1244|evm.model.000007Farrow.1015|evm.model.000008Farrow.723|evm.model.000001Farrow.101|evm.model.000002Farrow.1163|evm.model.000003Farrow.723|evm.model.000004Farrow.236|evm.model.000007Farrow.19|evm.model.000000…
GO:0007231	osmosensory signaling pathway	biological_process	0.0015418	0.068269	15	7219	15	11230	2	evm.model.000003Farrow.1408|evm.model.000005Farrow.1114	13	evm.model.000001Farrow.507|evm.model.000006Farrow.379|evm.model.000006Farrow.1468|evm.model.000002Farrow.1356|evm.model.000000Farrow.245|evm.model.000006Farrow.1420|evm.model.000001Farrow.1202|evm.model.000000Farrow.841|evm.model.000000Farrow.216|evm.model.000009Farrow.828|evm.model.000006Farrow.486|evm.model.000001Farrow.2309|evm.model.000009Farrow.1196
GO:0033674	positive regulation of kinase activity	biological_process	0.0015536	0.068425	24	7219	26	11230	8	evm.model.000002Farrow.1022|evm.model.000000Farrow.2109|evm.model.000000Farrow.1577|evm.model.000001Farrow.960|evm.model.000009Farrow.928|evm.model.000008Farrow.748|evm.model.000005Farrow.1114|evm.model.000000Farrow.1307	16	evm.model.000002Farrow.1352|evm.model.000008Farrow.838|evm.model.000005Farrow.660|evm.model.000002Farrow.748|evm.model.000006Farrow.1468|evm.model.000001Farrow.507|evm.model.000009Farrow.764|evm.model.000007Farrow.873|evm.model.000006Farrow.486|evm.model.000003Farrow.669|evm.model.000005Farrow.557|evm.model.000009Farrow.1330|evm.model.000002Farrow.1356|evm.model.000009Farrow.729|evm.model.000003F…
GO:0010646	regulation of cell communication	biological_process	0.0015807	0.069252	74	7219	93	11230	25	evm.model.000005Farrow.595|evm.model.000004Farrow.1020|evm.model.000001Farrow.960|evm.model.000000Farrow.1145|evm.model.000005Farrow.596|evm.model.000002Farrow.263|evm.model.000005Farrow.594|evm.model.000007Farrow.916|evm.model.000006Farrow.1205|evm.model.000007Farrow.831|evm.model.000004Farrow.698|evm.model.000000Farrow.1307|evm.model.000009Farrow.631|evm.model.000002Farrow.1088|evm.model.000000…	49	evm.model.000001Farrow.507|evm.model.000006Farrow.379|evm.model.000001Farrow.1141|evm.model.000001Farrow.1269|evm.model.000000Farrow.216|evm.model.000000Farrow.720|evm.model.000009Farrow.828|evm.model.000002Farrow.1144|evm.model.000004Farrow.1712|evm.model.000006Farrow.1420|evm.model.000006Farrow.1159|evm.model.000002Farrow.59|evm.model.000002Farrow.1163|evm.model.000006Farrow.1468|evm.model.0000…
GO:0023051	regulation of signaling	biological_process	0.001651	0.071871	71	7219	89	11230	26	evm.model.000000Farrow.1307|evm.model.000009Farrow.631|evm.model.000007Farrow.831|evm.model.000004Farrow.698|evm.model.000007Farrow.916|evm.model.000006Farrow.1205|evm.model.000005Farrow.594|evm.model.000002Farrow.263|evm.model.000001Farrow.960|evm.model.000000Farrow.1145|evm.model.000005Farrow.596|evm.model.000005Farrow.595|evm.model.000000Farrow.1336|Novel00604|evm.model.000003Farrow.1408|evm.m…	45	evm.model.000000Farrow.841|evm.model.000002Farrow.1451|evm.model.000001Farrow.1390|evm.model.000002Farrow.1356|evm.model.000005Farrow.557|evm.model.000001Farrow.1202|evm.model.000006Farrow.1468|evm.model.000005Farrow.1005|evm.model.000008Farrow.1242|evm.model.000006Farrow.1159|evm.model.000002Farrow.59|evm.model.000004Farrow.1712|evm.model.000006Farrow.1420|evm.model.000001Farrow.1269|evm.model.0…
GO:0044723	single-organism carbohydrate metabolic process	biological_process	0.0016579	0.071871	149	7219	199	11230	75	evm.model.000004Farrow.916|evm.model.000005Farrow.630|evm.model.000003Farrow.343|evm.model.000001Farrow.2161|evm.model.000004Farrow.1741|evm.model.000000Farrow.1550|evm.model.000000Farrow.2294|evm.model.000005Farrow.1440|evm.model.000000Farrow.1688|evm.model.000005Farrow.782|evm.model.000000Farrow.1166|evm.model.000000Farrow.1995|evm.model.000005Farrow.1046|evm.model.000008Farrow.732|evm.model.00…	74	evm.model.000001Farrow.401|evm.model.000000Farrow.1302|evm.model.000000Farrow.1373|evm.model.000003Farrow.1208|evm.model.000005Farrow.935|evm.model.000000Farrow.2605|evm.model.000004Farrow.46|evm.model.000005Farrow.708|evm.model.000000Farrow.1779|evm.model.000006Farrow.1315|evm.model.000001Farrow.2362|evm.model.000001Farrow.1179|evm.model.000002Farrow.712|evm.model.000004Farrow.1545|evm.model.000…
GO:0006825	copper ion transport	biological_process	0.0016991	0.073272	13	7219	13	11230	3	evm.model.000000Farrow.266|evm.model.000006Farrow.1034|evm.model.000001Farrow.1567	10	Novel00045|evm.model.000006Farrow.1208|Novel00369|evm.model.000007Farrow.956|evm.model.000006Farrow.1501|evm.model.000007Farrow.370|evm.model.000001Farrow.556|evm.model.000000Farrow.1567|evm.model.000009Farrow.1318|evm.model.000006Farrow.855
GO:0015629	actin cytoskeleton	cellular_component	0.0017127	0.073477	49	7219	59	11230	26	evm.model.000003Farrow.1380|evm.model.000002Farrow.874|evm.model.000003Farrow.978|evm.model.000000Farrow.1970|evm.model.000006Farrow.689|evm.model.000004Farrow.1009|evm.model.000001Farrow.272|evm.model.000001Farrow.2475|evm.model.000000Farrow.1987|evm.model.000000Farrow.1145|evm.model.000001Farrow.406|evm.model.000002Farrow.876|evm.model.000008Farrow.831|evm.model.000001Farrow.1100|evm.model.0000…	23	evm.model.000000Farrow.1671|evm.model.000000Farrow.932|evm.model.000000Farrow.726|evm.model.000009Farrow.704|evm.model.000006Farrow.1159|evm.model.000008Farrow.771|evm.model.000005Farrow.633|evm.model.000006Farrow.379|evm.model.000004Farrow.739|evm.model.000004Farrow.742|evm.model.000009Farrow.675|evm.model.000007Farrow.978|evm.model.000009Farrow.1348|evm.model.000006Farrow.645|evm.model.000004Fa…
GO:0016410	N-acyltransferase activity	molecular_function	0.0018299	0.077805	65	7219	83	11230	46	evm.model.000004Farrow.823|evm.model.000001Farrow.1610|evm.model.000002Farrow.2356|evm.model.000009Farrow.459|evm.model.000000Farrow.1499|evm.model.000008Farrow.248|evm.model.000002Farrow.553|evm.model.000004Farrow.1553|evm.model.000007Farrow.834|evm.model.000001Farrow.1568|evm.model.000007Farrow.1350|evm.model.000002Farrow.621|evm.model.000001Farrow.1598|evm.model.000007Farrow.1254|evm.model.000…	19	evm.model.000003Farrow.1244|evm.model.000004Farrow.1179|evm.model.000003Farrow.977|evm.model.000007Farrow.937|evm.model.000000Farrow.845|evm.model.000000Farrow.1180|evm.model.000007Farrow.1015|evm.model.000003Farrow.1077|evm.model.000007Farrow.19|evm.model.000006Farrow.1259|evm.model.000006Farrow.1468|evm.model.000005Farrow.355|evm.model.000007Farrow.936|evm.model.000002Farrow.2133|evm.model.0000…
GO:0030686	90S preribosome	cellular_component	0.0018324	0.077805	38	7219	44	11230	0		38	evm.model.000000Farrow.1996|evm.model.000002Farrow.1611|evm.model.000005Farrow.215|evm.model.000007Farrow.1079|evm.model.000002Farrow.1508|evm.model.000004Farrow.737|evm.model.000007Farrow.1015|evm.model.000009Farrow.621|evm.model.000002Farrow.1309|evm.model.000000Farrow.2111|evm.model.000005Farrow.356|evm.model.000008Farrow.729|evm.model.000000Farrow.954|evm.model.000001Farrow.346|evm.model.0000…
GO:0000003	reproduction	biological_process	0.0018578	0.078356	180	7219	243	11230	73	evm.model.000000Farrow.1438|evm.model.000003Farrow.1050|evm.model.000004Farrow.825|evm.model.000000Farrow.2029|evm.model.000009Farrow.392|evm.model.000003Farrow.779|evm.model.000002Farrow.1264|evm.model.000003Farrow.53|evm.model.000005Farrow.594|evm.model.000000Farrow.1708|evm.model.000005Farrow.727|evm.model.000009Farrow.811|evm.model.000000Farrow.2109|evm.model.000003Farrow.1333|evm.model.00000…	107	evm.model.000006Farrow.1167|evm.model.000009Farrow.916|evm.model.000006Farrow.376|evm.model.000009Farrow.828|evm.model.000004Farrow.1517|evm.model.000006Farrow.688|evm.model.000008Farrow.749|evm.model.000009Farrow.794|evm.model.000000Farrow.1575|evm.model.000001Farrow.477|evm.model.000004Farrow.1712|evm.model.000003Farrow.901|evm.model.000005Farrow.681|evm.model.000000Farrow.1691|evm.model.000002…
GO:0051338	regulation of transferase activity	biological_process	0.001875	0.078356	62	7219	77	11230	25	evm.model.000000Farrow.1307|evm.model.000000Farrow.1515|evm.model.000002Farrow.778|evm.model.000000Farrow.1336|evm.model.000004Farrow.1500|evm.model.000000Farrow.1577|evm.model.000000Farrow.1248|evm.model.000005Farrow.200|evm.model.000002Farrow.1022|evm.model.000004Farrow.15|evm.model.000000Farrow.2109|evm.model.000008Farrow.734|evm.model.000001Farrow.2378|evm.model.000001Farrow.1086|evm.model.00…	37	evm.model.000003Farrow.2149|evm.model.000000Farrow.841|evm.model.000007Farrow.1045|evm.model.000005Farrow.557|evm.model.000002Farrow.1356|evm.model.000006Farrow.486|evm.model.000003Farrow.1281|evm.model.000003Farrow.669|evm.model.000002Farrow.1352|evm.model.000008Farrow.838|evm.model.000005Farrow.1348|evm.model.000006Farrow.1468|evm.model.000002Farrow.748|evm.model.000000Farrow.419|evm.model.0000…
GO:0005938	cell cortex	cellular_component	0.001876	0.078356	81	7219	103	11230	39	evm.model.000000Farrow.1397|evm.model.000006Farrow.439|evm.model.000001Farrow.352|evm.model.000000Farrow.1336|evm.model.000002Farrow.1246|evm.model.000002Farrow.879|evm.model.000000Farrow.1144|evm.model.000000Farrow.1997|evm.model.000001Farrow.1004|evm.model.000009Farrow.226|evm.model.000008Farrow.779|evm.model.000002Farrow.876|evm.model.000006Farrow.819|evm.model.000001Farrow.406|evm.model.00000…	42	evm.model.000002Farrow.931|evm.model.000002Farrow.1621|evm.model.000000Farrow.1875|evm.model.000000Farrow.45|evm.model.000009Farrow.673|evm.model.000009Farrow.1245|evm.model.000004Farrow.826|evm.model.000001Farrow.1180|evm.model.000004Farrow.98|evm.model.000006Farrow.1105|evm.model.000004Farrow.1540|evm.model.000003Farrow.1371|evm.model.000001Farrow.1456|evm.model.000006Farrow.645|evm.model.00000…
GO:0000281	mitotic cytokinesis	biological_process	0.0018832	0.078356	51	7219	62	11230	26	evm.model.000009Farrow.952|evm.model.000002Farrow.1385|evm.model.000000Farrow.1336|evm.model.000008Farrow.779|evm.model.000000Farrow.1307|evm.model.000002Farrow.1022|evm.model.000006Farrow.1205|evm.model.000001Farrow.1167|evm.model.000002Farrow.874|evm.model.000002Farrow.1777|evm.model.000003Farrow.1380|evm.model.000009Farrow.953|evm.model.000009Farrow.1362|evm.model.000002Farrow.489|evm.model.00…	25	evm.model.000000Farrow.1925|evm.model.000009Farrow.1348|evm.model.000006Farrow.645|evm.model.000004Farrow.1540|evm.model.000003Farrow.1371|evm.model.000000Farrow.1998|evm.model.000004Farrow.1480|evm.model.000005Farrow.790|evm.model.000000Farrow.419|evm.model.000008Farrow.1242|evm.model.000002Farrow.931|evm.model.000003Farrow.1149|evm.model.000003Farrow.1281|evm.model.000000Farrow.904|evm.model.00…
GO:0043648	dicarboxylic acid metabolic process	biological_process	0.0021086	0.087297	40	7219	47	11230	18	evm.model.000009Farrow.510|evm.model.000009Farrow.898|evm.model.000009Farrow.918|evm.model.000005Farrow.1179|evm.model.000003Farrow.77|evm.model.000001Farrow.1751|evm.model.000000Farrow.253|evm.model.000002Farrow.296|evm.model.000005Farrow.1554|evm.model.000009Farrow.341|evm.model.000006Farrow.691|evm.model.000000Farrow.920|evm.model.000003Farrow.1231|evm.model.000005Farrow.734|evm.model.000002Fa…	22	evm.model.000006Farrow.395|evm.model.000009Farrow.77|evm.model.000007Farrow.37|evm.model.000009Farrow.330|evm.model.000001Farrow.2101|evm.model.000008Farrow.270|evm.model.000002Farrow.2420|evm.model.000001Farrow.922|evm.model.000002Farrow.2018|evm.model.000001Farrow.2256|evm.model.000008Farrow.496|evm.model.000002Farrow.1147|evm.model.000009Farrow.620|evm.model.000000Farrow.249|evm.model.000000Fa…
GO:0009893	positive regulation of metabolic process	biological_process	0.0022038	0.090782	234	7219	323	11230	83	evm.model.000000Farrow.735|evm.model.000002Farrow.1510|evm.model.000008Farrow.772|evm.model.000000Farrow.1367|evm.model.000002Farrow.1301|evm.model.000003Farrow.1427|evm.model.000001Farrow.1311|evm.model.000009Farrow.89|evm.model.000002Farrow.687|evm.model.000000Farrow.1453|evm.model.000001Farrow.960|evm.model.000003Farrow.618|evm.model.000003Farrow.1107|evm.model.000000Farrow.1901|evm.model.0000…	151	evm.model.000005Farrow.670|evm.model.000006Farrow.824|evm.model.000005Farrow.708|evm.model.000001Farrow.60|evm.model.000002Farrow.608|evm.model.000009Farrow.881|evm.model.000007Farrow.1496|evm.model.000003Farrow.1208|evm.model.000000Farrow.1373|evm.model.000004Farrow.326|evm.model.000003Farrow.1318|evm.model.000001Farrow.1023|evm.model.000001Farrow.390|evm.model.000002Farrow.1305|evm.model.000001…
GO:0010948	negative regulation of cell cycle process	biological_process	0.0022322	0.091498	57	7219	70	11230	24	evm.model.000006Farrow.1205|evm.model.000000Farrow.27|evm.model.000000Farrow.2109|evm.model.000000Farrow.1307|evm.model.000000Farrow.105|evm.model.000002Farrow.1410|evm.model.000000Farrow.1674|evm.model.000000Farrow.1515|evm.model.000000Farrow.762|evm.model.000000Farrow.1336|evm.model.000005Farrow.783|evm.model.000004Farrow.1500|evm.model.000003Farrow.1273|evm.model.000002Farrow.1409|evm.model.00…	33	evm.model.000002Farrow.1405|evm.model.000006Farrow.905|evm.model.000001Farrow.1202|evm.model.000008Farrow.838|evm.model.000005Farrow.1005|evm.model.000000Farrow.1150|evm.model.000004Farrow.667|evm.model.000000Farrow.419|evm.model.000000Farrow.961|evm.model.000002Farrow.1451|evm.model.000002Farrow.885|evm.model.000005Farrow.999|evm.model.000000Farrow.423|evm.model.000003Farrow.1170|evm.model.00000…
GO:0010563	negative regulation of phosphorus metabolic process	biological_process	0.0023462	0.09523	30	7219	34	11230	10	evm.model.000000Farrow.1100|evm.model.000001Farrow.986|evm.model.000000Farrow.1248|evm.model.000000Farrow.949|evm.model.000001Farrow.1086|evm.model.000001Farrow.2378|evm.model.000005Farrow.200|evm.model.000007Farrow.641|evm.model.000000Farrow.1336|evm.model.000002Farrow.778	20	evm.model.000009Farrow.675|evm.model.000000Farrow.216|evm.model.000005Farrow.457|evm.model.000004Farrow.1660|evm.model.000009Farrow.1196|evm.model.000003Farrow.982|evm.model.000001Farrow.2309|evm.model.000003Farrow.1281|evm.model.000003Farrow.1505|evm.model.000004Farrow.667|evm.model.000006Farrow.320|evm.model.000005Farrow.681|evm.model.000001Farrow.915|evm.model.000009Farrow.357|evm.model.000004…
GO:0045936	negative regulation of phosphate metabolic process	biological_process	0.0023462	0.09523	30	7219	34	11230	10	evm.model.000007Farrow.641|evm.model.000002Farrow.778|evm.model.000000Farrow.1336|evm.model.000001Farrow.2378|evm.model.000001Farrow.1086|evm.model.000005Farrow.200|evm.model.000000Farrow.1248|evm.model.000001Farrow.986|evm.model.000000Farrow.1100|evm.model.000000Farrow.949	20	evm.model.000000Farrow.2017|evm.model.000003Farrow.1279|evm.model.000004Farrow.1712|evm.model.000004Farrow.991|evm.model.000005Farrow.670|evm.model.000009Farrow.794|evm.model.000004Farrow.667|evm.model.000009Farrow.357|evm.model.000001Farrow.915|evm.model.000005Farrow.681|evm.model.000006Farrow.320|evm.model.000004Farrow.1660|evm.model.000009Farrow.675|evm.model.000000Farrow.216|evm.model.000005F…
GO:0009435	NAD biosynthetic process	biological_process	0.0024553	0.099172	13	7219	13	11230	7	evm.model.000004Farrow.1381|evm.model.000001Farrow.1222|evm.model.000002Farrow.1188|evm.model.000000Farrow.1537|evm.model.000000Farrow.253|evm.model.000000Farrow.1833|evm.model.000007Farrow.1078	6	evm.model.000007Farrow.1001|evm.model.000000Farrow.2505|evm.model.000000Farrow.1566|evm.model.000008Farrow.6|evm.model.000007Farrow.1357|evm.model.000006Farrow.1311
GO:0001932	regulation of protein phosphorylation	biological_process	0.0024883	0.10002	61	7219	76	11230	24	evm.model.000001Farrow.960|evm.model.000001Farrow.986|evm.model.000009Farrow.928|evm.model.000002Farrow.1510|evm.model.000008Farrow.748|evm.model.000007Farrow.641|evm.model.000005Farrow.1114|evm.model.000007Farrow.1033|evm.model.000003Farrow.1427|evm.model.000003Farrow.2239|evm.model.000002Farrow.1022|evm.model.000005Farrow.200|evm.model.000001Farrow.1086|evm.model.000001Farrow.2378|evm.model.000…	37	evm.model.000001Farrow.915|evm.model.000000Farrow.245|evm.model.000001Farrow.507|evm.model.000008Farrow.727|evm.model.000009Farrow.1196|evm.model.000009Farrow.764|evm.model.000001Farrow.2309|evm.model.000007Farrow.873|evm.model.000000Farrow.96|evm.model.000003Farrow.1505|evm.model.000000Farrow.216|evm.model.000004Farrow.1660|evm.model.000009Farrow.1330|evm.model.000009Farrow.794|evm.model.000004F…
GO:0044732	mitotic spindle pole body	cellular_component	0.0025903	0.10361	67	7219	84	11230	33	evm.model.000000Farrow.1009|evm.model.000008Farrow.734|evm.model.000007Farrow.748|evm.model.000000Farrow.1336|evm.model.000000Farrow.1515|evm.model.000006Farrow.834|evm.model.000001Farrow.1004|evm.model.000002Farrow.1130|evm.model.000002Farrow.1088|evm.model.000003Farrow.963|evm.model.000006Farrow.819|evm.model.000005Farrow.1514|evm.model.000009Farrow.1202|evm.model.000002Farrow.1034|evm.model.00…	34	evm.model.000000Farrow.419|evm.model.000002Farrow.1352|evm.model.000003Farrow.1587|evm.model.000004Farrow.1460|evm.model.000002Farrow.1209|evm.model.000001Farrow.1976|evm.model.000009Farrow.1203|evm.model.000000Farrow.28|evm.model.000001Farrow.1014|evm.model.000001Farrow.1230|evm.model.000000Farrow.2025|evm.model.000004Farrow.1085|evm.model.000002Farrow.1208|evm.model.000002Farrow.723|evm.model.0…
GO:1902531	regulation of intracellular signal transduction	biological_process	0.0026637	0.10604	56	7219	69	11230	20	evm.model.000002Farrow.2298|evm.model.000005Farrow.1114|evm.model.000005Farrow.594|evm.model.000009Farrow.248|evm.model.000002Farrow.263|evm.model.000005Farrow.596|evm.model.000001Farrow.986|evm.model.000001Farrow.960|evm.model.000000Farrow.1100|evm.model.000009Farrow.1098|evm.model.000000Farrow.1145|evm.model.000005Farrow.595|evm.model.000002Farrow.1088|evm.model.000009Farrow.631|evm.model.00000…	36	evm.model.000000Farrow.1361|evm.model.000006Farrow.1159|evm.model.000000Farrow.2067|evm.model.000003Farrow.1599|evm.model.000006Farrow.606|evm.model.000000Farrow.1200|evm.model.000004Farrow.1712|evm.model.000000Farrow.1719|evm.model.000003Farrow.1505|evm.model.000001Farrow.2309|evm.model.000002Farrow.1144|evm.model.000009Farrow.764|evm.model.000002Farrow.620|evm.model.000001Farrow.1269|evm.model.…
GO:0043623	cellular protein complex assembly	biological_process	0.0026923	0.10666	110	7219	148	11230	63	evm.model.000001Farrow.2322|evm.model.000001Farrow.1167|evm.model.000001Farrow.1266|Novel00919|evm.model.000001Farrow.1028|evm.model.000000Farrow.820|evm.model.000002Farrow.1745|evm.model.000005Farrow.134|evm.model.000002Farrow.1022|evm.model.000005Farrow.1500|evm.model.000008Farrow.812|evm.model.000005Farrow.674|evm.model.000009Farrow.631|evm.model.000009Farrow.952|evm.model.000002Farrow.261|evm…	47	evm.model.000006Farrow.6|evm.model.000006Farrow.942|evm.model.000006Farrow.372|evm.model.000002Farrow.1526|evm.model.000006Farrow.227|evm.model.000002Farrow.1527|evm.model.000006Farrow.591|evm.model.000002Farrow.1219|evm.model.000004Farrow.1480|evm.model.000000Farrow.961|evm.model.000008Farrow.443|evm.model.000008Farrow.1348|evm.model.000005Farrow.910|evm.model.000002Farrow.1635|evm.model.000009F…
GO:0000502	proteasome complex	cellular_component	0.0027583	0.10876	46	7219	56	11230	36	evm.model.000000Farrow.820|evm.model.000001Farrow.1177|evm.model.000003Farrow.684|evm.model.000005Farrow.1500|evm.model.000002Farrow.1745|evm.model.000000Farrow.1359|evm.model.000002Farrow.1832|evm.model.000001Farrow.1253|evm.model.000008Farrow.892|evm.model.000001Farrow.893|evm.model.000000Farrow.1712|evm.model.000000Farrow.1149|evm.model.000000Farrow.2549|evm.model.000005Farrow.788|evm.model.00…	10	evm.model.000003Farrow.1066|evm.model.000002Farrow.1204|evm.model.000002Farrow.1431|evm.model.000004Farrow.1491|evm.model.000006Farrow.1364|evm.model.000000Farrow.737|evm.model.000009Farrow.537|evm.model.000001Farrow.60|evm.model.000000Farrow.2248|evm.model.000004Farrow.234
GO:0000079	regulation of cyclin-dependent protein serine/threonine kinase activity	biological_process	0.0027847	0.109	18	7219	19	11230	8	evm.model.000000Farrow.1336|evm.model.000007Farrow.641|evm.model.000007Farrow.1033|evm.model.000000Farrow.1307|evm.model.000005Farrow.200|evm.model.000001Farrow.2378|evm.model.000000Farrow.2109|evm.model.000000Farrow.1248	10	evm.model.000009Farrow.794|evm.model.000007Farrow.1045|evm.model.000000Farrow.2553|evm.model.000000Farrow.2554|evm.model.000003Farrow.2149|evm.model.000006Farrow.621|evm.model.000001Farrow.915|evm.model.000005Farrow.1348|evm.model.000004Farrow.667|evm.model.000000Farrow.96
GO:0000463	maturation of LSU-rRNA from tricistronic rRNA transcript (SSU-rRNA, 5.8S rRNA, LSU-rRNA)	biological_process	0.0027907	0.109	26	7219	29	11230	1	evm.model.000002Farrow.878	25	evm.model.000003Farrow.1051|evm.model.000001Farrow.772|evm.model.000000Farrow.1559|evm.model.000003Farrow.1243|evm.model.000001Farrow.1455|evm.model.000002Farrow.1066|evm.model.000003Farrow.1270|evm.model.000000Farrow.824|evm.model.000001Farrow.1268|evm.model.000005Farrow.503|evm.model.000007Farrow.547|evm.model.000000Farrow.416|evm.model.000002Farrow.1710|evm.model.000005Farrow.456|evm.model.000…
GO:0042221	response to chemical	biological_process	0.0028356	0.1102	178	7219	244	11230	77	evm.model.000009Farrow.574|evm.model.000002Farrow.262|evm.model.000001Farrow.671|evm.model.000003Farrow.648|evm.model.000007Farrow.1484|evm.model.000000Farrow.283|evm.model.000001Farrow.1476|evm.model.000001Farrow.1253|evm.model.000002Farrow.1162|evm.model.000002Farrow.1273|evm.model.000000Farrow.1959|evm.model.000005Farrow.1506|evm.model.000008Farrow.789|evm.model.000000Farrow.1387|evm.model.000…	101	evm.model.000001Farrow.2100|evm.model.000004Farrow.722|evm.model.000001Farrow.1218|evm.model.000002Farrow.77|evm.model.000004Farrow.98|evm.model.000008Farrow.1301|Novel00327|evm.model.000003Farrow.968|evm.model.000002Farrow.1352|evm.model.000009Farrow.1306|evm.model.000003Farrow.1281|evm.model.000006Farrow.1323|evm.model.000004Farrow.1484|evm.model.000004Farrow.234|evm.model.000004Farrow.805|evm.…
GO:0007264	small GTPase mediated signal transduction	biological_process	0.0028481	0.1102	61	7219	77	11230	24	evm.model.000002Farrow.1088|evm.model.000001Farrow.2269|evm.model.000001Farrow.960|evm.model.000001Farrow.1462|evm.model.000006Farrow.819|evm.model.000000Farrow.1145|evm.model.000006Farrow.1028|evm.model.000009Farrow.1098|evm.model.000002Farrow.1070|evm.model.000002Farrow.2298|evm.model.000001Farrow.359|evm.model.000006Farrow.1205|evm.model.000000Farrow.962|evm.model.000002Farrow.1246|evm.model.0…	37	evm.model.000002Farrow.1225|evm.model.000001Farrow.835|evm.model.000006Farrow.379|evm.model.000001Farrow.1141|evm.model.000005Farrow.946|evm.model.000002Farrow.723|evm.model.000001Farrow.1269|evm.model.000002Farrow.620|evm.model.000001Farrow.2372|evm.model.000003Farrow.869|evm.model.000009Farrow.1148|evm.model.000006Farrow.376|evm.model.000007Farrow.721|evm.model.000000Farrow.1719|evm.model.00000…
GO:0090068	positive regulation of cell cycle process	biological_process	0.0028727	0.11029	42	7219	50	11230	21	evm.model.000001Farrow.2269|evm.model.000002Farrow.1088|evm.model.000003Farrow.1273|evm.model.000002Farrow.687|evm.model.000002Farrow.1388|evm.model.000000Farrow.1100|evm.model.000001Farrow.960|evm.model.000006Farrow.819|evm.model.000000Farrow.1367|evm.model.000002Farrow.1034|evm.model.000007Farrow.641|evm.model.000005Farrow.1114|evm.model.000004Farrow.725|evm.model.000000Farrow.2109|evm.model.00…	21	evm.model.000003Farrow.2006|evm.model.000009Farrow.225|evm.model.000002Farrow.723|evm.model.000001Farrow.1269|evm.model.000001Farrow.2225|evm.model.000009Farrow.828|evm.model.000001Farrow.477|evm.model.000004Farrow.1013|evm.model.000001Farrow.2252|evm.model.000008Farrow.838|evm.model.000000Farrow.1092|evm.model.000005Farrow.681|evm.model.000004Farrow.667|evm.model.000000Farrow.419|evm.model.00000…
GO:0045017	glycerolipid biosynthetic process	biological_process	0.0028872	0.11029	50	7219	61	11230	16	evm.model.000005Farrow.1046|evm.model.000002Farrow.18|evm.model.000007Farrow.524|evm.model.000006Farrow.597|evm.model.000002Farrow.714|evm.model.000000Farrow.926|evm.model.000006Farrow.1209|evm.model.000003Farrow.1009|evm.model.000009Farrow.265|evm.model.000007Farrow.1299|evm.model.000002Farrow.1264|evm.model.000002Farrow.741|evm.model.000007Farrow.548|evm.model.000004Farrow.1501|evm.model.000003…	34	evm.model.000004Farrow.756|evm.model.000009Farrow.936|evm.model.000005Farrow.1575|evm.model.000003Farrow.732|evm.model.000003Farrow.977|evm.model.000003Farrow.1140|evm.model.000009Farrow.951|evm.model.000007Farrow.600|evm.model.000009Farrow.1105|evm.model.000001Farrow.1095|evm.model.000006Farrow.694|evm.model.000002Farrow.2449|evm.model.000005Farrow.457|evm.model.000006Farrow.1096|evm.model.00000…
GO:0015630	microtubule cytoskeleton	cellular_component	0.0028956	0.11029	126	7219	168	11230	65	evm.model.000006Farrow.1327|evm.model.000000Farrow.764|evm.model.000003Farrow.1443|evm.model.000001Farrow.2269|evm.model.000002Farrow.1293|evm.model.000001Farrow.960|evm.model.000002Farrow.713|evm.model.000002Farrow.1388|evm.model.000001Farrow.1100|evm.model.000001Farrow.1465|evm.model.000004Farrow.1731|evm.model.000007Farrow.544|evm.model.000000Farrow.1367|evm.model.000006Farrow.272|evm.model.00…	61	evm.model.000008Farrow.1348|evm.model.000002Farrow.1635|evm.model.000006Farrow.1167|evm.model.000008Farrow.1349|evm.model.000001Farrow.437|evm.model.000001Farrow.1269|evm.model.000003Farrow.1083|evm.model.000001Farrow.1382|evm.model.000001Farrow.1322|evm.model.000009Farrow.794|evm.model.000002Farrow.1557|evm.model.000004Farrow.571|evm.model.000000Farrow.1912|evm.model.000001Farrow.477|evm.model.0…
GO:0033036	macromolecule localization	biological_process	0.0029037	0.11029	347	7219	493	11230	158	evm.model.000003Farrow.1333|evm.model.000000Farrow.1596|evm.model.000006Farrow.437|evm.model.000002Farrow.806|evm.model.000008Farrow.863|evm.model.000002Farrow.1948|evm.model.000000Farrow.938|evm.model.000000Farrow.708|evm.model.000001Farrow.811|evm.model.000009Farrow.304|Novel00381|evm.model.000003Farrow.1443|evm.model.000002Farrow.873|evm.model.000001Farrow.2367|evm.model.000009Farrow.1155|evm.…	189	evm.model.000005Farrow.790|evm.model.000007Farrow.525|evm.model.000001Farrow.1330|evm.model.000002Farrow.260|evm.model.000002Farrow.951|evm.model.000000Farrow.1096|evm.model.000001Farrow.1067|evm.model.000001Farrow.1343|evm.model.000006Farrow.532|evm.model.000009Farrow.828|evm.model.000001Farrow.1127|evm.model.000001Farrow.477|evm.model.000003Farrow.1532|evm.model.000002Farrow.1054|evm.model.0000…
GO:0045931	positive regulation of mitotic cell cycle	biological_process	0.0030435	0.11507	36	7219	42	11230	17	evm.model.000005Farrow.1114|evm.model.000002Farrow.1034|evm.model.000007Farrow.641|evm.model.000002Farrow.687|evm.model.000006Farrow.819|evm.model.000000Farrow.1100|evm.model.000001Farrow.960|evm.model.000001Farrow.2269|evm.model.000002Farrow.1088|evm.model.000000Farrow.1307|evm.model.000000Farrow.1674|evm.model.000003Farrow.1107|evm.model.000000Farrow.1336|evm.model.000006Farrow.1205|evm.model.0…	19	evm.model.000001Farrow.2252|evm.model.000004Farrow.1013|evm.model.000001Farrow.477|evm.model.000001Farrow.2225|evm.model.000002Farrow.723|evm.model.000001Farrow.1269|evm.model.000009Farrow.225|evm.model.000003Farrow.2006|evm.model.000001Farrow.1456|evm.model.000007Farrow.828|evm.model.000002Farrow.1356|evm.model.000006Farrow.486|evm.model.000006Farrow.905|evm.model.000002Farrow.951|evm.model.0000…
GO:0044711	single-organism biosynthetic process	biological_process	0.0031296	0.11778	483	7219	697	11230	217	evm.model.000008Farrow.184|evm.model.000006Farrow.956|evm.model.000009Farrow.918|evm.model.000007Farrow.1508|evm.model.000007Farrow.101|evm.model.000009Farrow.159|evm.model.000008Farrow.971|evm.model.000006Farrow.426|evm.model.000005Farrow.630|evm.model.000004Farrow.1176|evm.model.000003Farrow.1328|evm.model.000000Farrow.2030|evm.model.000003Farrow.250|evm.model.000000Farrow.1833|evm.model.000000…	266	evm.model.000003Farrow.733|evm.model.000007Farrow.609|evm.model.000005Farrow.62|evm.model.000002Farrow.28|evm.model.000000Farrow.1373|evm.model.000007Farrow.890|evm.model.000004Farrow.1345|evm.model.000002Farrow.129|evm.model.000005Farrow.708|evm.model.000005Farrow.478|evm.model.000008Farrow.495|evm.model.000005Farrow.504|evm.model.000001Farrow.492|evm.model.000003Farrow.2006|evm.model.000007Farr…
GO:0042325	regulation of phosphorylation	biological_process	0.0031918	0.11937	65	7219	82	11230	25	evm.model.000002Farrow.778|evm.model.000000Farrow.1307|evm.model.000000Farrow.105|evm.model.000005Farrow.200|evm.model.000002Farrow.1022|evm.model.000000Farrow.2109|evm.model.000001Farrow.2378|evm.model.000001Farrow.1086|evm.model.000000Farrow.1577|evm.model.000002Farrow.1510|evm.model.000009Farrow.928|evm.model.000007Farrow.1033|evm.model.000003Farrow.1427|evm.model.000001Farrow.960|evm.model.00…	40	evm.model.000007Farrow.1045|evm.model.000005Farrow.557|evm.model.000002Farrow.1356|evm.model.000000Farrow.841|evm.model.000003Farrow.2149|evm.model.000006Farrow.1468|evm.model.000001Farrow.1202|evm.model.000009Farrow.794|evm.model.000004Farrow.1712|evm.model.000000Farrow.2554|evm.model.000008Farrow.727|evm.model.000001Farrow.507|evm.model.000000Farrow.245|evm.model.000000Farrow.96|evm.model.00000…
GO:0006891	intra-Golgi vesicle-mediated transport	biological_process	0.0032005	0.11937	18	7219	19	11230	13	evm.model.000006Farrow.189|evm.model.000002Farrow.2298|evm.model.000009Farrow.1301|evm.model.000002Farrow.854|evm.model.000005Farrow.532|evm.model.000004Farrow.626|evm.model.000000Farrow.698|evm.model.000001Farrow.2367|evm.model.000005Farrow.635|evm.model.000003Farrow.369|evm.model.000004Farrow.627|evm.model.000003Farrow.690|evm.model.000000Farrow.1596	5	evm.model.000006Farrow.477|evm.model.000001Farrow.1513|evm.model.000005Farrow.655|evm.model.000005Farrow.130|evm.model.000001Farrow.330
GO:0016311	dephosphorylation	biological_process	0.003246	0.12052	80	7219	103	11230	36	evm.model.000001Farrow.1817|evm.model.000000Farrow.2152|evm.model.000009Farrow.825|evm.model.000007Farrow.821|evm.model.000002Farrow.1162|evm.model.000000Farrow.949|evm.model.000003Farrow.1033|evm.model.000004Farrow.1720|evm.model.000009Farrow.1181|evm.model.000002Farrow.717|evm.model.000001Farrow.986|evm.model.000000Farrow.294|evm.model.000008Farrow.11|evm.model.000002Farrow.1151|evm.model.00000…	44	evm.model.000004Farrow.805|evm.model.000002Farrow.664|evm.model.000006Farrow.1103|evm.model.000001Farrow.2309|evm.model.000007Farrow.903|evm.model.000009Farrow.249|evm.model.000002Farrow.1132|evm.model.000004Farrow.697|evm.model.000004Farrow.240|evm.model.000005Farrow.92|evm.model.000003Farrow.688|evm.model.000004Farrow.991|evm.model.000007Farrow.822|evm.model.000001Farrow.963|evm.model.000002Far…
GO:0033365	protein localization to organelle	biological_process	0.0032924	0.12167	182	7219	251	11230	92	evm.model.000006Farrow.1343|evm.model.000000Farrow.1453|evm.model.000002Farrow.1070|evm.model.000006Farrow.1285|evm.model.000008Farrow.777|evm.model.000002Farrow.2295|evm.model.000009Farrow.89|evm.model.000005Farrow.511|evm.model.000000Farrow.1536|evm.model.000000Farrow.1947|evm.model.000005Farrow.484|evm.model.000003Farrow.978|evm.model.000000Farrow.2294|evm.model.000007Farrow.850|evm.model.0000…	90	evm.model.000001Farrow.1513|evm.model.000007Farrow.774|evm.model.000000Farrow.2032|evm.model.000001Farrow.1141|evm.model.000003Farrow.1208|evm.model.000007Farrow.1496|evm.model.000001Farrow.60|evm.model.000004Farrow.571|evm.model.000004Farrow.1013|evm.model.000005Farrow.682|evm.model.000000Farrow.2112|evm.model.000009Farrow.315|evm.model.000000Farrow.955|evm.model.000005Farrow.1005|evm.model.0000…
GO:0044257	cellular protein catabolic process	biological_process	0.0033402	0.12167	132	7219	177	11230	74	evm.model.000004Farrow.1500|evm.model.000000Farrow.2053|evm.model.000004Farrow.614|evm.model.000002Farrow.1331|evm.model.000009Farrow.1363|evm.model.000001Farrow.290|evm.model.000003Farrow.684|evm.model.000008Farrow.892|evm.model.000003Farrow.359|evm.model.000000Farrow.1248|evm.model.000007Farrow.685|evm.model.000002Farrow.1034|evm.model.000007Farrow.641|evm.model.000003Farrow.1653|evm.model.0000…	58	evm.model.000002Farrow.1347|evm.model.000005Farrow.676|evm.model.000004Farrow.582|evm.model.000004Farrow.667|evm.model.000000Farrow.419|evm.model.000001Farrow.1552|evm.model.000000Farrow.1025|evm.model.000003Farrow.1151|evm.model.000002Farrow.975|evm.model.000002Farrow.977|evm.model.000005Farrow.360|evm.model.000000Farrow.1418|evm.model.000002Farrow.666|evm.model.000001Farrow.1979|evm.model.00000…
GO:0000155	phosphorelay sensor kinase activity	molecular_function	0.0033503	0.12167	14	7219	14	11230	2	evm.model.000001Farrow.1919|evm.model.000006Farrow.865	12	evm.model.000004Farrow.347|evm.model.000009Farrow.1196|evm.model.000000Farrow.1696|evm.model.000001Farrow.1064|evm.model.000007Farrow.588|evm.model.000008Farrow.1212|evm.model.000008Farrow.763|evm.model.000004Farrow.666|evm.model.000001Farrow.1053|evm.model.000003Farrow.1908|evm.model.000004Farrow.1280|evm.model.000007Farrow.1006
GO:0004673	protein histidine kinase activity	molecular_function	0.0033503	0.12167	14	7219	14	11230	2	evm.model.000001Farrow.1919|evm.model.000006Farrow.865	12	evm.model.000001Farrow.1064|evm.model.000008Farrow.1212|evm.model.000007Farrow.588|evm.model.000004Farrow.347|evm.model.000009Farrow.1196|evm.model.000000Farrow.1696|evm.model.000003Farrow.1908|evm.model.000004Farrow.1280|evm.model.000007Farrow.1006|evm.model.000001Farrow.1053|evm.model.000008Farrow.763|evm.model.000004Farrow.666
GO:0016775	phosphotransferase activity, nitrogenous group as acceptor	molecular_function	0.0033503	0.12167	14	7219	14	11230	2	evm.model.000001Farrow.1919|evm.model.000006Farrow.865	12	evm.model.000000Farrow.1696|evm.model.000004Farrow.347|evm.model.000009Farrow.1196|evm.model.000007Farrow.588|evm.model.000008Farrow.1212|evm.model.000001Farrow.1064|evm.model.000001Farrow.1053|evm.model.000004Farrow.666|evm.model.000008Farrow.763|evm.model.000007Farrow.1006|evm.model.000003Farrow.1908|evm.model.000004Farrow.1280
GO:0048519	negative regulation of biological process	biological_process	0.0033753	0.12203	259	7219	361	11230	116	evm.model.000000Farrow.1760|evm.model.000006Farrow.1160|evm.model.000001Farrow.986|evm.model.000002Farrow.1088|evm.model.000003Farrow.1653|evm.model.000007Farrow.868|evm.model.000004Farrow.1613|evm.model.000003Farrow.1128|evm.model.000000Farrow.1248|evm.model.000009Farrow.1363|evm.model.000004Farrow.1500|evm.model.000000Farrow.2037|evm.model.000000Farrow.1438|evm.model.000002Farrow.489|evm.model.…	143	evm.model.000001Farrow.2309|evm.model.000003Farrow.1237|evm.model.000004Farrow.544|evm.model.000004Farrow.1660|evm.model.000000Farrow.1965|evm.model.000001Farrow.2252|evm.model.000000Farrow.1736|evm.model.000000Farrow.1862|evm.model.000003Farrow.1587|evm.model.000006Farrow.905|evm.model.000008Farrow.855|evm.model.000009Farrow.1197|evm.model.000006Farrow.937|evm.model.000000Farrow.419|evm.model.00…
GO:0016310	phosphorylation	biological_process	0.0033896	0.12203	299	7219	421	11230	122	evm.model.000000Farrow.1080|evm.model.000001Farrow.960|evm.model.000006Farrow.84|evm.model.000004Farrow.7|evm.model.000003Farrow.1427|evm.model.000007Farrow.850|evm.model.000006Farrow.1205|evm.model.000000Farrow.2576|evm.model.000001Farrow.1086|evm.model.000003Farrow.1412|evm.model.000005Farrow.200|evm.model.000000Farrow.1688|evm.model.000000Farrow.763|evm.model.000001Farrow.1912|evm.model.000001…	177	evm.model.000009Farrow.57|evm.model.000003Farrow.701|evm.model.000001Farrow.507|evm.model.000000Farrow.245|evm.model.000005Farrow.608|evm.model.000005Farrow.593|evm.model.000001Farrow.2057|evm.model.000005Farrow.935|evm.model.000000Farrow.2605|evm.model.000000Farrow.700|evm.model.000000Farrow.896|evm.model.000000Farrow.1058|evm.model.000000Farrow.827|evm.model.000001Farrow.1202|evm.model.000001Fa…
GO:0000910	cytokinesis	biological_process	0.00349	0.12509	54	7219	67	11230	28	evm.model.000009Farrow.1362|evm.model.000006Farrow.689|evm.model.000009Farrow.953|evm.model.000002Farrow.874|evm.model.000002Farrow.1777|evm.model.000003Farrow.1380|evm.model.000002Farrow.876|evm.model.000003Farrow.1273|evm.model.000000Farrow.1145|evm.model.000009Farrow.1176|evm.model.000001Farrow.406|evm.model.000001Farrow.960|evm.model.000001Farrow.1462|evm.model.000009Farrow.736|evm.model.0000…	26	evm.model.000004Farrow.238|evm.model.000003Farrow.1318|evm.model.000009Farrow.344|evm.model.000000Farrow.932|evm.model.000009Farrow.909|evm.model.000005Farrow.672|evm.model.000007Farrow.958|evm.model.000002Farrow.723|evm.model.000001Farrow.1269|evm.model.000001Farrow.1382|evm.model.000001Farrow.507|evm.model.000000Farrow.1998|evm.model.000004Farrow.1480|evm.model.000002Farrow.1396|evm.model.00000…
GO:0048583	regulation of response to stimulus	biological_process	0.0035918	0.12819	95	7219	124	11230	32	evm.model.000006Farrow.1205|evm.model.000007Farrow.916|evm.model.000007Farrow.831|evm.model.000004Farrow.698|evm.model.000000Farrow.1307|evm.model.000009Farrow.631|evm.model.000005Farrow.595|evm.model.000000Farrow.1145|evm.model.000001Farrow.960|evm.model.000004Farrow.1020|evm.model.000005Farrow.596|evm.model.000002Farrow.263|evm.model.000002Farrow.1510|evm.model.000000Farrow.1708|evm.model.00000…	63	evm.model.000006Farrow.1468|evm.model.000008Farrow.1242|evm.model.000001Farrow.1358|evm.model.000005Farrow.1005|evm.model.000001Farrow.1202|evm.model.000003Farrow.1039|evm.model.000002Farrow.1405|evm.model.000007Farrow.1428|evm.model.000002Farrow.1356|evm.model.000008Farrow.1029|evm.model.000000Farrow.1641|evm.model.000005Farrow.557|evm.model.000002Farrow.1451|evm.model.000001Farrow.1390|evm.mode…
GO:1990234	transferase complex	cellular_component	0.0037591	0.13359	169	7219	232	11230	80	evm.model.000005Farrow.511|evm.model.000007Farrow.709|evm.model.000000Farrow.1062|evm.model.000001Farrow.857|evm.model.000002Farrow.671|evm.model.000000Farrow.1453|evm.model.000002Farrow.687|evm.model.000006Farrow.410|evm.model.000002Farrow.1301|evm.model.000004Farrow.568|evm.model.000000Farrow.1550|evm.model.000002Farrow.1510|evm.model.000002Farrow.42|evm.model.000008Farrow.772|evm.model.000003F…	89	evm.model.000001Farrow.862|evm.model.000005Farrow.529|evm.model.000000Farrow.2032|evm.model.000007Farrow.774|evm.model.000007Farrow.1496|evm.model.000006Farrow.1315|evm.model.000001Farrow.1120|evm.model.000000Farrow.1779|evm.model.000000Farrow.700|evm.model.000000Farrow.765|evm.model.000001Farrow.1179|evm.model.000001Farrow.2132|evm.model.000002Farrow.1304|evm.model.000004Farrow.1012|evm.model.00…
GO:0071944	cell periphery	cellular_component	0.0037943	0.13426	215	7219	297	11230	100	Novel00631|evm.model.000002Farrow.2128|evm.model.000001Farrow.352|evm.model.000006Farrow.439|evm.model.000008Farrow.779|evm.model.000001Farrow.1004|evm.model.000009Farrow.226|Novel00310|evm.model.000002Farrow.879|Novel00826|evm.model.000001Farrow.406|evm.model.000004Farrow.962|evm.model.000002Farrow.876|evm.model.000001Farrow.1366|evm.model.000005Farrow.259|evm.model.000001Farrow.2423|evm.model.0…	115	evm.model.000000Farrow.204|evm.model.000009Farrow.1306|evm.model.000000Farrow.1875|evm.model.000002Farrow.1621|evm.model.000002Farrow.1352|evm.model.000009Farrow.328|evm.model.000001Farrow.1456|evm.model.000004Farrow.722|evm.model.000003Farrow.1371|evm.model.000004Farrow.1540|evm.model.000009Farrow.855|evm.model.000006Farrow.1105|evm.model.000000Farrow.1998|evm.model.000004Farrow.98|evm.model.000…
GO:0016791	phosphatase activity	molecular_function	0.00382	0.13459	64	7219	81	11230	31	Novel00712|evm.model.000007Farrow.946|evm.model.000000Farrow.1336|evm.model.000002Farrow.1151|evm.model.000008Farrow.11|evm.model.000003Farrow.940|evm.model.000002Farrow.1613|evm.model.000002Farrow.714|evm.model.000008Farrow.938|evm.model.000007Farrow.821|evm.model.000009Farrow.825|evm.model.000000Farrow.2152|evm.model.000001Farrow.1817|evm.model.000000Farrow.294|evm.model.000009Farrow.1181|evm.m…	33	evm.model.000002Farrow.1610|evm.model.000007Farrow.822|evm.model.000003Farrow.688|evm.model.000004Farrow.1662|evm.model.000008Farrow.1225|evm.model.000009Farrow.357|evm.model.000003Farrow.1281|evm.model.000006Farrow.1103|evm.model.000004Farrow.805|evm.model.000004Farrow.697|evm.model.000002Farrow.1132|evm.model.000009Farrow.249|evm.model.000007Farrow.903|evm.model.000001Farrow.2309|evm.model.0000…
GO:0051603	proteolysis involved in cellular protein catabolic process	biological_process	0.0038987	0.13678	126	7219	169	11230	72	evm.model.000008Farrow.789|evm.model.000000Farrow.1931|evm.model.000001Farrow.1566|evm.model.000000Farrow.2096|evm.model.000000Farrow.1852|evm.model.000003Farrow.1273|evm.model.000001Farrow.522|evm.model.000001Farrow.2306|evm.model.000003Farrow.2229|evm.model.000002Farrow.1409|evm.model.000007Farrow.641|evm.model.000002Farrow.1034|evm.model.000007Farrow.685|evm.model.000001Farrow.1375|evm.model.0…	54	evm.model.000002Farrow.977|evm.model.000005Farrow.360|evm.model.000007Farrow.1080|evm.model.000001Farrow.1395|evm.model.000004Farrow.234|evm.model.000002Farrow.975|evm.model.000000Farrow.1025|evm.model.000003Farrow.1151|evm.model.000004Farrow.667|evm.model.000000Farrow.419|evm.model.000007Farrow.321|evm.model.000001Farrow.1552|evm.model.000005Farrow.676|evm.model.000002Farrow.1347|evm.model.00000…
GO:0000470	maturation of LSU-rRNA	biological_process	0.0039636	0.13847	28	7219	32	11230	1	evm.model.000002Farrow.878	27	evm.model.000001Farrow.99|evm.model.000005Farrow.456|evm.model.000002Farrow.1710|evm.model.000000Farrow.416|evm.model.000007Farrow.547|evm.model.000001Farrow.1268|evm.model.000005Farrow.503|evm.model.000002Farrow.1840|evm.model.000001Farrow.1552|evm.model.000001Farrow.2354|evm.model.000005Farrow.467|evm.model.000002Farrow.1804|evm.model.000002Farrow.1860|evm.model.000002Farrow.105|evm.model.00000…
GO:0008233	peptidase activity	molecular_function	0.0040122	0.13927	265	7219	371	11230	196	evm.model.000009Farrow.500|evm.model.000004Farrow.1069|evm.model.000009Farrow.919|evm.model.000005Farrow.220|evm.model.000001Farrow.709|evm.model.000004Farrow.1163|evm.model.000002Farrow.1708|evm.model.000006Farrow.440|evm.model.000004Farrow.532|evm.model.000003Farrow.1437|evm.model.000006Farrow.1370|evm.model.000001Farrow.672|evm.model.000006Farrow.342|evm.model.000000Farrow.1712|evm.model.00000…	69	evm.model.000000Farrow.1026|evm.model.000009Farrow.623|evm.model.000007Farrow.1358|evm.model.000005Farrow.1086|evm.model.000001Farrow.1573|evm.model.000009Farrow.269|evm.model.000003Farrow.1066|evm.model.000009Farrow.3|evm.model.000000Farrow.324|Novel00026|evm.model.000000Farrow.1406|evm.model.000001Farrow.1351|evm.model.000004Farrow.141|evm.model.000004Farrow.1544|evm.model.000004Farrow.1041|evm…
GO:0071902	positive regulation of protein serine/threonine kinase activity	biological_process	0.0040467	0.13927	13	7219	13	11230	3	evm.model.000005Farrow.1114|evm.model.000000Farrow.1307|evm.model.000000Farrow.2109	10	evm.model.000009Farrow.764|evm.model.000006Farrow.486|evm.model.000003Farrow.669|evm.model.000003Farrow.1599|evm.model.000000Farrow.841|evm.model.000008Farrow.838|evm.model.000002Farrow.1352|evm.model.000006Farrow.1468|evm.model.000002Farrow.748|evm.model.000001Farrow.507
GO:0051983	regulation of chromosome segregation	biological_process	0.0040708	0.13927	34	7219	40	11230	18	evm.model.000005Farrow.200|evm.model.000008Farrow.734|evm.model.000006Farrow.1205|evm.model.000000Farrow.1248|evm.model.000000Farrow.1336|evm.model.000004Farrow.1500|evm.model.000003Farrow.1107|evm.model.000000Farrow.1515|evm.model.000000Farrow.1307|evm.model.000003Farrow.1273|evm.model.000002Farrow.687|evm.model.000002Farrow.1388|evm.model.000002Farrow.1409|evm.model.000007Farrow.641|evm.model.0…	16	evm.model.000005Farrow.681|evm.model.000004Farrow.667|evm.model.000000Farrow.419|evm.model.000008Farrow.1356|evm.model.000008Farrow.1357|evm.model.000002Farrow.951|evm.model.000000Farrow.737|evm.model.000000Farrow.961|evm.model.000007Farrow.828|evm.model.000001Farrow.477|evm.model.000009Farrow.909|evm.model.000004Farrow.1013|evm.model.000001Farrow.1433|evm.model.000008Farrow.1355|evm.model.000004…
GO:0000413	protein peptidyl-prolyl isomerization	biological_process	0.0040872	0.13927	16	7219	17	11230	13	evm.model.000007Farrow.354|evm.model.000001Farrow.1237|evm.model.000002Farrow.1122|evm.model.000009Farrow.908|evm.model.000004Farrow.745|evm.model.000003Farrow.2239|evm.model.000001Farrow.1391|evm.model.000007Farrow.1319|evm.model.000006Farrow.1261|evm.model.000000Farrow.1856|evm.model.000001Farrow.445|evm.model.000007Farrow.668|evm.model.000000Farrow.1083	3	evm.model.000000Farrow.1291|evm.model.000001Farrow.1389|evm.model.000009Farrow.220
GO:0003755	peptidyl-prolyl cis-trans isomerase activity	molecular_function	0.0040872	0.13927	16	7219	17	11230	13	evm.model.000007Farrow.354|evm.model.000001Farrow.1237|evm.model.000009Farrow.908|evm.model.000002Farrow.1122|evm.model.000003Farrow.2239|evm.model.000004Farrow.745|evm.model.000007Farrow.1319|evm.model.000001Farrow.1391|evm.model.000001Farrow.445|evm.model.000000Farrow.1856|evm.model.000006Farrow.1261|evm.model.000000Farrow.1083|evm.model.000007Farrow.668	3	evm.model.000000Farrow.1291|evm.model.000001Farrow.1389|evm.model.000009Farrow.220
GO:0016859	cis-trans isomerase activity	molecular_function	0.0040872	0.13927	16	7219	17	11230	13	evm.model.000000Farrow.1083|evm.model.000007Farrow.668|evm.model.000001Farrow.445|evm.model.000006Farrow.1261|evm.model.000000Farrow.1856|evm.model.000001Farrow.1391|evm.model.000007Farrow.1319|evm.model.000004Farrow.745|evm.model.000003Farrow.2239|evm.model.000002Farrow.1122|evm.model.000009Farrow.908|evm.model.000001Farrow.1237|evm.model.000007Farrow.354	3	evm.model.000009Farrow.220|evm.model.000001Farrow.1389|evm.model.000000Farrow.1291
GO:0045860	positive regulation of protein kinase activity	biological_process	0.0042459	0.1436	21	7219	23	11230	8	evm.model.000001Farrow.960|evm.model.000000Farrow.1577|evm.model.000000Farrow.2109|evm.model.000002Farrow.1022|evm.model.000000Farrow.1307|evm.model.000005Farrow.1114|evm.model.000008Farrow.748|evm.model.000009Farrow.928	13	evm.model.000003Farrow.669|evm.model.000007Farrow.873|evm.model.000006Farrow.486|evm.model.000009Farrow.764|evm.model.000001Farrow.507|evm.model.000006Farrow.1468|evm.model.000002Farrow.748|evm.model.000002Farrow.1352|evm.model.000008Farrow.838|evm.model.000000Farrow.841|evm.model.000003Farrow.1599|evm.model.000002Farrow.1356|evm.model.000005Farrow.557
GO:0031399	regulation of protein modification process	biological_process	0.0042489	0.1436	96	7219	126	11230	37	evm.model.000000Farrow.1515|evm.model.000000Farrow.1336|evm.model.000000Farrow.762|evm.model.000004Farrow.1500|evm.model.000000Farrow.1749|Novel00778|evm.model.000000Farrow.1248|evm.model.000000Farrow.943|evm.model.000003Farrow.1408|evm.model.000004Farrow.15|evm.model.000003Farrow.2239|evm.model.000005Farrow.1114|evm.model.000005Farrow.505|evm.model.000008Farrow.748|evm.model.000007Farrow.641|evm…	59	evm.model.000003Farrow.1279|evm.model.000002Farrow.1116|evm.model.000001Farrow.1970|evm.model.000003Farrow.865|evm.model.000004Farrow.1179|evm.model.000006Farrow.1096|evm.model.000009Farrow.673|evm.model.000000Farrow.1634|evm.model.000006Farrow.486|evm.model.000003Farrow.1281|evm.model.000003Farrow.669|evm.model.000002Farrow.748|evm.model.000004Farrow.667|evm.model.000000Farrow.419|evm.model.0000…
GO:0016407	acetyltransferase activity	molecular_function	0.0042742	0.14386	73	7219	96	11230	53	evm.model.000002Farrow.1267|evm.model.000007Farrow.776|evm.model.000004Farrow.664|evm.model.000009Farrow.1038|Novel00933|evm.model.000001Farrow.2481|evm.model.000004Farrow.983|evm.model.000002Farrow.1829|evm.model.000004Farrow.1431|evm.model.000005Farrow.149|evm.model.000002Farrow.2347|evm.model.000008Farrow.216|evm.model.000005Farrow.379|evm.model.000000Farrow.1163|evm.model.000001Farrow.1613|ev…	20	evm.model.000006Farrow.1468|evm.model.000006Farrow.1259|evm.model.000007Farrow.936|evm.model.000002Farrow.2133|evm.model.000003Farrow.1138|evm.model.000004Farrow.236|evm.model.000003Farrow.723|evm.model.000002Farrow.1163|evm.model.000001Farrow.101|evm.model.000008Farrow.723|evm.model.000008Farrow.495|evm.model.000003Farrow.1244|evm.model.000004Farrow.1179|evm.model.000007Farrow.937|evm.model.0000…
GO:0046915	transition metal ion transmembrane transporter activity	molecular_function	0.0044256	0.14836	20	7219	22	11230	5	evm.model.000003Farrow.2228|evm.model.000008Farrow.814|evm.model.000005Farrow.915|evm.model.000009Farrow.151|evm.model.000002Farrow.1537	15	evm.model.000009Farrow.1318|evm.model.000003Farrow.1143|evm.model.000004Farrow.1036|evm.model.000001Farrow.487|evm.model.000002Farrow.1206|evm.model.000007Farrow.1173|evm.model.000000Farrow.1595|evm.model.000000Farrow.1567|evm.model.000006Farrow.577|evm.model.000001Farrow.662|evm.model.000006Farrow.855|evm.model.000006Farrow.1501|evm.model.000007Farrow.370|evm.model.000000Farrow.946|evm.model.000…
GO:0009101	glycoprotein biosynthetic process	biological_process	0.0045355	0.15104	45	7219	55	11230	29	evm.model.000001Farrow.1955|evm.model.000008Farrow.47|evm.model.000000Farrow.1689|evm.model.000005Farrow.786|evm.model.000001Farrow.1476|evm.model.000000Farrow.1749|evm.model.000001Farrow.1645|evm.model.000004Farrow.1515|evm.model.000005Farrow.1046|evm.model.000004Farrow.1665|evm.model.000000Farrow.1166|evm.model.000003Farrow.1465|evm.model.000000Farrow.1995|evm.model.000001Farrow.113|evm.model.0…	16	evm.model.000001Farrow.1179|evm.model.000000Farrow.1571|evm.model.000001Farrow.1970|evm.model.000000Farrow.1925|evm.model.000001Farrow.1115|evm.model.000002Farrow.712|evm.model.000001Farrow.834|evm.model.000004Farrow.1034|evm.model.000002Farrow.2177|evm.model.000000Farrow.1302|evm.model.000002Farrow.896|evm.model.000006Farrow.468|evm.model.000001Farrow.301|evm.model.000000Farrow.1779|evm.model.00…
GO:0030865	cortical cytoskeleton organization	biological_process	0.0045605	0.15104	20	7219	22	11230	10	evm.model.000008Farrow.831|evm.model.000001Farrow.1167|evm.model.000000Farrow.1145|evm.model.000006Farrow.439|evm.model.000009Farrow.1362|evm.model.000006Farrow.689|evm.model.000004Farrow.1009|evm.model.000008Farrow.779|evm.model.000003Farrow.978|evm.model.000002Farrow.1385	10	evm.model.000000Farrow.1875|evm.model.000004Farrow.1499|evm.model.000002Farrow.931|evm.model.000004Farrow.238|evm.model.000004Farrow.1540|evm.model.000006Farrow.645|evm.model.000000Farrow.932|evm.model.000009Farrow.1348|evm.model.000002Farrow.1610|evm.model.000000Farrow.1671
GO:0030866	cortical actin cytoskeleton organization	biological_process	0.0045605	0.15104	20	7219	22	11230	10	evm.model.000004Farrow.1009|evm.model.000008Farrow.779|evm.model.000006Farrow.689|evm.model.000009Farrow.1362|evm.model.000002Farrow.1385|evm.model.000003Farrow.978|evm.model.000000Farrow.1145|evm.model.000001Farrow.1167|evm.model.000008Farrow.831|evm.model.000006Farrow.439	10	evm.model.000006Farrow.645|evm.model.000004Farrow.1540|evm.model.000004Farrow.238|evm.model.000000Farrow.1671|evm.model.000002Farrow.1610|evm.model.000009Farrow.1348|evm.model.000000Farrow.932|evm.model.000004Farrow.1499|evm.model.000000Farrow.1875|evm.model.000002Farrow.931
GO:0046982	protein heterodimerization activity	molecular_function	0.0047367	0.15625	24	7219	28	11230	16	evm.model.000002Farrow.42|evm.model.000000Farrow.1345|evm.model.000000Farrow.1544|evm.model.000000Farrow.2019|evm.model.000005Farrow.645|evm.model.000001Farrow.1022|evm.model.000008Farrow.133|evm.model.000002Farrow.681|evm.model.000002Farrow.1551|evm.model.000001Farrow.2344|evm.model.000005Farrow.646|evm.model.000002Farrow.1458|evm.model.000002Farrow.1457|evm.model.000005Farrow.540|evm.model.0000…	8	evm.model.000002Farrow.184|evm.model.000001Farrow.1021|evm.model.000001Farrow.1140|evm.model.000006Farrow.937|evm.model.000003Farrow.866|evm.model.000000Farrow.787|evm.model.000003Farrow.1000|evm.model.000000Farrow.781
GO:0006950	response to stress	biological_process	0.004792	0.15665	387	7219	553	11230	197	evm.model.000004Farrow.725|evm.model.000003Farrow.1333|evm.model.000000Farrow.1596|evm.model.000003Farrow.1557|evm.model.000001Farrow.445|evm.model.000000Farrow.105|evm.model.000002Farrow.2383|evm.model.000009Farrow.304|evm.model.000000Farrow.708|evm.model.000002Farrow.1389|evm.model.000008Farrow.928|evm.model.000001Farrow.2367|evm.model.000007Farrow.1216|evm.model.000009Farrow.88|evm.model.00000…	190	evm.model.000005Farrow.681|evm.model.000002Farrow.1359|evm.model.000002Farrow.396|evm.model.000005Farrow.557|evm.model.000009Farrow.1232|evm.model.000007Farrow.1018|evm.model.000001Farrow.1979|evm.model.000007Farrow.1009|evm.model.000008Farrow.1029|evm.model.000001Farrow.1390|evm.model.000006Farrow.1167|evm.model.000009Farrow.1191|evm.model.000001Farrow.502|evm.model.000009Farrow.828|evm.model.00…
GO:0044802	single-organism membrane organization	biological_process	0.0047979	0.15665	138	7219	188	11230	60	evm.model.000000Farrow.1143|evm.model.000000Farrow.421|evm.model.000009Farrow.1086|evm.model.000006Farrow.597|evm.model.000008Farrow.748|evm.model.000004Farrow.764|evm.model.000001Farrow.1238|evm.model.000006Farrow.1028|evm.model.000002Farrow.2403|evm.model.000005Farrow.930|evm.model.000006Farrow.1325|evm.model.000002Farrow.261|evm.model.000002Farrow.1385|evm.model.000000Farrow.938|evm.model.0000…	78	evm.model.000004Farrow.991|evm.model.000007Farrow.754|evm.model.000006Farrow.477|evm.model.000002Farrow.609|evm.model.000007Farrow.851|evm.model.000007Farrow.526|evm.model.000002Farrow.774|evm.model.000003Farrow.56|evm.model.000009Farrow.357|evm.model.000002Farrow.159|evm.model.000006Farrow.1096|evm.model.000002Farrow.1848|evm.model.000005Farrow.432|evm.model.000004Farrow.1213|evm.model.000005Far…
GO:0000041	transition metal ion transport	biological_process	0.0048053	0.15665	26	7219	30	11230	8	evm.model.000000Farrow.266|evm.model.000006Farrow.1034|evm.model.000001Farrow.1567|evm.model.000002Farrow.1537|evm.model.000009Farrow.151|evm.model.000005Farrow.915|evm.model.000003Farrow.2228|evm.model.000008Farrow.814	18	Novel00045|evm.model.000001Farrow.662|evm.model.000006Farrow.577|evm.model.000006Farrow.1208|evm.model.000007Farrow.956|evm.model.000006Farrow.1501|evm.model.000001Farrow.556|evm.model.000000Farrow.946|evm.model.000007Farrow.370|evm.model.000006Farrow.855|Novel00369|evm.model.000007Farrow.1173|evm.model.000000Farrow.1595|evm.model.000000Farrow.1567|evm.model.000004Farrow.1036|evm.model.000009Farr…
GO:0043650	dicarboxylic acid biosynthetic process	biological_process	0.0048448	0.15685	17	7219	18	11230	8	evm.model.000009Farrow.341|evm.model.000001Farrow.1466|evm.model.000000Farrow.253|evm.model.000002Farrow.870|evm.model.000001Farrow.1751|evm.model.000005Farrow.734|evm.model.000000Farrow.920|evm.model.000009Farrow.918	9	evm.model.000001Farrow.2256|evm.model.000001Farrow.922|evm.model.000001Farrow.756|evm.model.000008Farrow.270|evm.model.000001Farrow.1024|evm.model.000000Farrow.1854|evm.model.000000Farrow.1566|evm.model.000008Farrow.6|evm.model.000007Farrow.1357
GO:0031325	positive regulation of cellular metabolic process	biological_process	0.0048495	0.15685	173	7219	237	11230	64	evm.model.000003Farrow.684|evm.model.000006Farrow.597|evm.model.000000Farrow.1143|evm.model.000008Farrow.844|evm.model.000000Farrow.1852|evm.model.000002Farrow.1088|evm.model.000006Farrow.1160|evm.model.000000Farrow.1100|evm.model.000008Farrow.748|evm.model.000002Farrow.1034|evm.model.000007Farrow.641|evm.model.000005Farrow.1114|evm.model.000002Farrow.1509|evm.model.000001Farrow.984|evm.model.000…	109	evm.model.000006Farrow.937|evm.model.000005Farrow.1348|evm.model.000002Farrow.748|evm.model.000004Farrow.667|evm.model.000006Farrow.486|evm.model.000006Farrow.905|evm.model.000000Farrow.936|evm.model.000003Farrow.669|evm.model.000009Farrow.673|evm.model.000003Farrow.1230|evm.model.000004Farrow.1179|evm.model.000007Farrow.653|evm.model.000002Farrow.1116|evm.model.000006Farrow.501|evm.model.000008F…
GO:1901137	carbohydrate derivative biosynthetic process	biological_process	0.0051765	0.16573	127	7219	172	11230	66	evm.model.000001Farrow.113|evm.model.000007Farrow.548|evm.model.000002Farrow.853|evm.model.000006Farrow.536|evm.model.000002Farrow.677|evm.model.000002Farrow.39|evm.model.000003Farrow.1713|evm.model.000008Farrow.129|evm.model.000003Farrow.1049|evm.model.000001Farrow.988|evm.model.000002Farrow.1260|evm.model.000000Farrow.1387|evm.model.000005Farrow.774|evm.model.000009Farrow.265|evm.model.000007Fa…	61	evm.model.000004Farrow.1034|evm.model.000000Farrow.1121|evm.model.000006Farrow.320|evm.model.000002Farrow.2177|evm.model.000000Farrow.959|evm.model.000002Farrow.896|evm.model.000003Farrow.1505|evm.model.000006Farrow.468|evm.model.000004Farrow.1041|evm.model.000000Farrow.1977|evm.model.000007Farrow.636|evm.model.000007Farrow.722|evm.model.000000Farrow.54|evm.model.000002Farrow.912|evm.model.000003…
GO:0031314	extrinsic component of mitochondrial inner membrane	cellular_component	0.0051781	0.16573	16	7219	17	11230	3	evm.model.000002Farrow.1153|evm.model.000002Farrow.714|evm.model.000004Farrow.1501	13	evm.model.000002Farrow.916|evm.model.000002Farrow.1205|evm.model.000005Farrow.62|evm.model.000001Farrow.426|evm.model.000000Farrow.2026|evm.model.000009Farrow.237|evm.model.000001Farrow.364|evm.model.000009Farrow.950|evm.model.000006Farrow.366|evm.model.000003Farrow.1163|evm.model.000008Farrow.837|evm.model.000003Farrow.1272|evm.model.000002Farrow.1359
GO:0030427	site of polarized growth	cellular_component	0.0051839	0.16573	84	7219	109	11230	28	evm.model.000002Farrow.1136|evm.model.000000Farrow.2029|evm.model.000006Farrow.642|evm.model.000009Farrow.736|evm.model.000001Farrow.1462|evm.model.000001Farrow.960|evm.model.000000Farrow.1970|evm.model.000000Farrow.1367|evm.model.000003Farrow.978|evm.model.000000Farrow.1577|evm.model.000001Farrow.2322|evm.model.000001Farrow.1034|evm.model.000002Farrow.1022|evm.model.000009Farrow.1229|evm.model.0…	56	evm.model.000001Farrow.1382|evm.model.000005Farrow.216|evm.model.000006Farrow.3|evm.model.000001Farrow.507|evm.model.000006Farrow.1167|evm.model.000003Farrow.1208|evm.model.000000Farrow.1373|evm.model.000006Farrow.1159|evm.model.000000Farrow.1671|evm.model.000009Farrow.743|evm.model.000009Farrow.881|evm.model.000006Farrow.1420|evm.model.000009Farrow.794|evm.model.000004Farrow.571|evm.model.000009…
GO:0030234	enzyme regulator activity	molecular_function	0.005277	0.16788	98	7219	130	11230	39	evm.model.000004Farrow.239|Novel00126|evm.model.000000Farrow.1367|evm.model.000005Farrow.484|evm.model.000009Farrow.928|evm.model.000001Farrow.960|evm.model.000004Farrow.1020|evm.model.000000Farrow.2015|evm.model.000009Farrow.888|evm.model.000005Farrow.649|evm.model.000000Farrow.1307|evm.model.000001Farrow.445|evm.model.000002Farrow.778|evm.model.000001Farrow.1574|evm.model.000000Farrow.1359|evm.…	59	evm.model.000000Farrow.1373|evm.model.000002Farrow.59|evm.model.000009Farrow.1015|evm.model.000004Farrow.1712|evm.model.000008Farrow.893|evm.model.000001Farrow.60|evm.model.000001Farrow.1269|evm.model.000001Farrow.1382|evm.model.000009Farrow.675|evm.model.000003Farrow.869|evm.model.000000Farrow.2032|evm.model.000004Farrow.842|evm.model.000008Farrow.727|evm.model.000000Farrow.1096|evm.model.000006…
GO:0009056	catabolic process	biological_process	0.005292	0.16788	465	7219	670	11230	265	evm.model.000009Farrow.72|evm.model.000001Farrow.2367|evm.model.000000Farrow.2323|evm.model.000001Farrow.2291|evm.model.000008Farrow.586|evm.model.000000Farrow.1715|evm.model.000001Farrow.679|evm.model.000006Farrow.1030|evm.model.000000Farrow.1708|evm.model.000007Farrow.849|evm.model.000009Farrow.174|evm.model.000008Farrow.738|evm.model.000001Farrow.1060|evm.model.000004Farrow.1061|evm.model.0000…	200	evm.model.000001Farrow.1127|evm.model.000001Farrow.964|evm.model.000000Farrow.1153|evm.model.000002Farrow.1163|evm.model.000008Farrow.82|evm.model.000008Farrow.792|evm.model.000002Farrow.1959|evm.model.000001Farrow.477|evm.model.000000Farrow.1575|evm.model.000002Farrow.1054|evm.model.000008Farrow.749|evm.model.000006Farrow.688|evm.model.000002Farrow.1431|evm.model.000002Farrow.396|evm.model.00000…
GO:0006979	response to oxidative stress	biological_process	0.005435	0.17176	72	7219	94	11230	39	evm.model.000002Farrow.1273|evm.model.000007Farrow.914|evm.model.000000Farrow.1959|evm.model.000006Farrow.15|evm.model.000006Farrow.17|evm.model.000005Farrow.1114|evm.model.000004Farrow.1242|evm.model.000008Farrow.776|evm.model.000000Farrow.26|evm.model.000006Farrow.1160|evm.model.000003Farrow.1618|evm.model.000009Farrow.187|Novel00339|evm.model.000003Farrow.2169|evm.model.000007Farrow.470|evm.mo…	33	evm.model.000003Farrow.2081|evm.model.000001Farrow.1557|evm.model.000002Farrow.1550|evm.model.000002Farrow.1347|evm.model.000002Farrow.323|evm.model.000005Farrow.698|evm.model.000006Farrow.402|evm.model.000008Farrow.1301|evm.model.000003Farrow.968|evm.model.000002Farrow.931|evm.model.000000Farrow.936|evm.model.000002Farrow.986|evm.model.000001Farrow.1433|evm.model.000003Farrow.525|evm.model.00000…
GO:0051286	cell tip	cellular_component	0.0054964	0.17177	55	7219	69	11230	19	evm.model.000002Farrow.1385|evm.model.000005Farrow.629|evm.model.000003Farrow.1381|evm.model.000001Farrow.1004|evm.model.000000Farrow.1997|evm.model.000000Farrow.1596|evm.model.000001Farrow.352|evm.model.000002Farrow.40|evm.model.000001Farrow.1167|evm.model.000002Farrow.874|evm.model.000003Farrow.978|evm.model.000000Farrow.1551|evm.model.000001Farrow.404|evm.model.000005Farrow.630|evm.model.00000…	36	evm.model.000009Farrow.1245|evm.model.000009Farrow.1203|evm.model.000000Farrow.841|evm.model.000003Farrow.875|evm.model.000002Farrow.1548|evm.model.000000Farrow.1974|evm.model.000001Farrow.1230|evm.model.000002Farrow.1621|evm.model.000005Farrow.1047|evm.model.000005Farrow.790|evm.model.000002Farrow.931|evm.model.000005Farrow.681|evm.model.000009Farrow.1306|evm.model.000006Farrow.715|evm.model.000…
GO:0060187	cell pole	cellular_component	0.0054964	0.17177	55	7219	69	11230	19	evm.model.000001Farrow.1167|evm.model.000001Farrow.352|evm.model.000002Farrow.40|evm.model.000000Farrow.1596|evm.model.000001Farrow.1004|evm.model.000000Farrow.1997|evm.model.000002Farrow.1385|evm.model.000005Farrow.629|evm.model.000003Farrow.1381|evm.model.000002Farrow.876|evm.model.000009Farrow.1202|evm.model.000001Farrow.406|evm.model.000001Farrow.2475|evm.model.000001Farrow.280|evm.model.0000…	36	evm.model.000003Farrow.669|evm.model.000000Farrow.1875|evm.model.000009Farrow.1306|evm.model.000006Farrow.715|evm.model.000002Farrow.931|evm.model.000005Farrow.681|evm.model.000002Farrow.1621|evm.model.000005Farrow.1047|evm.model.000005Farrow.790|evm.model.000001Farrow.1230|evm.model.000009Farrow.1203|evm.model.000000Farrow.841|evm.model.000002Farrow.1548|evm.model.000003Farrow.875|evm.model.0000…
GO:0004190	aspartic-type endopeptidase activity	molecular_function	0.0055391	0.17177	24	7219	27	11230	15	evm.model.000009Farrow.919|evm.model.000008Farrow.196|evm.model.000002Farrow.79|evm.model.000002Farrow.1331|evm.model.000001Farrow.711|evm.model.000002Farrow.2410|evm.model.000000Farrow.942|evm.model.000007Farrow.44|evm.model.000001Farrow.1086|evm.model.000003Farrow.947|evm.model.000001Farrow.555|evm.model.000006Farrow.342|Novel00170|evm.model.000001Farrow.672|evm.model.000003Farrow.1378	9	evm.model.000006Farrow.1214|evm.model.000001Farrow.1573|evm.model.000006Farrow.332|evm.model.000002Farrow.1435|evm.model.000006Farrow.1287|evm.model.000001Farrow.770|evm.model.000000Farrow.817|evm.model.000006Farrow.660|evm.model.000007Farrow.1010
GO:0070001	aspartic-type peptidase activity	molecular_function	0.0055391	0.17177	24	7219	27	11230	15	evm.model.000009Farrow.919|evm.model.000002Farrow.79|evm.model.000008Farrow.196|evm.model.000002Farrow.1331|evm.model.000002Farrow.2410|evm.model.000000Farrow.942|evm.model.000001Farrow.711|evm.model.000003Farrow.947|evm.model.000001Farrow.1086|evm.model.000007Farrow.44|evm.model.000001Farrow.555|evm.model.000006Farrow.342|evm.model.000001Farrow.672|Novel00170|evm.model.000003Farrow.1378	9	evm.model.000001Farrow.1573|evm.model.000006Farrow.1214|evm.model.000006Farrow.332|evm.model.000002Farrow.1435|evm.model.000006Farrow.1287|evm.model.000001Farrow.770|evm.model.000000Farrow.817|evm.model.000006Farrow.660|evm.model.000007Farrow.1010
GO:0006023	aminoglycan biosynthetic process	biological_process	0.0055554	0.17177	12	7219	12	11230	5	evm.model.000005Farrow.782|evm.model.000002Farrow.1747|evm.model.000005Farrow.629|evm.model.000005Farrow.630|evm.model.000001Farrow.1044	7	evm.model.000000Farrow.1373|evm.model.000003Farrow.1371|evm.model.000009Farrow.1142|evm.model.000000Farrow.88|evm.model.000005Farrow.708|evm.model.000009Farrow.632|evm.model.000003Farrow.420
GO:0006650	glycerophospholipid metabolic process	biological_process	0.0055597	0.17177	66	7219	84	11230	24	evm.model.000002Farrow.741|evm.model.000002Farrow.1264|evm.model.000005Farrow.573|evm.model.000006Farrow.1209|evm.model.000003Farrow.1009|Novel00381|evm.model.000002Farrow.18|evm.model.000000Farrow.1930|evm.model.000007Farrow.1507|evm.model.000005Farrow.1046|evm.model.000007Farrow.850|evm.model.000000Farrow.926|evm.model.000007Farrow.524|evm.model.000008Farrow.271|evm.model.000009Farrow.265|evm.m…	42	evm.model.000000Farrow.711|evm.model.000003Farrow.733|evm.model.000009Farrow.237|evm.model.000003Farrow.1112|evm.model.000005Farrow.670|evm.model.000004Farrow.1421|evm.model.000006Farrow.1168|evm.model.000009Farrow.675|evm.model.000001Farrow.2355|evm.model.000007Farrow.774|evm.model.000009Farrow.1252|evm.model.000003Farrow.982|evm.model.000000Farrow.958|evm.model.000004Farrow.1011|evm.model.00000…
GO:0044429	mitochondrial part	cellular_component	0.0056501	0.17332	217	7219	310	11230	55	evm.model.000004Farrow.1501|evm.model.000002Farrow.954|evm.model.000006Farrow.1495|evm.model.000002Farrow.1269|evm.model.000009Farrow.187|evm.model.000006Farrow.691|evm.model.000004Farrow.843|evm.model.000001Farrow.826|evm.model.000003Farrow.1016|evm.model.000003Farrow.943|evm.model.000000Farrow.266|evm.model.000006Farrow.1222|evm.model.000000Farrow.2116|evm.model.000005Farrow.1230|evm.model.0000…	162	Novel00593|evm.model.000000Farrow.1771|evm.model.000006Farrow.1148|evm.model.000002Farrow.754|evm.model.000002Farrow.1549|evm.model.000004Farrow.1555|evm.model.000008Farrow.745|evm.model.000008Farrow.631|evm.model.000005Farrow.131|evm.model.000005Farrow.1015|evm.model.000001Farrow.1395|evm.model.000000Farrow.2316|evm.model.000005Farrow.704|evm.model.000004Farrow.708|evm.model.000009Farrow.1140|ev…
GO:0006629	lipid metabolic process	biological_process	0.0056519	0.17332	232	7219	324	11230	96	evm.model.000007Farrow.820|evm.model.000009Farrow.442|evm.model.000000Farrow.926|evm.model.000005Farrow.727|evm.model.000008Farrow.800|evm.model.000009Farrow.441|evm.model.000004Farrow.983|evm.model.000000Farrow.1930|evm.model.000002Farrow.1612|evm.model.000002Farrow.18|evm.model.000002Farrow.1094|evm.model.000007Farrow.1507|evm.model.000003Farrow.1409|evm.model.000002Farrow.640|evm.model.000009F…	136	evm.model.000002Farrow.490|evm.model.000006Farrow.781|evm.model.000000Farrow.872|evm.model.000001Farrow.1358|evm.model.000006Farrow.1384|evm.model.000002Farrow.1462|evm.model.000005Farrow.132|evm.model.000005Farrow.1401|evm.model.000004Farrow.648|evm.model.000004Farrow.884|evm.model.000009Farrow.1004|evm.model.000004Farrow.430|evm.model.000005Farrow.355|evm.model.000000Farrow.1641|evm.model.00000…
GO:0005839	proteasome core complex	cellular_component	0.0057555	0.17585	15	7219	16	11230	13	evm.model.000002Farrow.857|evm.model.000000Farrow.1931|evm.model.000009Farrow.27|evm.model.000000Farrow.2096|evm.model.000000Farrow.1715|evm.model.000001Farrow.1177|evm.model.000000Farrow.2549|evm.model.000003Farrow.1437|evm.model.000002Farrow.803|evm.model.000000Farrow.1359|evm.model.000000Farrow.2016|evm.model.000009Farrow.536|evm.model.000002Farrow.1335	2	evm.model.000001Farrow.60|evm.model.000003Farrow.1066
GO:0033044	regulation of chromosome organization	biological_process	0.0058125	0.17694	71	7219	91	11230	35	evm.model.000002Farrow.687|evm.model.000000Farrow.1453|evm.model.000009Farrow.1362|evm.model.000003Farrow.1427|evm.model.000002Farrow.1510|evm.model.000008Farrow.772|evm.model.000008Farrow.863|evm.model.000005Farrow.1585|evm.model.000006Farrow.1205|evm.model.000005Farrow.200|evm.model.000004Farrow.725|evm.model.000000Farrow.1307|evm.model.000003Farrow.1242|evm.model.000000Farrow.1674|evm.model.00…	36	evm.model.000001Farrow.1127|evm.model.000005Farrow.529|evm.model.000004Farrow.1420|evm.model.000003Farrow.1208|evm.model.000001Farrow.1443|evm.model.000001Farrow.1433|evm.model.000006Farrow.688|evm.model.000004Farrow.1013|evm.model.000009Farrow.909|evm.model.000001Farrow.477|evm.model.000004Farrow.768|evm.model.000007Farrow.691|evm.model.000002Farrow.951|evm.model.000005Farrow.681|evm.model.00000…
GO:0061024	membrane organization	biological_process	0.0058391	0.1771	141	7219	193	11230	61	evm.model.000001Farrow.522|evm.model.000003Farrow.1017|evm.model.000008Farrow.789|evm.model.000003Farrow.994|evm.model.000003Farrow.1016|evm.model.000000Farrow.962|evm.model.000006Farrow.208|evm.model.000004Farrow.1740|evm.model.000006Farrow.189|evm.model.000001Farrow.1004|evm.model.000005Farrow.1230|evm.model.000008Farrow.629|evm.model.000002Farrow.262|evm.model.000000Farrow.1686|evm.model.00000…	80	evm.model.000007Farrow.903|evm.model.000006Farrow.838|evm.model.000003Farrow.1018|evm.model.000002Farrow.916|evm.model.000006Farrow.661|evm.model.000000Farrow.219|evm.model.000002Farrow.1025|evm.model.000001Farrow.1530|evm.model.000002Farrow.643|evm.model.000007Farrow.30|evm.model.000002Farrow.103|evm.model.000003Farrow.1442|evm.model.000002Farrow.1396|evm.model.000006Farrow.1105|evm.model.000000…
GO:0030137	COPI-coated vesicle	cellular_component	0.0059413	0.17913	12	7219	12	11230	8	evm.model.000005Farrow.1512|evm.model.000001Farrow.1354|evm.model.000004Farrow.1709|evm.model.000005Farrow.787|evm.model.000003Farrow.1108|evm.model.000006Farrow.780|evm.model.000003Farrow.1428|evm.model.000000Farrow.1598	4	evm.model.000004Farrow.707|evm.model.000004Farrow.842|evm.model.000000Farrow.1664|evm.model.000002Farrow.918
GO:0051321	meiotic cell cycle	biological_process	0.0060196	0.17913	112	7219	149	11230	45	evm.model.000002Farrow.1522|evm.model.000003Farrow.1328|evm.model.000005Farrow.727|evm.model.000009Farrow.811|evm.model.000000Farrow.2109|evm.model.000001Farrow.506|evm.model.000003Farrow.779|evm.model.000000Farrow.1367|evm.model.000008Farrow.772|evm.model.000000Farrow.2045|evm.model.000003Farrow.53|evm.model.000000Farrow.1708|evm.model.000005Farrow.594|evm.model.000003Farrow.1050|evm.model.00000…	67	evm.model.000009Farrow.1348|evm.model.000002Farrow.1356|evm.model.000005Farrow.1505|evm.model.000009Farrow.12|evm.model.000003Farrow.1404|evm.model.000009Farrow.951|evm.model.000002Farrow.1451|evm.model.000001Farrow.362|evm.model.000005Farrow.132|evm.model.000000Farrow.841|evm.model.000005Farrow.1005|evm.model.000007Farrow.691|evm.model.000000Farrow.1691|evm.model.000000Farrow.1379|evm.model.0000…
GO:0044255	cellular lipid metabolic process	biological_process	0.0060219	0.17913	179	7219	246	11230	67	evm.model.000003Farrow.1351|evm.model.000000Farrow.782|Novel00280|evm.model.000003Farrow.1174|evm.model.000001Farrow.1563|evm.model.000004Farrow.1665|evm.model.000002Farrow.1598|evm.model.000001Farrow.2266|evm.model.000003Farrow.1465|evm.model.000006Farrow.686|evm.model.000007Farrow.548|evm.model.000007Farrow.1247|evm.model.000004Farrow.1501|evm.model.000006Farrow.1495|Novel00947|evm.model.000006…	112	evm.model.000002Farrow.823|evm.model.000002Farrow.1015|evm.model.000003Farrow.336|evm.model.000002Farrow.1399|evm.model.000001Farrow.62|evm.model.000000Farrow.247|evm.model.000005Farrow.457|evm.model.000000Farrow.1099|evm.model.000002Farrow.646|evm.model.000009Farrow.936|evm.model.000001Farrow.1180|evm.model.000003Farrow.891|evm.model.000009Farrow.1241|evm.model.000002Farrow.77|evm.model.000005Fa…
GO:0006486	protein glycosylation	biological_process	0.0060544	0.17913	44	7219	54	11230	28	evm.model.000001Farrow.1161|evm.model.000000Farrow.1976|evm.model.000000Farrow.2294|evm.model.000000Farrow.1550|evm.model.000004Farrow.1752|evm.model.000006Farrow.1026|evm.model.000007Farrow.496|evm.model.000007Farrow.745|evm.model.000000Farrow.1570|evm.model.000002Farrow.1101|evm.model.000002Farrow.677|evm.model.000002Farrow.853|evm.model.000001Farrow.113|evm.model.000000Farrow.1387|evm.model.00…	16	evm.model.000000Farrow.1779|evm.model.000004Farrow.707|evm.model.000000Farrow.54|evm.model.000002Farrow.896|evm.model.000002Farrow.2177|evm.model.000000Farrow.1302|evm.model.000004Farrow.1034|evm.model.000001Farrow.301|evm.model.000006Farrow.468|evm.model.000000Farrow.1925|evm.model.000001Farrow.1970|evm.model.000001Farrow.834|evm.model.000002Farrow.712|evm.model.000001Farrow.1115|evm.model.00000…
GO:0043413	macromolecule glycosylation	biological_process	0.0060544	0.17913	44	7219	54	11230	28	evm.model.000004Farrow.1752|evm.model.000000Farrow.1976|evm.model.000000Farrow.2294|evm.model.000000Farrow.1550|evm.model.000001Farrow.1161|evm.model.000002Farrow.1101|evm.model.000000Farrow.1570|evm.model.000007Farrow.745|evm.model.000006Farrow.1026|evm.model.000007Farrow.496|evm.model.000002Farrow.853|evm.model.000001Farrow.113|evm.model.000002Farrow.677|evm.model.000008Farrow.129|evm.model.000…	16	evm.model.000000Farrow.1779|evm.model.000000Farrow.54|evm.model.000004Farrow.707|evm.model.000004Farrow.1034|evm.model.000002Farrow.896|evm.model.000002Farrow.2177|evm.model.000000Farrow.1302|evm.model.000001Farrow.301|evm.model.000006Farrow.468|evm.model.000001Farrow.1970|evm.model.000000Farrow.1925|evm.model.000001Farrow.1115|evm.model.000001Farrow.834|evm.model.000002Farrow.712|evm.model.00000…
GO:0006576	cellular biogenic amine metabolic process	biological_process	0.006076	0.17913	32	7219	38	11230	16	evm.model.000002Farrow.583|evm.model.000000Farrow.716|evm.model.000000Farrow.1591|evm.model.000004Farrow.1381|evm.model.000000Farrow.2323|evm.model.000000Farrow.253|evm.model.000006Farrow.1042|evm.model.000003Farrow.1597|Novel00062|evm.model.000002Farrow.836|evm.model.000009Farrow.316|evm.model.000002Farrow.1598|evm.model.000001Farrow.759|evm.model.000001Farrow.1362|evm.model.000005Farrow.1565|ev…	16	evm.model.000009Farrow.237|evm.model.000002Farrow.28|evm.model.000005Farrow.670|evm.model.000009Farrow.1252|evm.model.000004Farrow.1011|evm.model.000004Farrow.588|evm.model.000007Farrow.1357|evm.model.000008Farrow.6|evm.model.000000Farrow.1566|evm.model.000004Farrow.756|evm.model.000005Farrow.1575|evm.model.000002Farrow.665|evm.model.000005Farrow.457|evm.model.000009Farrow.692|evm.model.000006Far…
GO:0000746	conjugation	biological_process	0.0060791	0.17913	55	7219	69	11230	19	evm.model.000001Farrow.404|evm.model.000001Farrow.1991|evm.model.000002Farrow.1192|evm.model.000002Farrow.1264|evm.model.000003Farrow.666|evm.model.000002Farrow.1162|evm.model.000004Farrow.650|evm.model.000006Farrow.665|evm.model.000006Farrow.642|evm.model.000001Farrow.522|evm.model.000002Farrow.1088|evm.model.000003Farrow.1095|evm.model.000007Farrow.831|evm.model.000002Farrow.1385|evm.model.0000…	36	evm.model.000003Farrow.1619|evm.model.000003Farrow.901|evm.model.000003Farrow.1151|evm.model.000004Farrow.1712|evm.model.000004Farrow.544|evm.model.000000Farrow.720|evm.model.000000Farrow.216|evm.model.000001Farrow.2309|evm.model.000002Farrow.1144|evm.model.000009Farrow.764|evm.model.000003Farrow.1505|evm.model.000000Farrow.1719|evm.model.000000Farrow.245|evm.model.000001Farrow.507|evm.model.0000…
GO:0000747	conjugation with cellular fusion	biological_process	0.0060791	0.17913	55	7219	69	11230	19	evm.model.000007Farrow.850|evm.model.000001Farrow.506|evm.model.000003Farrow.1128|evm.model.000004Farrow.477|evm.model.000001Farrow.2351|evm.model.000003Farrow.1095|evm.model.000002Farrow.1385|evm.model.000007Farrow.831|evm.model.000006Farrow.642|evm.model.000004Farrow.650|evm.model.000006Farrow.665|evm.model.000001Farrow.522|evm.model.000002Farrow.1088|evm.model.000001Farrow.404|evm.model.000001…	36	evm.model.000009Farrow.1306|evm.model.000009Farrow.673|evm.model.000002Farrow.1514|evm.model.000006Farrow.6|evm.model.000005Farrow.432|evm.model.000003Farrow.1281|evm.model.000005Farrow.114|evm.model.000005Farrow.1005|evm.model.000005Farrow.681|evm.model.000002Farrow.962|evm.model.000000Farrow.841|evm.model.000009Farrow.951|evm.model.000004Farrow.722|evm.model.000008Farrow.780|evm.model.000004Far…
GO:0006644	phospholipid metabolic process	biological_process	0.0061298	0.17951	88	7219	115	11230	31	Novel00280|evm.model.000006Farrow.597|evm.model.000002Farrow.714|evm.model.000000Farrow.782|evm.model.000008Farrow.1163|evm.model.000002Farrow.1598|evm.model.000004Farrow.1501|evm.model.000003Farrow.1049|evm.model.000006Farrow.1042|evm.model.000002Farrow.1260|evm.model.000007Farrow.548|evm.model.000008Farrow.271|evm.model.000007Farrow.1299|evm.model.000009Farrow.265|evm.model.000007Farrow.850|evm…	57	evm.model.000002Farrow.1713|evm.model.000006Farrow.1096|evm.model.000001Farrow.62|evm.model.000005Farrow.457|evm.model.000009Farrow.357|evm.model.000009Farrow.1105|evm.model.000007Farrow.851|evm.model.000002Farrow.77|evm.model.000004Farrow.756|evm.model.000002Farrow.646|evm.model.000000Farrow.1099|evm.model.000009Farrow.936|evm.model.000003Farrow.891|evm.model.000004Farrow.991|evm.model.000007Far…
GO:0008104	protein localization	biological_process	0.0061906	0.17951	289	7219	411	11230	142	evm.model.000003Farrow.1273|evm.model.000003Farrow.1108|evm.model.000009Farrow.1202|evm.model.000006Farrow.819|evm.model.000001Farrow.2447|evm.model.000005Farrow.1512|evm.model.000000Farrow.1100|evm.model.000004Farrow.764|evm.model.000008Farrow.748|evm.model.000001Farrow.2389|evm.model.000005Farrow.1114|evm.model.000000Farrow.1899|evm.model.000000Farrow.1602|evm.model.000000Farrow.1009|evm.model.…	147	evm.model.000000Farrow.1743|evm.model.000005Farrow.360|evm.model.000004Farrow.554|evm.model.000002Farrow.1046|evm.model.000002Farrow.931|evm.model.000007Farrow.526|evm.model.000005Farrow.432|evm.model.000000Farrow.418|evm.model.000003Farrow.1036|evm.model.000009Farrow.917|evm.model.000000Farrow.263|evm.model.000009Farrow.1203|Novel00155|evm.model.000001Farrow.1343|evm.model.000006Farrow.532|evm.m…
GO:0048523	negative regulation of cellular process	biological_process	0.006233	0.17951	245	7219	343	11230	112	evm.model.000002Farrow.489|evm.model.000004Farrow.825|evm.model.000000Farrow.1438|evm.model.000000Farrow.1145|evm.model.000002Farrow.700|evm.model.000007Farrow.961|evm.model.000003Farrow.779|evm.model.000004Farrow.1009|evm.model.000000Farrow.1708|evm.model.000005Farrow.594|evm.model.000003Farrow.53|evm.model.000003Farrow.1333|evm.model.000000Farrow.2109|evm.model.000004Farrow.725|evm.model.000007…	133	evm.model.000003Farrow.1533|evm.model.000001Farrow.1146|evm.model.000005Farrow.528|evm.model.000009Farrow.861|evm.model.000009Farrow.828|evm.model.000009Farrow.1191|evm.model.000003Farrow.1248|evm.model.000006Farrow.520|evm.model.000001Farrow.1127|evm.model.000003Farrow.982|evm.model.000004Farrow.1712|evm.model.000006Farrow.519|evm.model.000001Farrow.477|evm.model.000006Farrow.352|evm.model.00000…
GO:0008654	phospholipid biosynthetic process	biological_process	0.0062569	0.17951	60	7219	76	11230	21	evm.model.000002Farrow.18|evm.model.000002Farrow.1598|evm.model.000005Farrow.1046|evm.model.000006Farrow.597|evm.model.000000Farrow.926|evm.model.000002Farrow.714|Novel00280|evm.model.000007Farrow.524|evm.model.000008Farrow.1163|evm.model.000002Farrow.1830|evm.model.000002Farrow.1934|evm.model.000002Farrow.741|evm.model.000002Farrow.1264|evm.model.000009Farrow.265|evm.model.000007Farrow.1299|evm.…	39	evm.model.000007Farrow.600|evm.model.000009Farrow.951|evm.model.000002Farrow.77|evm.model.000003Farrow.732|evm.model.000005Farrow.1575|evm.model.000004Farrow.991|evm.model.000004Farrow.756|evm.model.000000Farrow.1099|evm.model.000009Farrow.936|evm.model.000006Farrow.694|evm.model.000001Farrow.1095|evm.model.000001Farrow.62|evm.model.000006Farrow.1096|evm.model.000002Farrow.2449|evm.model.000005Fa…
GO:0000322	storage vacuole	cellular_component	0.0062694	0.17951	101	7219	134	11230	41	evm.model.000001Farrow.1221|evm.model.000005Farrow.563|evm.model.000000Farrow.859|evm.model.000003Farrow.1428|evm.model.000002Farrow.1088|evm.model.000006Farrow.1325|evm.model.000009Farrow.877|evm.model.000008Farrow.814|evm.model.000007Farrow.26|evm.model.000000Farrow.421|evm.model.000006Farrow.597|evm.model.000002Farrow.263|evm.model.000001Farrow.2251|evm.model.000000Farrow.1947|evm.model.000001…	60	evm.model.000000Farrow.1183|evm.model.000006Farrow.274|evm.model.000009Farrow.729|evm.model.000005Farrow.656|evm.model.000002Farrow.643|evm.model.000006Farrow.1323|evm.model.000001Farrow.2305|evm.model.000007Farrow.926|evm.model.000002Farrow.1046|evm.model.000004Farrow.697|evm.model.000005Farrow.660|evm.model.000000Farrow.1742|evm.model.000000Farrow.1418|evm.model.000001Farrow.1159|evm.model.0000…
GO:0000323	lytic vacuole	cellular_component	0.0062694	0.17951	101	7219	134	11230	41	evm.model.000006Farrow.597|evm.model.000000Farrow.421|evm.model.000008Farrow.814|evm.model.000007Farrow.26|evm.model.000009Farrow.877|evm.model.000006Farrow.1325|evm.model.000003Farrow.1428|evm.model.000002Farrow.1088|evm.model.000000Farrow.859|evm.model.000005Farrow.563|evm.model.000001Farrow.1221|evm.model.000006Farrow.923|evm.model.000007Farrow.850|evm.model.000007Farrow.916|evm.model.000000Fa…	60	evm.model.000002Farrow.1202|evm.model.000000Farrow.746|evm.model.000009Farrow.1306|evm.model.000002Farrow.1848|evm.model.000000Farrow.2022|evm.model.000005Farrow.432|evm.model.000000Farrow.1927|evm.model.000000Farrow.1888|evm.model.000001Farrow.1581|evm.model.000009Farrow.585|evm.model.000003Farrow.1106|evm.model.000000Farrow.1892|evm.model.000007Farrow.851|evm.model.000000Farrow.1765|evm.model.0…
GO:0000324	fungal-type vacuole	cellular_component	0.0062694	0.17951	101	7219	134	11230	41	evm.model.000000Farrow.1002|evm.model.000002Farrow.1829|evm.model.000009Farrow.888|evm.model.000003Farrow.1127|evm.model.000002Farrow.358|evm.model.000007Farrow.143|evm.model.000005Farrow.60|evm.model.000009Farrow.28|evm.model.000002Farrow.779|evm.model.000006Farrow.607|evm.model.000000Farrow.1029|evm.model.000006Farrow.923|evm.model.000007Farrow.916|evm.model.000007Farrow.850|evm.model.000000Far…	60	evm.model.000000Farrow.1567|evm.model.000000Farrow.1641|evm.model.000000Farrow.2432|evm.model.000002Farrow.994|evm.model.000007Farrow.940|evm.model.000002Farrow.1382|evm.model.000004Farrow.672|evm.model.000001Farrow.1898|evm.model.000003Farrow.1669|evm.model.000002Farrow.1205|evm.model.000001Farrow.494|evm.model.000006Farrow.1425|evm.model.000003Farrow.1143|evm.model.000009Farrow.750|evm.model.00…
GO:0033045	regulation of sister chromatid segregation	biological_process	0.0062872	0.17951	30	7219	35	11230	16	evm.model.000007Farrow.641|evm.model.000002Farrow.1034|evm.model.000003Farrow.1107|evm.model.000004Farrow.1500|evm.model.000000Farrow.1336|evm.model.000000Farrow.1515|evm.model.000005Farrow.505|evm.model.000000Farrow.1307|evm.model.000009Farrow.1362|evm.model.000008Farrow.734|evm.model.000005Farrow.200|evm.model.000000Farrow.1248|evm.model.000006Farrow.1205|evm.model.000002Farrow.1409|evm.model.0…	14	evm.model.000008Farrow.1355|evm.model.000009Farrow.909|evm.model.000001Farrow.1433|evm.model.000000Farrow.737|evm.model.000004Farrow.1013|evm.model.000007Farrow.828|evm.model.000003Farrow.1208|evm.model.000000Farrow.961|evm.model.000000Farrow.419|evm.model.000004Farrow.667|evm.model.000008Farrow.1356|evm.model.000005Farrow.681|evm.model.000002Farrow.951|evm.model.000008Farrow.1357
GO:0033047	regulation of mitotic sister chromatid segregation	biological_process	0.0062872	0.17951	30	7219	35	11230	16	evm.model.000002Farrow.687|evm.model.000003Farrow.1273|evm.model.000002Farrow.1409|evm.model.000000Farrow.1248|evm.model.000006Farrow.1205|evm.model.000005Farrow.200|evm.model.000008Farrow.734|evm.model.000009Farrow.1362|evm.model.000000Farrow.1307|evm.model.000005Farrow.505|evm.model.000000Farrow.1515|evm.model.000003Farrow.1107|evm.model.000000Farrow.1336|evm.model.000004Farrow.1500|evm.model.0…	14	evm.model.000008Farrow.1357|evm.model.000002Farrow.951|evm.model.000005Farrow.681|evm.model.000008Farrow.1356|evm.model.000000Farrow.419|evm.model.000004Farrow.667|evm.model.000000Farrow.961|evm.model.000007Farrow.828|evm.model.000003Farrow.1208|evm.model.000001Farrow.1433|evm.model.000000Farrow.737|evm.model.000004Farrow.1013|evm.model.000009Farrow.909|evm.model.000008Farrow.1355
GO:0006970	response to osmotic stress	biological_process	0.0065151	0.18455	36	7219	43	11230	8	evm.model.000007Farrow.827|evm.model.000003Farrow.1408|evm.model.000001Farrow.445|evm.model.000000Farrow.1336|evm.model.000002Farrow.881|evm.model.000009Farrow.392|evm.model.000009Farrow.248|evm.model.000005Farrow.1114	28	evm.model.000006Farrow.1468|evm.model.000001Farrow.1358|evm.model.000000Farrow.204|evm.model.000001Farrow.1202|evm.model.000005Farrow.944|evm.model.000006Farrow.486|evm.model.000003Farrow.1039|evm.model.000003Farrow.1281|evm.model.000002Farrow.1356|evm.model.000000Farrow.1641|evm.model.000009Farrow.1232|evm.model.000004Farrow.1179|evm.model.000000Farrow.841|evm.model.000000Farrow.245|evm.model.00…
GO:0034655	nucleobase-containing compound catabolic process	biological_process	0.0065299	0.18455	82	7219	108	11230	36	evm.model.000009Farrow.508|evm.model.000000Farrow.971|evm.model.000005Farrow.783|evm.model.000001Farrow.2319|evm.model.000002Farrow.1641|evm.model.000002Farrow.624|evm.model.000004Farrow.1316|evm.model.000000Farrow.27|evm.model.000001Farrow.1253|Novel00778|evm.model.000004Farrow.103|evm.model.000001Farrow.1332|evm.model.000001Farrow.1795|evm.model.000000Farrow.1734|evm.model.000000Farrow.1611|evm…	46	evm.model.000002Farrow.1172|evm.model.000001Farrow.963|evm.model.000005Farrow.92|evm.model.000000Farrow.1405|evm.model.000006Farrow.402|evm.model.000002Farrow.950|evm.model.000008Farrow.780|evm.model.000007Farrow.1001|evm.model.000009Farrow.914|evm.model.000001Farrow.1971|evm.model.000007Farrow.857|evm.model.000000Farrow.1119|evm.model.000003Farrow.1247|evm.model.000002Farrow.1450|evm.model.00000…
GO:0031967	organelle envelope	cellular_component	0.0065604	0.18455	217	7219	308	11230	74	evm.model.000007Farrow.593|evm.model.000002Farrow.2295|evm.model.000002Farrow.671|evm.model.000001Farrow.1311|evm.model.000004Farrow.840|evm.model.000006Farrow.1343|evm.model.000006Farrow.1285|evm.model.000008Farrow.777|evm.model.000002Farrow.1070|evm.model.000002Farrow.1153|evm.model.000000Farrow.2294|evm.model.000000Farrow.694|evm.model.000000Farrow.791|evm.model.000002Farrow.741|evm.model.0000…	143	evm.model.000004Farrow.912|evm.model.000001Farrow.1341|evm.model.000005Farrow.568|evm.model.000000Farrow.2032|Novel00578|evm.model.000001Farrow.492|evm.model.000004Farrow.571|evm.model.000002Farrow.773|evm.model.000002Farrow.1205|evm.model.000005Farrow.62|evm.model.000004Farrow.1461|evm.model.000000Farrow.955|evm.model.000009Farrow.686|evm.model.000001Farrow.2241|evm.model.000006Farrow.227|evm.mo…
GO:0031975	envelope	cellular_component	0.0065604	0.18455	217	7219	308	11230	74	evm.model.000004Farrow.516|evm.model.000000Farrow.266|evm.model.000005Farrow.1230|evm.model.000002Farrow.803|evm.model.000000Farrow.2116|evm.model.000009Farrow.187|evm.model.000005Farrow.471|evm.model.000004Farrow.1501|evm.model.000001Farrow.522|evm.model.000001Farrow.2306|evm.model.000005Farrow.567|evm.model.000002Farrow.1269|evm.model.000005Farrow.1506|evm.model.000008Farrow.789|evm.model.00000…	143	evm.model.000009Farrow.272|evm.model.000002Farrow.923|evm.model.000007Farrow.30|evm.model.000001Farrow.1583|evm.model.000000Farrow.1013|evm.model.000002Farrow.103|evm.model.000000Farrow.1162|evm.model.000002Farrow.1534|evm.model.000007Farrow.1258|evm.model.000001Farrow.1265|evm.model.000001Farrow.1993|evm.model.000002Farrow.77|evm.model.000002Farrow.950|evm.model.000004Farrow.826|evm.model.000000…
GO:0031982	vesicle	cellular_component	0.0065751	0.18455	57	7219	73	11230	31	evm.model.000000Farrow.1598|evm.model.000003Farrow.1381|evm.model.000006Farrow.780|evm.model.000009Farrow.631|evm.model.000008Farrow.629|evm.model.000005Farrow.134|evm.model.000002Farrow.862|evm.model.000000Farrow.1464|evm.model.000001Farrow.1028|evm.model.000007Farrow.358|evm.model.000004Farrow.1709|evm.model.000000Farrow.1975|evm.model.000000Farrow.2294|evm.model.000000Farrow.1551|evm.model.000…	26	evm.model.000000Farrow.1664|evm.model.000000Farrow.2118|evm.model.000002Farrow.918|evm.model.000000Farrow.1380|evm.model.000002Farrow.1396|evm.model.000004Farrow.1540|evm.model.000002Farrow.1742|evm.model.000001Farrow.1502|evm.model.000000Farrow.1379|evm.model.000000Farrow.374|evm.model.000002Farrow.2449|evm.model.000002Farrow.1776|evm.model.000000Farrow.1011|evm.model.000005Farrow.656|evm.model.…
GO:0044283	small molecule biosynthetic process	biological_process	0.006663	0.18638	200	7219	279	11230	92	evm.model.000006Farrow.1497|evm.model.000002Farrow.1501|evm.model.000000Farrow.2574|evm.model.000005Farrow.1402|evm.model.000001Farrow.407|evm.model.000000Farrow.2333|evm.model.000002Farrow.954|evm.model.000006Farrow.854|evm.model.000003Farrow.1378|evm.model.000000Farrow.1883|evm.model.000009Farrow.845|evm.model.000001Farrow.1466|evm.model.000003Farrow.1843|evm.model.000006Farrow.587|evm.model.00…	108	evm.model.000006Farrow.1148|evm.model.000001Farrow.2247|evm.model.000009Farrow.1331|evm.model.000001Farrow.2256|evm.model.000009Farrow.116|evm.model.000002Farrow.1725|evm.model.000001Farrow.922|evm.model.000000Farrow.1867|evm.model.000000Farrow.1230|evm.model.000006Farrow.1103|evm.model.000004Farrow.182|evm.model.000006Farrow.395|evm.model.000009Farrow.1140|evm.model.000002Farrow.1343|evm.model.0…
GO:0031647	regulation of protein stability	biological_process	0.0067375	0.18783	11	7219	11	11230	5	evm.model.000000Farrow.1901|evm.model.000001Farrow.1266|evm.model.000003Farrow.1408|evm.model.000000Farrow.1100|evm.model.000006Farrow.1160	6	evm.model.000008Farrow.837|evm.model.000004Farrow.1421|evm.model.000009Farrow.225|evm.model.000009Farrow.549|evm.model.000000Farrow.2112|evm.model.000001Farrow.1265
GO:0098772	molecular function regulator	molecular_function	0.0067629	0.18791	120	7219	162	11230	47	evm.model.000006Farrow.1028|evm.model.000009Farrow.1098|evm.model.000002Farrow.1628|Novel00291|evm.model.000002Farrow.876|evm.model.000002Farrow.878|evm.model.000000Farrow.2110|evm.model.000002Farrow.2298|evm.model.000008Farrow.748|evm.model.000002Farrow.874|evm.model.000002Farrow.1162|evm.model.000007Farrow.641|evm.model.000002Farrow.1832|evm.model.000004Farrow.103|evm.model.000004Farrow.15|evm.…	73	evm.model.000000Farrow.1683|evm.model.000001Farrow.2372|evm.model.000001Farrow.330|evm.model.000002Farrow.620|evm.model.000000Farrow.1042|evm.model.000007Farrow.873|evm.model.000007Farrow.721|evm.model.000000Farrow.1418|evm.model.000001Farrow.915|evm.model.000000Farrow.2067|evm.model.000006Farrow.400|evm.model.000000Farrow.1361|evm.model.000005Farrow.1567|evm.model.000000Farrow.1862|evm.model.000…
GO:0022607	cellular component assembly	biological_process	0.0068755	0.1904	352	7219	508	11230	151	evm.model.000002Farrow.489|evm.model.000001Farrow.2269|evm.model.000003Farrow.1050|evm.model.000004Farrow.1020|evm.model.000001Farrow.1462|evm.model.000009Farrow.524|evm.model.000006Farrow.272|evm.model.000008Farrow.1231|evm.model.000005Farrow.594|evm.model.000001Farrow.1505|evm.model.000000Farrow.1120|evm.model.000005Farrow.1585|evm.model.000003Farrow.1536|evm.model.000002Farrow.1385|evm.model.0…	201	evm.model.000009Farrow.916|evm.model.000002Farrow.919|evm.model.000005Farrow.910|evm.model.000000Farrow.1758|evm.model.000009Farrow.743|evm.model.000009Farrow.338|evm.model.000009Farrow.750|evm.model.000003Farrow.901|evm.model.000006Farrow.372|evm.model.000007Farrow.696|evm.model.000001Farrow.1358|evm.model.000005Farrow.467|evm.model.000000Farrow.1466|evm.model.000009Farrow.1367|evm.model.000007F…
GO:0030173	integral component of Golgi membrane	cellular_component	0.006965	0.19159	21	7219	24	11230	13	evm.model.000004Farrow.626|evm.model.000000Farrow.2020|evm.model.000000Farrow.1975|evm.model.000005Farrow.763|evm.model.000004Farrow.627|evm.model.000005Farrow.630|evm.model.000008Farrow.872|evm.model.000009Farrow.65|evm.model.000007Farrow.524|evm.model.000006Farrow.867|evm.model.000002Farrow.1445|evm.model.000008Farrow.629|evm.model.000000Farrow.2294	8	evm.model.000005Farrow.130|evm.model.000001Farrow.1513|evm.model.000009Farrow.861|evm.model.000000Farrow.1730|evm.model.000001Farrow.1179|evm.model.000006Farrow.1315|evm.model.000000Farrow.1779|evm.model.000000Farrow.1925
GO:0031228	intrinsic component of Golgi membrane	cellular_component	0.006965	0.19159	21	7219	24	11230	13	evm.model.000000Farrow.2294|evm.model.000008Farrow.629|evm.model.000002Farrow.1445|evm.model.000005Farrow.630|evm.model.000008Farrow.872|evm.model.000009Farrow.65|evm.model.000007Farrow.524|evm.model.000006Farrow.867|evm.model.000004Farrow.627|evm.model.000000Farrow.1975|evm.model.000005Farrow.763|evm.model.000004Farrow.626|evm.model.000000Farrow.2020	8	evm.model.000000Farrow.1925|evm.model.000006Farrow.1315|evm.model.000000Farrow.1779|evm.model.000001Farrow.1179|evm.model.000000Farrow.1730|evm.model.000009Farrow.861|evm.model.000005Farrow.130|evm.model.000001Farrow.1513
GO:0044712	single-organism catabolic process	biological_process	0.0071151	0.19508	225	7219	315	11230	129	evm.model.000000Farrow.1611|evm.model.000000Farrow.1734|evm.model.000006Farrow.1494|evm.model.000006Farrow.630|evm.model.000004Farrow.1736|evm.model.000005Farrow.505|evm.model.000001Farrow.1524|evm.model.000001Farrow.231|evm.model.000001Farrow.1623|evm.model.000008Farrow.1432|evm.model.000008Farrow.789|evm.model.000006Farrow.1495|evm.model.000001Farrow.522|evm.model.000001Farrow.2306|evm.model.00…	96	evm.model.000002Farrow.246|evm.model.000004Farrow.234|evm.model.000004Farrow.1483|evm.model.000007Farrow.999|evm.model.000006Farrow.1342|evm.model.000001Farrow.1430|evm.model.000001Farrow.915|evm.model.000009Farrow.1320|evm.model.000003Farrow.1505|evm.model.000001Farrow.375|evm.model.000002Farrow.646|evm.model.000005Farrow.92|evm.model.000001Farrow.963|evm.model.000001Farrow.2100|evm.model.000009…
GO:0006364	rRNA processing	biological_process	0.0071706	0.19595	122	7219	166	11230	16	evm.model.000009Farrow.362|evm.model.000005Farrow.738|evm.model.000002Farrow.878|evm.model.000007Farrow.236|evm.model.000003Farrow.1481|evm.model.000000Farrow.971|evm.model.000006Farrow.834|evm.model.000002Farrow.1769|evm.model.000002Farrow.1833|evm.model.000002Farrow.1596|evm.model.000003Farrow.1598|evm.model.000003Farrow.1427|evm.model.000003Farrow.953|evm.model.000007Farrow.585|evm.model.00000…	106	evm.model.000000Farrow.2039|evm.model.000004Farrow.737|evm.model.000009Farrow.389|evm.model.000003Farrow.731|evm.model.000003Farrow.1051|evm.model.000006Farrow.651|evm.model.000005Farrow.1563|evm.model.000002Farrow.953|evm.model.000000Farrow.1996|evm.model.000001Farrow.1455|evm.model.000002Farrow.1066|evm.model.000000Farrow.271|evm.model.000002Farrow.1611|evm.model.000005Farrow.547|evm.model.0000…
GO:0046474	glycerophospholipid biosynthetic process	biological_process	0.0072267	0.19642	46	7219	57	11230	16	evm.model.000005Farrow.1046|evm.model.000002Farrow.18|evm.model.000007Farrow.524|evm.model.000002Farrow.714|evm.model.000000Farrow.926|evm.model.000006Farrow.597|evm.model.000006Farrow.1209|evm.model.000003Farrow.1009|evm.model.000007Farrow.1299|evm.model.000009Farrow.265|evm.model.000002Farrow.1264|evm.model.000002Farrow.741|evm.model.000007Farrow.548|evm.model.000003Farrow.1049|evm.model.000004…	30	evm.model.000009Farrow.936|evm.model.000004Farrow.756|evm.model.000005Farrow.1575|evm.model.000003Farrow.732|evm.model.000009Farrow.951|evm.model.000007Farrow.600|evm.model.000009Farrow.1105|evm.model.000002Farrow.2449|evm.model.000005Farrow.457|evm.model.000001Farrow.62|evm.model.000006Farrow.1096|evm.model.000001Farrow.1095|evm.model.000006Farrow.694|evm.model.000005Farrow.670|evm.model.000009F…
GO:0030163	protein catabolic process	biological_process	0.0072354	0.19642	136	7219	185	11230	76	evm.model.000000Farrow.1931|evm.model.000001Farrow.1566|evm.model.000000Farrow.1852|evm.model.000003Farrow.1273|evm.model.000003Farrow.2229|evm.model.000007Farrow.641|evm.model.000002Farrow.1034|evm.model.000007Farrow.685|evm.model.000002Farrow.1850|evm.model.000004Farrow.1613|evm.model.000003Farrow.1653|evm.model.000003Farrow.684|evm.model.000001Farrow.290|evm.model.000000Farrow.1248|evm.model.0…	60	evm.model.000002Farrow.977|evm.model.000005Farrow.360|evm.model.000000Farrow.1418|evm.model.000002Farrow.975|evm.model.000000Farrow.1025|evm.model.000003Farrow.1151|evm.model.000004Farrow.667|evm.model.000000Farrow.419|evm.model.000004Farrow.1491|evm.model.000001Farrow.1552|evm.model.000005Farrow.676|evm.model.000002Farrow.1347|evm.model.000004Farrow.582|evm.model.000001Farrow.964|evm.model.00000…
GO:1901575	organic substance catabolic process	biological_process	0.0073908	0.19965	410	7219	590	11230	231	evm.model.000005Farrow.1500|evm.model.000009Farrow.461|evm.model.000001Farrow.2378|evm.model.000001Farrow.1754|evm.model.000007Farrow.922|evm.model.000006Farrow.923|evm.model.000005Farrow.961|evm.model.000008Farrow.418|evm.model.000008Farrow.732|evm.model.000002Farrow.2362|evm.model.000000Farrow.1712|evm.model.000002Farrow.1779|evm.model.000002Farrow.1335|evm.model.000001Farrow.2443|evm.model.000…	179	evm.model.000003Farrow.1066|evm.model.000005Farrow.114|evm.model.000007Farrow.824|evm.model.000005Farrow.906|evm.model.000007Farrow.1239|evm.model.000000Farrow.1566|evm.model.000009Farrow.269|evm.model.000002Farrow.1451|evm.model.000006Farrow.612|evm.model.000000Farrow.1302|evm.model.000007Farrow.774|evm.model.000005Farrow.559|evm.model.000005Farrow.670|evm.model.000001Farrow.60|evm.model.000005F…
GO:0009308	amine metabolic process	biological_process	0.0074256	0.19965	48	7219	60	11230	29	evm.model.000005Farrow.1202|evm.model.000006Farrow.1312|evm.model.000003Farrow.1597|Novel00062|evm.model.000000Farrow.253|evm.model.000006Farrow.854|evm.model.000006Farrow.1042|evm.model.000000Farrow.2323|evm.model.000002Farrow.1906|evm.model.000004Farrow.1381|evm.model.000000Farrow.81|evm.model.000000Farrow.1591|evm.model.000000Farrow.716|evm.model.000002Farrow.583|evm.model.000002Farrow.1188|ev…	19	evm.model.000006Farrow.3|evm.model.000004Farrow.1011|evm.model.000004Farrow.588|Novel00368|evm.model.000009Farrow.1252|evm.model.000005Farrow.670|evm.model.000004Farrow.1421|evm.model.000002Farrow.28|evm.model.000009Farrow.237|evm.model.000009Farrow.1105|evm.model.000005Farrow.457|evm.model.000009Farrow.692|evm.model.000006Farrow.1096|evm.model.000002Farrow.665|evm.model.000005Farrow.1575|evm.mod…
GO:0044093	positive regulation of molecular function	biological_process	0.0074267	0.19965	104	7219	139	11230	34	evm.model.000004Farrow.1020|evm.model.000001Farrow.960|evm.model.000001Farrow.1311|evm.model.000002Farrow.489|evm.model.000009Farrow.89|evm.model.000004Farrow.239|evm.model.000009Farrow.928|evm.model.000000Farrow.1367|evm.model.000002Farrow.744|evm.model.000000Farrow.1577|evm.model.000000Farrow.1359|evm.model.000002Farrow.1022|evm.model.000000Farrow.2109|evm.model.000005Farrow.586|evm.model.00000…	70	evm.model.000003Farrow.869|evm.model.000009Farrow.675|evm.model.000001Farrow.1382|evm.model.000001Farrow.1269|evm.model.000002Farrow.1305|evm.model.000004Farrow.842|evm.model.000000Farrow.1096|evm.model.000001Farrow.507|evm.model.000006Farrow.379|evm.model.000002Farrow.59|evm.model.000000Farrow.1373|evm.model.000004Farrow.238|evm.model.000006Farrow.1159|evm.model.000005Farrow.1463|evm.model.00000…
GO:1903046	meiotic cell cycle process	biological_process	0.0076036	0.20375	106	7219	141	11230	43	evm.model.000000Farrow.1438|evm.model.000005Farrow.595|evm.model.000003Farrow.1050|evm.model.000000Farrow.1062|evm.model.000004Farrow.825|evm.model.000005Farrow.596|evm.model.000009Farrow.392|evm.model.000006Farrow.642|evm.model.000003Farrow.779|evm.model.000000Farrow.1367|evm.model.000000Farrow.2045|evm.model.000003Farrow.53|evm.model.000000Farrow.1708|evm.model.000005Farrow.594|evm.model.000005…	63	evm.model.000006Farrow.1167|evm.model.000005Farrow.568|evm.model.000009Farrow.916|evm.model.000002Farrow.1144|evm.model.000006Farrow.376|evm.model.000004Farrow.847|evm.model.000004Farrow.1517|evm.model.000009Farrow.828|evm.model.000008Farrow.749|evm.model.000009Farrow.794|evm.model.000001Farrow.477|evm.model.000003Farrow.1169|evm.model.000008Farrow.817|evm.model.000003Farrow.1318|evm.model.000003…
GO:0043933	macromolecular complex subunit organization	biological_process	0.0076811	0.20516	421	7219	611	11230	182	evm.model.000000Farrow.1120|evm.model.000007Farrow.658|evm.model.000004Farrow.477|evm.model.000005Farrow.1585|evm.model.000002Farrow.1458|evm.model.000003Farrow.1740|evm.model.000002Farrow.1385|evm.model.000003Farrow.1536|evm.model.000002Farrow.261|evm.model.000009Farrow.902|evm.model.000003Farrow.1242|evm.model.000005Farrow.674|evm.model.000002Farrow.1410|evm.model.000004Farrow.825|evm.model.000…	239	evm.model.000009Farrow.1206|evm.model.000001Farrow.1358|evm.model.000006Farrow.372|evm.model.000000Farrow.1722|evm.model.000006Farrow.1468|evm.model.000003Farrow.747|evm.model.000009Farrow.1367|evm.model.000000Farrow.1466|evm.model.000005Farrow.467|evm.model.000002Farrow.1027|evm.model.000007Farrow.936|evm.model.000002Farrow.1356|evm.model.000002Farrow.919|evm.model.000005Farrow.910|evm.model.000…
GO:1904029	regulation of cyclin-dependent protein kinase activity	biological_process	0.0079035	0.21042	19	7219	21	11230	8	evm.model.000000Farrow.2109|evm.model.000001Farrow.2378|evm.model.000005Farrow.200|evm.model.000000Farrow.1248|evm.model.000007Farrow.641|evm.model.000000Farrow.1336|evm.model.000000Farrow.1307|evm.model.000007Farrow.1033	11	evm.model.000004Farrow.667|evm.model.000001Farrow.915|evm.model.000005Farrow.1348|evm.model.000000Farrow.96|evm.model.000000Farrow.2017|evm.model.000007Farrow.1045|evm.model.000009Farrow.794|evm.model.000003Farrow.2149|evm.model.000006Farrow.621|evm.model.000000Farrow.2554|evm.model.000000Farrow.2553
GO:0016023	cytoplasmic membrane-bounded vesicle	cellular_component	0.0080116	0.21194	54	7219	69	11230	31	evm.model.000003Farrow.1428|evm.model.000006Farrow.867|evm.model.000008Farrow.789|evm.model.000009Farrow.830|evm.model.000001Farrow.1354|evm.model.000006Farrow.642|evm.model.000005Farrow.1512|evm.model.000003Farrow.1540|evm.model.000002Farrow.1070|evm.model.000003Farrow.1108|evm.model.000000Farrow.2020|evm.model.000002Farrow.2403|evm.model.000000Farrow.2294|evm.model.000000Farrow.1551|evm.model.0…	23	evm.model.000004Farrow.842|evm.model.000007Farrow.956|evm.model.000009Farrow.632|evm.model.000001Farrow.330|evm.model.000001Farrow.918|evm.model.000001Farrow.1513|evm.model.000005Farrow.360|evm.model.000005Farrow.656|evm.model.000004Farrow.46|evm.model.000006Farrow.469|evm.model.000000Farrow.1011|evm.model.000004Farrow.707|evm.model.000003Farrow.1208|evm.model.000001Farrow.1502|evm.model.000002Fa…
GO:0031988	membrane-bounded vesicle	cellular_component	0.0080116	0.21194	54	7219	69	11230	31	evm.model.000000Farrow.1598|evm.model.000003Farrow.1381|evm.model.000006Farrow.780|evm.model.000009Farrow.631|evm.model.000008Farrow.629|evm.model.000005Farrow.134|evm.model.000002Farrow.862|evm.model.000001Farrow.1028|evm.model.000000Farrow.1464|evm.model.000007Farrow.358|evm.model.000004Farrow.1709|evm.model.000000Farrow.1975|evm.model.000000Farrow.2294|evm.model.000000Farrow.1551|evm.model.000…	23	evm.model.000000Farrow.2118|evm.model.000002Farrow.918|evm.model.000000Farrow.1664|evm.model.000000Farrow.1380|evm.model.000002Farrow.1396|evm.model.000002Farrow.1742|evm.model.000001Farrow.1502|evm.model.000000Farrow.1379|evm.model.000000Farrow.374|evm.model.000002Farrow.2449|evm.model.000000Farrow.1011|evm.model.000005Farrow.656|evm.model.000006Farrow.469|evm.model.000004Farrow.46|evm.model.000…
GO:0044270	cellular nitrogen compound catabolic process	biological_process	0.0080731	0.21288	101	7219	136	11230	51	evm.model.000009Farrow.1115|evm.model.000009Farrow.882|evm.model.000002Farrow.1779|evm.model.000000Farrow.1833|evm.model.000004Farrow.283|evm.model.000004Farrow.981|evm.model.000007Farrow.922|evm.model.000003Farrow.90|evm.model.000006Farrow.463|evm.model.000004Farrow.1145|evm.model.000006Farrow.923|evm.model.000002Farrow.1188|evm.model.000008Farrow.738|evm.model.000001Farrow.1060|evm.model.000006…	50	evm.model.000007Farrow.1357|evm.model.000003Farrow.1457|evm.model.000000Farrow.1566|evm.model.000008Farrow.6|evm.model.000002Farrow.181|evm.model.000001Farrow.450|evm.model.000002Farrow.788|evm.model.000000Farrow.737|evm.model.000000Farrow.1057|evm.model.000005Farrow.1575|evm.model.000000Farrow.1076|evm.model.000009Farrow.686|evm.model.000008Farrow.752|evm.model.000005Farrow.114|evm.model.000000F…
GO:0071444	cellular response to pheromone	biological_process	0.0081309	0.21347	29	7219	34	11230	9	evm.model.000001Farrow.2351|evm.model.000002Farrow.1088|evm.model.000001Farrow.506|evm.model.000006Farrow.1243|evm.model.000007Farrow.850|evm.model.000003Farrow.666|evm.model.000002Farrow.1162|evm.model.000007Farrow.831|evm.model.000002Farrow.1264	20	evm.model.000004Farrow.1617|evm.model.000000Farrow.245|evm.model.000005Farrow.114|evm.model.000001Farrow.507|evm.model.000001Farrow.2309|evm.model.000009Farrow.764|evm.model.000003Farrow.1281|evm.model.000000Farrow.720|evm.model.000000Farrow.216|evm.model.000004Farrow.544|evm.model.000002Farrow.1514|evm.model.000009Farrow.1306|evm.model.000005Farrow.708|evm.model.000008Farrow.780|evm.model.000000…
GO:0005739	mitochondrion	cellular_component	0.0081785	0.21347	400	7219	585	11230	117	evm.model.000004Farrow.275|evm.model.000003Farrow.1092|evm.model.000006Farrow.430|evm.model.000000Farrow.965|evm.model.000002Farrow.18|evm.model.000000Farrow.1932|evm.model.000004Farrow.983|evm.model.000002Farrow.261|evm.model.000009Farrow.999|evm.model.000003Farrow.1240|evm.model.000008Farrow.800|evm.model.000004Farrow.856|evm.model.000002Farrow.447|evm.model.000007Farrow.1163|evm.model.000006Fa…	283	evm.model.000002Farrow.61|evm.model.000006Farrow.1426|evm.model.000006Farrow.810|evm.model.000004Farrow.1037|evm.model.000009Farrow.880|evm.model.000000Farrow.1739|evm.model.000003Farrow.1445|evm.model.000002Farrow.1849|evm.model.000003Farrow.1083|evm.model.000001Farrow.425|evm.model.000007Farrow.1489|Novel00641|evm.model.000002Farrow.2420|evm.model.000004Farrow.810|evm.model.000007Farrow.756|evm…
GO:0004298	threonine-type endopeptidase activity	molecular_function	0.0081983	0.21347	14	7219	15	11230	13	evm.model.000000Farrow.1931|evm.model.000002Farrow.857|evm.model.000003Farrow.1437|evm.model.000000Farrow.2549|evm.model.000001Farrow.1177|evm.model.000000Farrow.1715|evm.model.000000Farrow.2096|evm.model.000009Farrow.27|evm.model.000002Farrow.803|evm.model.000002Farrow.1335|evm.model.000009Farrow.536|evm.model.000000Farrow.2016|evm.model.000000Farrow.1359	1	evm.model.000003Farrow.1066
GO:0070003	threonine-type peptidase activity	molecular_function	0.0081983	0.21347	14	7219	15	11230	13	evm.model.000001Farrow.1177|evm.model.000000Farrow.1715|evm.model.000009Farrow.27|evm.model.000000Farrow.2096|evm.model.000003Farrow.1437|evm.model.000000Farrow.2549|evm.model.000000Farrow.1931|evm.model.000002Farrow.857|evm.model.000000Farrow.1359|evm.model.000002Farrow.1335|evm.model.000000Farrow.2016|evm.model.000009Farrow.536|evm.model.000002Farrow.803	1	evm.model.000003Farrow.1066
GO:0010499	proteasomal ubiquitin-independent protein catabolic process	biological_process	0.0082975	0.21537	14	7219	15	11230	13	evm.model.000000Farrow.1359|evm.model.000009Farrow.536|evm.model.000000Farrow.2016|evm.model.000002Farrow.1335|evm.model.000002Farrow.803|evm.model.000000Farrow.2096|evm.model.000009Farrow.27|evm.model.000001Farrow.1177|evm.model.000000Farrow.1715|evm.model.000000Farrow.2549|evm.model.000003Farrow.1437|evm.model.000000Farrow.1931|evm.model.000002Farrow.857	1	evm.model.000001Farrow.60
GO:0006031	chitin biosynthetic process	biological_process	0.0083568	0.21556	11	7219	11	11230	5	evm.model.000005Farrow.782|evm.model.000002Farrow.1747|evm.model.000005Farrow.629|evm.model.000005Farrow.630|evm.model.000001Farrow.1044	6	evm.model.000000Farrow.1373|evm.model.000003Farrow.1371|evm.model.000009Farrow.1142|evm.model.000005Farrow.708|evm.model.000000Farrow.88|evm.model.000009Farrow.632
GO:1901073	glucosamine-containing compound biosynthetic process	biological_process	0.0083568	0.21556	11	7219	11	11230	5	evm.model.000002Farrow.1747|evm.model.000005Farrow.782|evm.model.000005Farrow.630|evm.model.000001Farrow.1044|evm.model.000005Farrow.629	6	evm.model.000003Farrow.1371|evm.model.000009Farrow.1142|evm.model.000000Farrow.1373|evm.model.000005Farrow.708|evm.model.000000Farrow.88|evm.model.000009Farrow.632
GO:0031410	cytoplasmic vesicle	cellular_component	0.0084445	0.21714	56	7219	72	11230	31	evm.model.000008Farrow.629|evm.model.000009Farrow.631|evm.model.000003Farrow.1381|evm.model.000006Farrow.780|evm.model.000000Farrow.1598|evm.model.000004Farrow.1709|evm.model.000000Farrow.1975|evm.model.000007Farrow.358|evm.model.000001Farrow.1028|evm.model.000000Farrow.1464|evm.model.000005Farrow.134|evm.model.000002Farrow.862|evm.model.000000Farrow.2126|evm.model.000000Farrow.1899|evm.model.000…	25	evm.model.000002Farrow.1742|evm.model.000000Farrow.1380|evm.model.000002Farrow.1396|evm.model.000002Farrow.918|evm.model.000000Farrow.2118|evm.model.000000Farrow.1664|evm.model.000002Farrow.2449|evm.model.000002Farrow.1776|evm.model.000000Farrow.1379|evm.model.000000Farrow.374|evm.model.000001Farrow.1502|evm.model.000004Farrow.707|evm.model.000003Farrow.1208|evm.model.000005Farrow.656|evm.model.0…
GO:1902582	single-organism intracellular transport	biological_process	0.008503	0.21797	302	7219	433	11230	147	evm.model.000004Farrow.1733|evm.model.000001Farrow.522|evm.model.000005Farrow.567|evm.model.000005Farrow.598|evm.model.000008Farrow.789|evm.model.000003Farrow.1428|evm.model.000002Farrow.594|evm.model.000003Farrow.994|evm.model.000004Farrow.843|evm.model.000001Farrow.826|evm.model.000000Farrow.1345|evm.model.000008Farrow.801|evm.model.000004Farrow.1709|evm.model.000000Farrow.283|evm.model.000000F…	155	evm.model.000002Farrow.891|evm.model.000008Farrow.631|evm.model.000001Farrow.330|evm.model.000009Farrow.1198|evm.model.000001Farrow.999|evm.model.000006Farrow.1456|evm.model.000001Farrow.1395|evm.model.000002Farrow.1025|evm.model.000002Farrow.923|evm.model.000000Farrow.218|evm.model.000002Farrow.1719|evm.model.000006Farrow.1105|evm.model.000001Farrow.1265|evm.model.000003Farrow.768|evm.model.0000…
GO:0009100	glycoprotein metabolic process	biological_process	0.0086453	0.22094	45	7219	56	11230	29	evm.model.000001Farrow.1955|evm.model.000000Farrow.1689|evm.model.000008Farrow.47|evm.model.000005Farrow.786|evm.model.000001Farrow.1476|evm.model.000000Farrow.1749|evm.model.000001Farrow.1645|evm.model.000004Farrow.1515|evm.model.000005Farrow.1046|evm.model.000004Farrow.1665|evm.model.000000Farrow.1166|evm.model.000003Farrow.1465|evm.model.000000Farrow.1995|evm.model.000002Farrow.853|evm.model.0…	16	evm.model.000001Farrow.1179|evm.model.000000Farrow.1571|evm.model.000001Farrow.1970|evm.model.000000Farrow.1925|evm.model.000001Farrow.1115|evm.model.000002Farrow.712|evm.model.000001Farrow.834|evm.model.000004Farrow.1034|evm.model.000000Farrow.1302|evm.model.000002Farrow.2177|evm.model.000002Farrow.896|evm.model.000006Farrow.468|evm.model.000001Farrow.301|evm.model.000000Farrow.1779|evm.model.00…
GO:0044703	multi-organism reproductive process	biological_process	0.0088384	0.22517	88	7219	116	11230	28	evm.model.000009Farrow.392|evm.model.000006Farrow.642|evm.model.000004Farrow.650|evm.model.000006Farrow.665|evm.model.000002Farrow.1192|evm.model.000002Farrow.1264|Novel00075|evm.model.000001Farrow.1991|evm.model.000003Farrow.666|evm.model.000001Farrow.506|evm.model.000007Farrow.850|evm.model.000005Farrow.727|evm.model.000004Farrow.477|evm.model.000007Farrow.831|evm.model.000002Farrow.1385|evm.mo…	60	evm.model.000006Farrow.376|evm.model.000002Farrow.1144|evm.model.000000Farrow.216|evm.model.000004Farrow.1517|evm.model.000000Farrow.720|evm.model.000001Farrow.507|evm.model.000000Farrow.245|evm.model.000009Farrow.916|evm.model.000003Farrow.901|evm.model.000003Farrow.1318|evm.model.000003Farrow.1208|evm.model.000003Farrow.1619|evm.model.000008Farrow.749|evm.model.000004Farrow.1712|evm.model.00000…
GO:0023014	signal transduction by protein phosphorylation	biological_process	0.0091442	0.23225	35	7219	42	11230	6	evm.model.000001Farrow.986|evm.model.000009Farrow.248|evm.model.000005Farrow.1114|evm.model.000003Farrow.1408|evm.model.000006Farrow.865|evm.model.000001Farrow.1919	29	evm.model.000000Farrow.245|evm.model.000003Farrow.1908|evm.model.000007Farrow.1006|evm.model.000001Farrow.507|evm.model.000001Farrow.1064|evm.model.000004Farrow.544|evm.model.000000Farrow.216|evm.model.000009Farrow.828|evm.model.000001Farrow.2309|evm.model.000009Farrow.764|evm.model.000009Farrow.1196|evm.model.000000Farrow.1696|evm.model.000008Farrow.763|evm.model.000003Farrow.1599|evm.model.0000…
GO:0005773	vacuole	cellular_component	0.0092526	0.23394	116	7219	157	11230	50	evm.model.000005Farrow.563|evm.model.000003Farrow.1428|evm.model.000002Farrow.1088|evm.model.000000Farrow.859|evm.model.000009Farrow.1312|evm.model.000006Farrow.1325|evm.model.000009Farrow.877|evm.model.000001Farrow.1221|evm.model.000003Farrow.1128|evm.model.000006Farrow.597|evm.model.000008Farrow.814|evm.model.000007Farrow.26|evm.model.000000Farrow.1686|evm.model.000000Farrow.421|evm.model.00000…	66	evm.model.000004Farrow.697|evm.model.000005Farrow.660|evm.model.000000Farrow.1742|evm.model.000002Farrow.891|evm.model.000004Farrow.1419|evm.model.000004Farrow.1544|evm.model.000000Farrow.1418|evm.model.000007Farrow.903|evm.model.000001Farrow.1159|evm.model.000008Farrow.24|evm.model.000000Farrow.1971|evm.model.000000Farrow.1294|evm.model.000002Farrow.884|evm.model.000000Farrow.1183|evm.model.0000…
GO:0070592	cell wall polysaccharide biosynthetic process	biological_process	0.009267	0.23394	15	7219	16	11230	6	evm.model.000002Farrow.630|evm.model.000001Farrow.1044|evm.model.000001Farrow.1366|evm.model.000005Farrow.630|evm.model.000005Farrow.629|evm.model.000005Farrow.782	9	evm.model.000005Farrow.708|evm.model.000000Farrow.88|evm.model.000004Farrow.46|evm.model.000005Farrow.790|evm.model.000000Farrow.1719|evm.model.000006Farrow.1159|evm.model.000004Farrow.1660|evm.model.000000Farrow.1373|evm.model.000000Farrow.1294
GO:0045787	positive regulation of cell cycle	biological_process	0.0093055	0.23419	43	7219	53	11230	22	evm.model.000000Farrow.1367|evm.model.000002Farrow.1034|evm.model.000007Farrow.641|evm.model.000005Farrow.1114|evm.model.000001Farrow.2269|evm.model.000002Farrow.1088|evm.model.000003Farrow.1273|evm.model.000002Farrow.687|evm.model.000002Farrow.1388|evm.model.000000Farrow.1100|evm.model.000001Farrow.960|evm.model.000006Farrow.819|evm.model.000000Farrow.1336|evm.model.000000Farrow.762|evm.model.00…	21	evm.model.000001Farrow.477|evm.model.000004Farrow.1013|evm.model.000001Farrow.2252|evm.model.000003Farrow.2006|evm.model.000009Farrow.225|evm.model.000002Farrow.723|evm.model.000001Farrow.1269|evm.model.000001Farrow.2225|evm.model.000009Farrow.828|evm.model.000002Farrow.1356|evm.model.000007Farrow.828|evm.model.000001Farrow.1456|evm.model.000008Farrow.838|evm.model.000000Farrow.1092|evm.model.000…
GO:0007163	establishment or maintenance of cell polarity	biological_process	0.0093338	0.23419	50	7219	63	11230	21	evm.model.000009Farrow.934|evm.model.000009Farrow.888|evm.model.000002Farrow.1022|evm.model.000004Farrow.477|evm.model.000001Farrow.2322|evm.model.000000Farrow.1577|evm.model.000009Farrow.928|evm.model.000003Farrow.1380|evm.model.000002Farrow.1777|evm.model.000002Farrow.1336|evm.model.000001Farrow.2475|evm.model.000007Farrow.46|evm.model.000001Farrow.1100|evm.model.000008Farrow.831|evm.model.0000…	29	evm.model.000000Farrow.737|evm.model.000009Farrow.1348|evm.model.000000Farrow.1998|evm.model.000004Farrow.1480|evm.model.000006Farrow.645|evm.model.000002Farrow.1527|evm.model.000008Farrow.1242|evm.model.000002Farrow.931|evm.model.000002Farrow.1526|evm.model.000003Farrow.1149|evm.model.000009Farrow.769|evm.model.000003Farrow.669|evm.model.000000Farrow.904|evm.model.000009Farrow.673|evm.model.0000…
GO:0032268	regulation of cellular protein metabolic process	biological_process	0.0094907	0.23741	150	7219	206	11230	57	evm.model.000005Farrow.505|evm.model.000002Farrow.1409|evm.model.000000Farrow.949|evm.model.000001Farrow.2306|evm.model.000005Farrow.1506|evm.model.000002Farrow.803|evm.model.000000Farrow.762|evm.model.000000Farrow.1515|Novel00778|evm.model.000008Farrow.801|evm.model.000000Farrow.1749|evm.model.000000Farrow.1170|evm.model.000003Farrow.2239|evm.model.000003Farrow.1427|evm.model.000006Farrow.440|ev…	93	evm.model.000006Farrow.621|evm.model.000002Farrow.812|evm.model.000002Farrow.1102|evm.model.000009Farrow.1330|evm.model.000002Farrow.1381|evm.model.000000Farrow.1042|evm.model.000002Farrow.1281|evm.model.000003Farrow.1505|evm.model.000001Farrow.915|evm.model.000002Farrow.772|evm.model.000003Farrow.1279|evm.model.000007Farrow.1058|evm.model.000005Farrow.192|evm.model.000001Farrow.1970|evm.model.00…
GO:0016301	kinase activity	molecular_function	0.00953	0.23768	238	7219	335	11230	93	evm.model.000005Farrow.1506|evm.model.000006Farrow.536|evm.model.000002Farrow.2333|evm.model.000002Farrow.39|evm.model.000002Farrow.759|evm.model.000008Farrow.412|evm.model.000003Farrow.499|evm.model.000001Farrow.1369|evm.model.000005Farrow.505|evm.model.000004Farrow.857|Novel00019|evm.model.000002Farrow.2186|evm.model.000009Farrow.108|evm.model.000000Farrow.782|evm.model.000003Farrow.1515|evm.mo…	145	evm.model.000006Farrow.1148|evm.model.000009Farrow.225|evm.model.000000Farrow.1742|evm.model.000001Farrow.375|evm.model.000001Farrow.2247|evm.model.000009Farrow.344|evm.model.000001Farrow.1310|evm.model.000002Farrow.246|evm.model.000007Farrow.1433|evm.model.000002Farrow.765|evm.model.000001Farrow.1037|evm.model.000002Farrow.812|evm.model.000004Farrow.600|evm.model.000006Farrow.1169|evm.model.0000…
GO:0048585	negative regulation of response to stimulus	biological_process	0.0096206	0.23921	34	7219	41	11230	13	evm.model.000007Farrow.916|evm.model.000006Farrow.1205|evm.model.000000Farrow.1307|evm.model.000002Farrow.1088|evm.model.000005Farrow.595|evm.model.000000Farrow.1145|evm.model.000003Farrow.1046|evm.model.000000Farrow.1100|evm.model.000001Farrow.986|evm.model.000000Farrow.288|evm.model.000005Farrow.596|evm.model.000002Farrow.1273|evm.model.000005Farrow.594	21	evm.model.000000Farrow.419|evm.model.000005Farrow.1005|evm.model.000009Farrow.1306|evm.model.000003Farrow.1281|evm.model.000002Farrow.1405|evm.model.000003Farrow.1279|evm.model.000003Farrow.1036|evm.model.000001Farrow.1390|evm.model.000002Farrow.1451|evm.model.000006Farrow.379|evm.model.000001Farrow.915|evm.model.000000Farrow.216|evm.model.000001Farrow.1269|evm.model.000001Farrow.2309|evm.model.0…
GO:0090529	cell septum assembly	biological_process	0.0097337	0.2413	19	7219	21	11230	12	evm.model.000002Farrow.1088|evm.model.000002Farrow.489|evm.model.000001Farrow.2269|evm.model.000006Farrow.819|evm.model.000001Farrow.960|evm.model.000006Farrow.1205|evm.model.000001Farrow.1462|evm.model.000002Farrow.876|evm.model.000002Farrow.874|evm.model.000000Farrow.1336|evm.model.000008Farrow.779|evm.model.000000Farrow.1307	7	evm.model.000000Farrow.419|evm.model.000005Farrow.790|evm.model.000002Farrow.723|evm.model.000001Farrow.1269|evm.model.000000Farrow.1925|evm.model.000003Farrow.1318|evm.model.000003Farrow.1371
GO:0045786	negative regulation of cell cycle	biological_process	0.0098261	0.24287	71	7219	92	11230	33	evm.model.000005Farrow.200|evm.model.000001Farrow.2378|evm.model.000000Farrow.2109|evm.model.000006Farrow.1205|evm.model.000000Farrow.1307|evm.model.000000Farrow.105|evm.model.000002Farrow.1410|evm.model.000000Farrow.1674|evm.model.000000Farrow.1438|evm.model.000004Farrow.825|evm.model.000002Farrow.700|evm.model.000003Farrow.779|evm.model.000007Farrow.961|evm.model.000009Farrow.1362|evm.model.000…	38	evm.model.000000Farrow.1150|evm.model.000005Farrow.1005|evm.model.000002Farrow.1405|evm.model.000001Farrow.1202|evm.model.000005Farrow.999|evm.model.000000Farrow.961|evm.model.000002Farrow.885|evm.model.000000Farrow.841|evm.model.000002Farrow.1451|evm.model.000001Farrow.1141|evm.model.000003Farrow.982|evm.model.000001Farrow.1269|evm.model.000002Farrow.1530|evm.model.000009Farrow.828|evm.model.000…
GO:0022414	reproductive process	biological_process	0.0099111	0.24424	104	7219	139	11230	37	evm.model.000003Farrow.666|evm.model.000003Farrow.779|evm.model.000000Farrow.2045|evm.model.000000Farrow.1708|evm.model.000001Farrow.1991|evm.model.000002Farrow.1264|evm.model.000002Farrow.1192|Novel00075|evm.model.000000Farrow.1062|evm.model.000004Farrow.650|evm.model.000006Farrow.665|evm.model.000006Farrow.642|evm.model.000009Farrow.392|evm.model.000006Farrow.500|evm.model.000002Farrow.1385|evm…	67	evm.model.000004Farrow.1712|evm.model.000008Farrow.749|evm.model.000003Farrow.1619|evm.model.000008Farrow.817|evm.model.000003Farrow.1208|evm.model.000003Farrow.1318|evm.model.000003Farrow.901|evm.model.000009Farrow.916|evm.model.000000Farrow.245|evm.model.000001Farrow.507|evm.model.000005Farrow.568|evm.model.000000Farrow.720|evm.model.000004Farrow.1517|evm.model.000000Farrow.216|evm.model.000002…
GO:0007067	mitotic nuclear division	biological_process	0.0099782	0.24516	94	7219	125	11230	54	evm.model.000005Farrow.200|evm.model.000001Farrow.2322|evm.model.000006Farrow.1205|evm.model.000006Farrow.500|evm.model.000009Farrow.952|evm.model.000002Farrow.1522|evm.model.000003Farrow.1107|evm.model.000000Farrow.1307|evm.model.000003Farrow.1328|evm.model.000003Farrow.1050|evm.model.000001Farrow.2269|evm.model.000003Farrow.1443|evm.model.000001Farrow.960|evm.model.000001Farrow.1549|evm.model.0…	40	evm.model.000008Farrow.1242|evm.model.000005Farrow.681|evm.model.000007Farrow.696|evm.model.000001Farrow.1358|evm.model.000006Farrow.6|evm.model.000002Farrow.951|evm.model.000003Farrow.1039|evm.model.000003Farrow.1815|evm.model.000005Farrow.682|evm.model.000007Farrow.1045|evm.model.000000Farrow.737|evm.model.000003Farrow.1404|evm.model.000007Farrow.828|evm.model.000008Farrow.857|evm.model.000000F…
GO:0010648	negative regulation of cell communication	biological_process	0.010181	0.24827	28	7219	33	11230	10	evm.model.000005Farrow.594|evm.model.000000Farrow.1307|evm.model.000001Farrow.986|evm.model.000007Farrow.916|evm.model.000000Farrow.1100|evm.model.000006Farrow.1205|evm.model.000000Farrow.1145|evm.model.000005Farrow.596|evm.model.000002Farrow.1088|evm.model.000005Farrow.595	18	evm.model.000004Farrow.805|evm.model.000002Farrow.1451|evm.model.000001Farrow.1390|evm.model.000000Farrow.2067|evm.model.000003Farrow.1279|evm.model.000004Farrow.1712|evm.model.000003Farrow.1036|evm.model.000001Farrow.1269|evm.model.000009Farrow.1306|evm.model.000000Farrow.216|evm.model.000000Farrow.1719|evm.model.000003Farrow.1505|evm.model.000003Farrow.1281|evm.model.000001Farrow.2309|evm.model…
GO:0022613	ribonucleoprotein complex biogenesis	biological_process	0.010188	0.24827	211	7219	298	11230	33	evm.model.000006Farrow.1326|evm.model.000002Farrow.1833|evm.model.000002Farrow.1510|evm.model.000000Farrow.735|evm.model.000003Farrow.1427|evm.model.000002Farrow.2295|evm.model.000003Farrow.953|evm.model.000005Farrow.603|evm.model.000005Farrow.649|evm.model.000002Farrow.398|evm.model.000002Farrow.1273|evm.model.000007Farrow.1509|evm.model.000005Farrow.738|evm.model.000009Farrow.362|evm.model.0000…	178	evm.model.000009Farrow.881|evm.model.000002Farrow.129|evm.model.000006Farrow.650|evm.model.000000Farrow.1912|evm.model.000003Farrow.1208|evm.model.000003Farrow.1619|evm.model.000003Farrow.1270|evm.model.000007Farrow.953|evm.model.000001Farrow.507|evm.model.000007Farrow.547|evm.model.000002Farrow.1398|evm.model.000002Farrow.683|evm.model.000009Farrow.725|evm.model.000002Farrow.1804|evm.model.00000…
GO:0005732	small nucleolar ribonucleoprotein complex	cellular_component	0.010214	0.24827	16	7219	18	11230	8	evm.model.000000Farrow.173|evm.model.000002Farrow.1596|evm.model.000001Farrow.1457|evm.model.000002Farrow.1150|evm.model.000007Farrow.56|evm.model.000006Farrow.818|evm.model.000000Farrow.2013|evm.model.000005Farrow.738	8	evm.model.000007Farrow.953|evm.model.000001Farrow.2376|evm.model.000004Farrow.623|evm.model.000005Farrow.356|evm.model.000009Farrow.621|Novel00261|evm.model.000009Farrow.389|evm.model.000002Farrow.804
GO:0030864	cortical actin cytoskeleton	cellular_component	0.010275	0.24827	39	7219	48	11230	21	evm.model.000006Farrow.439|evm.model.000001Farrow.1266|evm.model.000001Farrow.1167|evm.model.000000Farrow.1336|evm.model.000003Farrow.1381|evm.model.000002Farrow.1246|evm.model.000000Farrow.1997|evm.model.000009Farrow.226|evm.model.000009Farrow.1229|evm.model.000008Farrow.779|evm.model.000001Farrow.2475|evm.model.000008Farrow.831|evm.model.000002Farrow.876|evm.model.000000Farrow.1145|evm.model.00…	18	evm.model.000002Farrow.931|evm.model.000009Farrow.769|evm.model.000002Farrow.1621|evm.model.000000Farrow.1875|evm.model.000009Farrow.1348|evm.model.000004Farrow.98|evm.model.000006Farrow.645|evm.model.000004Farrow.1540|evm.model.000006Farrow.379|evm.model.000007Farrow.978|evm.model.000009Farrow.675|evm.model.000009Farrow.704|evm.model.000000Farrow.726|evm.model.000000Farrow.932|evm.model.000000Fa…
GO:0010033	response to organic substance	biological_process	0.010293	0.24827	86	7219	114	11230	35	evm.model.000007Farrow.850|evm.model.000006Farrow.1243|evm.model.000001Farrow.506|evm.model.000006Farrow.31|evm.model.000000Farrow.1833|evm.model.000007Farrow.831|evm.model.000000Farrow.1712|evm.model.000001Farrow.1574|evm.model.000000Farrow.1808|evm.model.000000Farrow.1453|evm.model.000007Farrow.709|evm.model.000002Farrow.858|evm.model.000002Farrow.1264|evm.model.000003Farrow.666|evm.model.00000…	51	evm.model.000002Farrow.396|evm.model.000000Farrow.2112|evm.model.000005Farrow.114|evm.model.000002Farrow.1451|evm.model.000009Farrow.951|evm.model.000000Farrow.841|evm.model.000000Farrow.228|evm.model.000000Farrow.737|evm.model.000001Farrow.1979|evm.model.000000Farrow.720|evm.model.000000Farrow.216|evm.model.000009Farrow.1191|evm.model.000007Farrow.774|evm.model.000009Farrow.523|evm.model.000000F…
GO:0034399	nuclear periphery	cellular_component	0.010325	0.24827	22	7219	25	11230	11	evm.model.000006Farrow.1343|evm.model.000000Farrow.2015|evm.model.000005Farrow.567|evm.model.000003Farrow.1437|evm.model.000003Farrow.684|evm.model.000000Farrow.764|evm.model.000007Farrow.913|evm.model.000009Farrow.1362|evm.model.000004Farrow.614|evm.model.000007Farrow.266|evm.model.000000Farrow.2053	11	evm.model.000006Farrow.1096|evm.model.000005Farrow.682|evm.model.000000Farrow.2032|evm.model.000009Farrow.1206|evm.model.000009Farrow.12|evm.model.000009Farrow.105|evm.model.000004Farrow.46|evm.model.000000Farrow.2039|evm.model.000002Farrow.1209|evm.model.000009Farrow.1232|evm.model.000004Farrow.571
GO:0019953	sexual reproduction	biological_process	0.010358	0.24827	87	7219	115	11230	27	evm.model.000007Farrow.831|evm.model.000002Farrow.1385|evm.model.000001Farrow.506|evm.model.000007Farrow.850|evm.model.000005Farrow.727|evm.model.000004Farrow.477|evm.model.000002Farrow.1192|evm.model.000002Farrow.1264|evm.model.000001Farrow.1991|evm.model.000003Farrow.666|evm.model.000006Farrow.642|evm.model.000009Farrow.392|evm.model.000006Farrow.665|evm.model.000004Farrow.650|evm.model.000003F…	60	evm.model.000000Farrow.228|evm.model.000000Farrow.841|evm.model.000001Farrow.362|evm.model.000009Farrow.951|evm.model.000003Farrow.1404|evm.model.000005Farrow.132|evm.model.000009Farrow.1348|evm.model.000001Farrow.450|evm.model.000000Farrow.1379|evm.model.000000Farrow.1691|evm.model.000006Farrow.6|evm.model.000005Farrow.1005|evm.model.000005Farrow.681|evm.model.000005Farrow.114|evm.model.000003Fa…
GO:0032465	regulation of cytokinesis	biological_process	0.010374	0.24827	15	7219	16	11230	11	evm.model.000002Farrow.1088|evm.model.000000Farrow.1336|evm.model.000001Farrow.2269|evm.model.000000Farrow.1145|evm.model.000006Farrow.1205|evm.model.000001Farrow.960|evm.model.000001Farrow.1462|evm.model.000006Farrow.819|evm.model.000009Farrow.1362|evm.model.000003Farrow.1273|evm.model.000000Farrow.1307	4	evm.model.000000Farrow.419|evm.model.000002Farrow.723|evm.model.000001Farrow.1269|evm.model.000003Farrow.1281
GO:0010604	positive regulation of macromolecule metabolic process	biological_process	0.010374	0.24827	158	7219	218	11230	60	evm.model.000009Farrow.1176|evm.model.000000Farrow.1544|evm.model.000006Farrow.559|evm.model.000009Farrow.928|evm.model.000006Farrow.899|evm.model.000000Farrow.2109|evm.model.000007Farrow.658|evm.model.000006Farrow.1243|evm.model.000000Farrow.1359|evm.model.000000Farrow.1577|evm.model.000005Farrow.1585|evm.model.000000Farrow.1674|evm.model.000000Farrow.105|evm.model.000000Farrow.1307|evm.model.00…	98	evm.model.000000Farrow.1096|evm.model.000003Farrow.1326|evm.model.000004Farrow.588|evm.model.000001Farrow.1146|evm.model.000003Farrow.1083|evm.model.000009Farrow.828|evm.model.000001Farrow.1127|evm.model.000008Farrow.792|evm.model.000006Farrow.352|evm.model.000007Farrow.39|evm.model.000001Farrow.477|evm.model.000004Farrow.1421|evm.model.000002Farrow.1113|evm.model.000001Farrow.1443|evm.model.0000…
GO:0044764	multi-organism cellular process	biological_process	0.010559	0.25177	63	7219	81	11230	23	Novel00019|evm.model.000001Farrow.404|evm.model.000001Farrow.1991|evm.model.000002Farrow.1264|evm.model.000002Farrow.1192|evm.model.000003Farrow.666|evm.model.000002Farrow.1162|Novel00163|evm.model.000004Farrow.650|evm.model.000006Farrow.665|evm.model.000006Farrow.642|evm.model.000001Farrow.522|Novel00305|evm.model.000002Farrow.1088|Novel00629|evm.model.000003Farrow.1095|evm.model.000007Farrow.83…	40	evm.model.000003Farrow.1619|evm.model.000003Farrow.901|evm.model.000009Farrow.750|Novel00830|evm.model.000003Farrow.1151|evm.model.000004Farrow.1712|evm.model.000004Farrow.544|evm.model.000000Farrow.216|evm.model.000000Farrow.720|evm.model.000009Farrow.764|evm.model.000002Farrow.1144|evm.model.000001Farrow.2309|evm.model.000003Farrow.1505|evm.model.000000Farrow.1719|evm.model.000000Farrow.245|evm…
GO:1902532	negative regulation of intracellular signal transduction	biological_process	0.010582	0.25177	22	7219	25	11230	10	evm.model.000000Farrow.1145|evm.model.000001Farrow.986|evm.model.000000Farrow.1100|evm.model.000006Farrow.1205|evm.model.000007Farrow.916|evm.model.000005Farrow.596|evm.model.000002Farrow.1088|evm.model.000005Farrow.595|evm.model.000005Farrow.594|evm.model.000000Farrow.1307	12	evm.model.000000Farrow.216|evm.model.000001Farrow.1269|evm.model.000001Farrow.2309|evm.model.000000Farrow.1719|evm.model.000003Farrow.1281|evm.model.000000Farrow.419|evm.model.000006Farrow.379|evm.model.000001Farrow.915|evm.model.000001Farrow.1390|evm.model.000000Farrow.2067|evm.model.000003Farrow.1279|evm.model.000004Farrow.1712
GO:1990778	protein localization to cell periphery	biological_process	0.010803	0.25601	14	7219	15	11230	7	evm.model.000009Farrow.392|evm.model.000001Farrow.2367|evm.model.000000Farrow.962|evm.model.000006Farrow.189|evm.model.000000Farrow.970|evm.model.000001Farrow.1266|evm.model.000003Farrow.978	7	evm.model.000009Farrow.861|evm.model.000004Farrow.1540|evm.model.000006Farrow.661|evm.model.000005Farrow.130|evm.model.000009Farrow.743|evm.model.000005Farrow.670|evm.model.000008Farrow.1242
GO:0043632	modification-dependent macromolecule catabolic process	biological_process	0.010822	0.25601	125	7219	171	11230	73	evm.model.000000Farrow.1715|evm.model.000003Farrow.1437|evm.model.000007Farrow.709|evm.model.000002Farrow.687|evm.model.000009Farrow.27|evm.model.000007Farrow.849|evm.model.000006Farrow.440|evm.model.000003Farrow.961|evm.model.000009Farrow.1362|evm.model.000001Farrow.1177|evm.model.000001Farrow.2378|evm.model.000005Farrow.200|evm.model.000005Farrow.1500|evm.model.000002Farrow.1745|evm.model.00000…	52	evm.model.000000Farrow.1302|evm.model.000009Farrow.523|evm.model.000000Farrow.1153|evm.model.000001Farrow.964|evm.model.000003Farrow.1248|evm.model.000007Farrow.774|evm.model.000003Farrow.24|evm.model.000009Farrow.881|evm.model.000005Farrow.581|evm.model.000002Farrow.1054|evm.model.000009Farrow.909|evm.model.000005Farrow.670|evm.model.000008Farrow.749|evm.model.000008Farrow.82|evm.model.000003Far…
GO:0070727	cellular macromolecule localization	biological_process	0.01102	0.25968	267	7219	381	11230	131	evm.model.000004Farrow.1733|evm.model.000001Farrow.522|evm.model.000005Farrow.1514|evm.model.000008Farrow.789|evm.model.000003Farrow.1428|evm.model.000003Farrow.994|evm.model.000004Farrow.843|evm.model.000000Farrow.1345|evm.model.000004Farrow.1709|evm.model.000000Farrow.283|evm.model.000008Farrow.811|evm.model.000001Farrow.1004|evm.model.000009Farrow.226|evm.model.000006Farrow.189|evm.model.00000…	136	evm.model.000008Farrow.631|evm.model.000002Farrow.953|evm.model.000000Farrow.883|evm.model.000003Farrow.731|evm.model.000001Farrow.1395|evm.model.000002Farrow.1025|evm.model.000009Farrow.914|evm.model.000002Farrow.923|evm.model.000000Farrow.218|evm.model.000006Farrow.1105|evm.model.000001Farrow.1265|evm.model.000001Farrow.1976|evm.model.000001Farrow.1970|evm.model.000002Farrow.646|evm.model.00000…
GO:0046777	protein autophosphorylation	biological_process	0.01104	0.25968	15	7219	16	11230	5	evm.model.000008Farrow.748|evm.model.000000Farrow.708|evm.model.000000Farrow.1674|evm.model.000005Farrow.505|evm.model.000005Farrow.1114	10	evm.model.000003Farrow.1533|evm.model.000006Farrow.1468|evm.model.000002Farrow.1167|evm.model.000006Farrow.1167|evm.model.000005Farrow.1005|evm.model.000009Farrow.794|evm.model.000000Farrow.1634|evm.model.000000Farrow.2605|evm.model.000006Farrow.486|evm.model.000009Farrow.1196
GO:0010638	positive regulation of organelle organization	biological_process	0.011298	0.26501	54	7219	69	11230	28	evm.model.000000Farrow.1901|evm.model.000003Farrow.1107|evm.model.000000Farrow.1336|evm.model.000002Farrow.1385|evm.model.000003Farrow.1381|evm.model.000009Farrow.631|evm.model.000009Farrow.226|evm.model.000000Farrow.1997|evm.model.000003Farrow.2239|evm.model.000006Farrow.439|evm.model.000000Farrow.2109|evm.model.000005Farrow.1585|evm.model.000001Farrow.1167|evm.model.000006Farrow.1205|evm.model.…	26	evm.model.000004Farrow.1179|evm.model.000000Farrow.737|evm.model.000003Farrow.1163|evm.model.000002Farrow.1116|evm.model.000002Farrow.1219|evm.model.000007Farrow.828|evm.model.000006Farrow.645|evm.model.000001Farrow.1456|evm.model.000005Farrow.681|evm.model.000008Farrow.838|evm.model.000004Farrow.667|evm.model.000000Farrow.1875|evm.model.000006Farrow.486|evm.model.000003Farrow.1230|evm.model.0000…
GO:0043085	positive regulation of catalytic activity	biological_process	0.011393	0.26648	99	7219	133	11230	32	evm.model.000002Farrow.1385|evm.model.000001Farrow.445|evm.model.000004Farrow.698|evm.model.000009Farrow.1301|evm.model.000000Farrow.1307|evm.model.000005Farrow.649|evm.model.000000Farrow.939|evm.model.000005Farrow.785|evm.model.000000Farrow.2109|evm.model.000005Farrow.586|evm.model.000002Farrow.1022|evm.model.000000Farrow.1359|evm.model.000000Farrow.1577|evm.model.000002Farrow.744|evm.model.0000…	67	evm.model.000008Farrow.1029|evm.model.000002Farrow.1356|evm.model.000001Farrow.1979|evm.model.000005Farrow.557|evm.model.000003Farrow.1335|evm.model.000000Farrow.841|evm.model.000007Farrow.828|evm.model.000002Farrow.1527|evm.model.000000Farrow.1748|evm.model.000003Farrow.1336|evm.model.000006Farrow.1468|evm.model.000002Farrow.1526|evm.model.000008Farrow.1242|evm.model.000000Farrow.1092|evm.model.…
GO:0019941	modification-dependent protein catabolic process	biological_process	0.011455	0.26676	116	7219	158	11230	71	evm.model.000000Farrow.1307|evm.model.000005Farrow.674|evm.model.000006Farrow.560|evm.model.000000Farrow.1833|evm.model.000009Farrow.536|evm.model.000002Farrow.1335|evm.model.000003Farrow.1107|evm.model.000000Farrow.1808|evm.model.000000Farrow.1712|evm.model.000000Farrow.222|evm.model.000000Farrow.2549|evm.model.000000Farrow.1359|evm.model.000005Farrow.200|evm.model.000005Farrow.1500|evm.model.00…	45	evm.model.000000Farrow.961|evm.model.000009Farrow.12|evm.model.000007Farrow.828|evm.model.000002Farrow.1451|evm.model.000001Farrow.1979|evm.model.000000Farrow.737|evm.model.000002Farrow.1431|evm.model.000002Farrow.396|evm.model.000005Farrow.906|evm.model.000002Farrow.641|evm.model.000005Farrow.681|evm.model.000002Farrow.1304|evm.model.000008Farrow.82|evm.model.000003Farrow.1208|evm.model.000000Fa…
GO:0016840	carbon-nitrogen lyase activity	molecular_function	0.011495	0.26676	14	7219	15	11230	12	evm.model.000008Farrow.1231|evm.model.000009Farrow.1111|evm.model.000009Farrow.1298|evm.model.000002Farrow.626|evm.model.000004Farrow.433|evm.model.000003Farrow.248|Novel00061|evm.model.000008Farrow.839|evm.model.000009Farrow.1299|evm.model.000005Farrow.407|evm.model.000009Farrow.1115|evm.model.000009Farrow.1160	2	evm.model.000007Farrow.1257|evm.model.000003Farrow.1296
GO:0006066	alcohol metabolic process	biological_process	0.011507	0.26676	63	7219	82	11230	26	evm.model.000008Farrow.411|evm.model.000002Farrow.2123|evm.model.000003Farrow.1911|evm.model.000008Farrow.1163|evm.model.000001Farrow.1138|evm.model.000003Farrow.1351|evm.model.000000Farrow.783|evm.model.000002Farrow.1094|evm.model.000002Farrow.1598|evm.model.000003Farrow.1174|evm.model.000009Farrow.392|evm.model.000008Farrow.412|evm.model.000004Farrow.916|evm.model.000006Farrow.1042|evm.model.00…	37	evm.model.000002Farrow.1399|evm.model.000005Farrow.457|evm.model.000006Farrow.1096|evm.model.000002Farrow.1713|evm.model.000004Farrow.1726|evm.model.000002Farrow.490|evm.model.000002Farrow.580|evm.model.000003Farrow.56|evm.model.000009Farrow.1105|evm.model.000001Farrow.1993|evm.model.000005Farrow.1575|evm.model.000002Farrow.1610|evm.model.000001Farrow.963|evm.model.000004Farrow.493|evm.model.0000…
GO:0007021	tubulin complex assembly	biological_process	0.011534	0.26676	9	7219	9	11230	6	evm.model.000000Farrow.1547|evm.model.000001Farrow.2343|evm.model.000005Farrow.524|evm.model.000003Farrow.1536|evm.model.000005Farrow.358|evm.model.000003Farrow.663	3	evm.model.000002Farrow.1527|evm.model.000000Farrow.1586|evm.model.000002Farrow.1526
GO:0072594	establishment of protein localization to organelle	biological_process	0.011589	0.26729	144	7219	200	11230	68	evm.model.000007Farrow.939|evm.model.000007Farrow.849|evm.model.000005Farrow.1607|evm.model.000000Farrow.1554|evm.model.000001Farrow.1099|evm.model.000007Farrow.913|evm.model.000002Farrow.873|evm.model.000009Farrow.392|evm.model.000000Farrow.2015|evm.model.000001Farrow.867|evm.model.000000Farrow.222|evm.model.000002Farrow.261|evm.model.000000Farrow.938|evm.model.000000Farrow.708|evm.model.000009F…	76	evm.model.000002Farrow.1827|evm.model.000004Farrow.871|evm.model.000005Farrow.1463|evm.model.000007Farrow.906|evm.model.000008Farrow.749|evm.model.000000Farrow.1038|evm.model.000009Farrow.338|evm.model.000003Farrow.986|evm.model.000004Farrow.810|evm.model.000005Farrow.493|evm.model.000001Farrow.1343|evm.model.000005Farrow.910|evm.model.000006Farrow.532|evm.model.000002Farrow.1194|evm.model.000003…
GO:0000916	actomyosin contractile ring contraction	biological_process	0.011693	0.2682	15	7219	16	11230	10	evm.model.000001Farrow.960|evm.model.000006Farrow.689|evm.model.000006Farrow.1205|evm.model.000006Farrow.819|evm.model.000000Farrow.1145|evm.model.000002Farrow.1747|evm.model.000000Farrow.1307|evm.model.000002Farrow.1088|evm.model.000000Farrow.1336|evm.model.000001Farrow.2269	5	evm.model.000002Farrow.723|evm.model.000001Farrow.1269|evm.model.000006Farrow.645|evm.model.000000Farrow.419|evm.model.000002Farrow.931
GO:0036213	contractile ring contraction	biological_process	0.011693	0.2682	15	7219	16	11230	10	evm.model.000000Farrow.1336|evm.model.000001Farrow.2269|evm.model.000002Farrow.1088|evm.model.000000Farrow.1307|evm.model.000006Farrow.689|evm.model.000006Farrow.1205|evm.model.000001Farrow.960|evm.model.000006Farrow.819|evm.model.000000Farrow.1145|evm.model.000002Farrow.1747	5	evm.model.000002Farrow.931|evm.model.000000Farrow.419|evm.model.000002Farrow.723|evm.model.000001Farrow.1269|evm.model.000006Farrow.645
GO:0046907	intracellular transport	biological_process	0.012101	0.27678	321	7219	463	11230	156	evm.model.000007Farrow.850|evm.model.000003Farrow.690|evm.model.000000Farrow.718|evm.model.000005Farrow.586|evm.model.000005Farrow.134|evm.model.000002Farrow.1368|evm.model.000002Farrow.862|evm.model.000005Farrow.649|evm.model.000001Farrow.1114|evm.model.000001Farrow.1574|evm.model.000000Farrow.1901|evm.model.000005Farrow.1586|evm.model.000000Farrow.2020|evm.model.000002Farrow.2295|evm.model.0000…	165	evm.model.000000Farrow.955|evm.model.000009Farrow.686|evm.model.000005Farrow.1005|evm.model.000000Farrow.1567|evm.model.000000Farrow.824|evm.model.000002Farrow.1219|evm.model.000006Farrow.868|evm.model.000000Farrow.737|evm.model.000003Farrow.1335|evm.model.000000Farrow.720|evm.model.000008Farrow.1349|evm.model.000000Farrow.2032|evm.model.000004Farrow.958|Novel00578|evm.model.000001Farrow.1513|evm…
GO:0042790	transcription of nuclear large rRNA transcript from RNA polymerase I promoter	biological_process	0.012178	0.27754	10	7219	10	11230	1	evm.model.000000Farrow.1578	9	evm.model.000009Farrow.230|evm.model.000000Farrow.700|evm.model.000000Farrow.1543|evm.model.000003Farrow.1406|evm.model.000000Farrow.1168|evm.model.000001Farrow.1019|evm.model.000004Farrow.1012|evm.model.000000Farrow.2102|evm.model.000008Farrow.887
GO:0016482	cytoplasmic transport	biological_process	0.012201	0.27754	258	7219	369	11230	125	evm.model.000000Farrow.222|evm.model.000002Farrow.261|evm.model.000002Farrow.1127|evm.model.000007Farrow.939|evm.model.000001Farrow.1099|evm.model.000007Farrow.913|evm.model.000005Farrow.1607|evm.model.000000Farrow.1554|evm.model.000000Farrow.2015|evm.model.000001Farrow.867|evm.model.000009Farrow.392|evm.model.000004Farrow.1500|evm.model.000003Farrow.369|evm.model.000004Farrow.1175|evm.model.0000…	133	evm.model.000004Farrow.649|evm.model.000002Farrow.1356|evm.model.000004Farrow.953|evm.model.000000Farrow.1150|evm.model.000009Farrow.1206|evm.model.000006Farrow.1468|evm.model.000000Farrow.1955|evm.model.000005Farrow.130|evm.model.000002Farrow.1776|evm.model.000002Farrow.1827|evm.model.000004Farrow.871|evm.model.000000Farrow.1038|evm.model.000002Farrow.919|evm.model.000005Farrow.493|evm.model.000…
GO:0030135	coated vesicle	cellular_component	0.012311	0.27927	42	7219	53	11230	28	evm.model.000007Farrow.358|evm.model.000000Farrow.1975|evm.model.000004Farrow.1709|evm.model.000002Farrow.862|evm.model.000005Farrow.134|evm.model.000000Farrow.1464|evm.model.000001Farrow.1028|evm.model.000009Farrow.631|evm.model.000008Farrow.629|evm.model.000000Farrow.1598|evm.model.000006Farrow.780|evm.model.000000Farrow.2020|evm.model.000002Farrow.2403|evm.model.000003Farrow.1108|evm.model.000…	14	evm.model.000000Farrow.374|evm.model.000001Farrow.1502|evm.model.000002Farrow.1742|evm.model.000000Farrow.1664|evm.model.000000Farrow.2118|evm.model.000002Farrow.918|evm.model.000001Farrow.1513|evm.model.000001Farrow.918|evm.model.000001Farrow.330|evm.model.000007Farrow.956|evm.model.000004Farrow.842|evm.model.000004Farrow.707|evm.model.000000Farrow.1011|evm.model.000004Farrow.46
GO:0046983	protein dimerization activity	molecular_function	0.012396	0.28043	52	7219	68	11230	21	evm.model.000005Farrow.733|evm.model.000001Farrow.1022|evm.model.000001Farrow.1004|evm.model.000005Farrow.646|evm.model.000002Farrow.1458|evm.model.000002Farrow.42|evm.model.000000Farrow.1345|evm.model.000000Farrow.1544|evm.model.000000Farrow.2019|evm.model.000004Farrow.1203|evm.model.000005Farrow.645|evm.model.000008Farrow.133|evm.model.000002Farrow.681|evm.model.000002Farrow.1551|evm.model.0000…	31	evm.model.000002Farrow.184|evm.model.000007Farrow.935|evm.model.000005Farrow.497|evm.model.000005Farrow.597|evm.model.000006Farrow.937|evm.model.000007Farrow.891|evm.model.000003Farrow.866|evm.model.000000Farrow.787|evm.model.000005Farrow.653|evm.model.000000Farrow.1338|evm.model.000003Farrow.1000|evm.model.000006Farrow.486|evm.model.000001Farrow.1021|evm.model.000006Farrow.395|evm.model.000008Fa…
GO:0006995	cellular response to nitrogen starvation	biological_process	0.012483	0.28087	14	7219	15	11230	5	evm.model.000006Farrow.989|evm.model.000002Farrow.430|evm.model.000009Farrow.304|evm.model.000007Farrow.916|evm.model.000007Farrow.850	9	evm.model.000006Farrow.320|evm.model.000004Farrow.1712|evm.model.000006Farrow.1425|evm.model.000003Farrow.1505|evm.model.000005Farrow.432|evm.model.000009Farrow.750|evm.model.000007Farrow.851|evm.model.000009Farrow.828|evm.model.000003Farrow.1142
GO:0043562	cellular response to nitrogen levels	biological_process	0.012483	0.28087	14	7219	15	11230	5	evm.model.000002Farrow.430|evm.model.000006Farrow.989|evm.model.000007Farrow.850|evm.model.000007Farrow.916|evm.model.000009Farrow.304	9	evm.model.000004Farrow.1712|evm.model.000006Farrow.320|evm.model.000009Farrow.828|evm.model.000003Farrow.1142|evm.model.000006Farrow.1425|evm.model.000003Farrow.1505|evm.model.000005Farrow.432|evm.model.000007Farrow.851|evm.model.000009Farrow.750
GO:0045184	establishment of protein localization	biological_process	0.012685	0.28463	213	7219	302	11230	102	evm.model.000006Farrow.1028|evm.model.000000Farrow.2036|evm.model.000005Farrow.1512|evm.model.000001Farrow.2447|evm.model.000009Farrow.1202|evm.model.000006Farrow.1024|evm.model.000005Farrow.930|evm.model.000003Farrow.1273|evm.model.000003Farrow.1108|evm.model.000008Farrow.748|evm.model.000004Farrow.764|evm.model.000005Farrow.1114|evm.model.000004Farrow.1613|evm.model.000001Farrow.290|evm.model.0…	111	evm.model.000009Farrow.549|evm.model.000000Farrow.234|evm.model.000002Farrow.977|evm.model.000004Farrow.554|evm.model.000002Farrow.884|evm.model.000005Farrow.360|evm.model.000001Farrow.1159|evm.model.000004Farrow.1213|evm.model.000005Farrow.656|evm.model.000004Farrow.910|evm.model.000007Farrow.623|evm.model.000000Farrow.1861|evm.model.000001Farrow.2252|evm.model.000002Farrow.1046|evm.model.000007…
GO:0044087	regulation of cellular component biogenesis	biological_process	0.012826	0.28703	76	7219	101	11230	44	evm.model.000001Farrow.2306|evm.model.000001Farrow.406|evm.model.000006Farrow.819|evm.model.000003Farrow.1017|evm.model.000007Farrow.46|evm.model.000002Farrow.1088|evm.model.000000Farrow.1852|evm.model.000000Farrow.1997|evm.model.000009Farrow.226|evm.model.000001Farrow.1004|evm.model.000003Farrow.2252|evm.model.000000Farrow.421|evm.model.000000Farrow.1336|evm.model.000003Farrow.684|evm.model.0000…	32	evm.model.000003Farrow.1018|evm.model.000009Farrow.704|evm.model.000000Farrow.1719|evm.model.000002Farrow.723|evm.model.000003Farrow.1537|evm.model.000004Farrow.1660|evm.model.000000Farrow.1743|evm.model.000001Farrow.405|evm.model.000006Farrow.645|evm.model.000003Farrow.1406|evm.model.000008Farrow.887|evm.model.000000Farrow.1875|evm.model.000006Farrow.937|evm.model.000000Farrow.419|evm.model.0000…
GO:0006605	protein targeting	biological_process	0.012938	0.28876	143	7219	199	11230	69	evm.model.000007Farrow.939|evm.model.000007Farrow.849|evm.model.000001Farrow.1099|evm.model.000007Farrow.913|evm.model.000002Farrow.873|evm.model.000005Farrow.1607|evm.model.000000Farrow.1554|evm.model.000000Farrow.2015|evm.model.000001Farrow.867|evm.model.000009Farrow.392|evm.model.000000Farrow.938|evm.model.000000Farrow.222|evm.model.000002Farrow.261|evm.model.000009Farrow.304|evm.model.000000F…	74	evm.model.000005Farrow.1463|evm.model.000007Farrow.906|evm.model.000008Farrow.749|evm.model.000002Farrow.1827|evm.model.000004Farrow.871|evm.model.000000Farrow.1038|evm.model.000003Farrow.986|evm.model.000009Farrow.338|evm.model.000001Farrow.1343|evm.model.000006Farrow.532|evm.model.000004Farrow.810|evm.model.000005Farrow.493|evm.model.000003Farrow.24|evm.model.000002Farrow.1194|evm.model.000002F…
GO:0044106	cellular amine metabolic process	biological_process	0.012976	0.28883	37	7219	46	11230	19	evm.model.000002Farrow.836|evm.model.000009Farrow.316|evm.model.000002Farrow.778|evm.model.000002Farrow.1598|evm.model.000001Farrow.759|evm.model.000001Farrow.1362|evm.model.000004Farrow.745|evm.model.000005Farrow.1565|evm.model.000002Farrow.1188|evm.model.000002Farrow.583|evm.model.000000Farrow.1591|evm.model.000000Farrow.716|evm.model.000004Farrow.1381|evm.model.000000Farrow.253|evm.model.00000…	18	evm.model.000008Farrow.6|evm.model.000000Farrow.1566|evm.model.000007Farrow.1357|evm.model.000004Farrow.756|evm.model.000005Farrow.1575|evm.model.000002Farrow.665|evm.model.000005Farrow.457|evm.model.000009Farrow.692|evm.model.000006Farrow.1096|evm.model.000009Farrow.1105|evm.model.000009Farrow.237|evm.model.000002Farrow.28|evm.model.000004Farrow.1421|evm.model.000005Farrow.670|evm.model.000009Fa…
GO:0000794	condensed nuclear chromosome	cellular_component	0.013028	0.28904	42	7219	53	11230	30	evm.model.000001Farrow.1465|evm.model.000003Farrow.1273|evm.model.000002Farrow.1388|evm.model.000000Farrow.288|evm.model.000002Farrow.1293|evm.model.000003Farrow.1443|evm.model.000000Farrow.1705|evm.model.000003Farrow.1050|evm.model.000001Farrow.1312|evm.model.000004Farrow.825|evm.model.000005Farrow.367|evm.model.000005Farrow.505|evm.model.000002Farrow.1192|evm.model.000009Farrow.1362|evm.model.0…	12	evm.model.000005Farrow.568|evm.model.000000Farrow.1743|evm.model.000008Farrow.1348|evm.model.000009Farrow.550|evm.model.000003Farrow.1208|evm.model.000000Farrow.1594|evm.model.000004Farrow.1013|evm.model.000004Farrow.1460|evm.model.000002Farrow.951|evm.model.000008Farrow.857|evm.model.000001Farrow.1014|evm.model.000003Farrow.1404
GO:0051347	positive regulation of transferase activity	biological_process	0.013056	0.28904	24	7219	28	11230	8	evm.model.000008Farrow.748|evm.model.000009Farrow.928|evm.model.000005Farrow.1114|evm.model.000000Farrow.1307|evm.model.000000Farrow.2109|evm.model.000002Farrow.1022|evm.model.000000Farrow.1577|evm.model.000001Farrow.960	16	evm.model.000002Farrow.1356|evm.model.000009Farrow.729|evm.model.000009Farrow.1330|evm.model.000005Farrow.557|evm.model.000003Farrow.1599|evm.model.000000Farrow.841|evm.model.000006Farrow.1468|evm.model.000002Farrow.748|evm.model.000001Farrow.507|evm.model.000008Farrow.838|evm.model.000002Farrow.1352|evm.model.000005Farrow.660|evm.model.000007Farrow.873|evm.model.000006Farrow.486|evm.model.000009…
GO:0006511	ubiquitin-dependent protein catabolic process	biological_process	0.013091	0.28904	115	7219	157	11230	71	evm.model.000003Farrow.1273|evm.model.000001Farrow.522|evm.model.000001Farrow.2306|evm.model.000003Farrow.2229|evm.model.000002Farrow.1409|evm.model.000008Farrow.789|evm.model.000000Farrow.1931|evm.model.000001Farrow.1566|evm.model.000000Farrow.2096|evm.model.000000Farrow.1852|evm.model.000001Farrow.1375|evm.model.000002Farrow.1850|evm.model.000005Farrow.505|evm.model.000004Farrow.1613|evm.model.…	44	evm.model.000005Farrow.360|evm.model.000002Farrow.977|evm.model.000004Farrow.234|evm.model.000002Farrow.975|evm.model.000000Farrow.1025|evm.model.000003Farrow.1151|evm.model.000007Farrow.321|evm.model.000001Farrow.1552|evm.model.000004Farrow.667|evm.model.000000Farrow.419|evm.model.000004Farrow.98|evm.model.000000Farrow.218|evm.model.000004Farrow.582|evm.model.000002Farrow.1024|evm.model.000000Fa…
GO:0051278	fungal-type cell wall polysaccharide biosynthetic process	biological_process	0.013209	0.28974	14	7219	15	11230	6	evm.model.000001Farrow.1044|evm.model.000001Farrow.1366|evm.model.000005Farrow.630|evm.model.000005Farrow.629|evm.model.000002Farrow.630|evm.model.000005Farrow.782	8	evm.model.000000Farrow.88|evm.model.000004Farrow.46|evm.model.000005Farrow.790|evm.model.000004Farrow.1660|evm.model.000006Farrow.1159|evm.model.000000Farrow.1373|evm.model.000000Farrow.1294|evm.model.000000Farrow.1719
GO:0071966	fungal-type cell wall polysaccharide metabolic process	biological_process	0.013209	0.28974	14	7219	15	11230	6	evm.model.000002Farrow.630|evm.model.000005Farrow.630|evm.model.000001Farrow.1366|evm.model.000001Farrow.1044|evm.model.000005Farrow.629|evm.model.000005Farrow.782	8	evm.model.000000Farrow.88|evm.model.000005Farrow.790|evm.model.000004Farrow.46|evm.model.000000Farrow.1719|evm.model.000000Farrow.1294|evm.model.000004Farrow.1660|evm.model.000006Farrow.1159|evm.model.000000Farrow.1373
GO:0010498	proteasomal protein catabolic process	biological_process	0.013288	0.28974	79	7219	105	11230	51	evm.model.000001Farrow.1476|evm.model.000000Farrow.1248|evm.model.000003Farrow.359|evm.model.000007Farrow.1060|evm.model.000008Farrow.892|evm.model.000001Farrow.1253|evm.model.000008Farrow.734|evm.model.000002Farrow.803|evm.model.000009Farrow.1363|evm.model.000007Farrow.266|evm.model.000000Farrow.2053|evm.model.000004Farrow.1500|evm.model.000002Farrow.262|evm.model.000000Farrow.1515|evm.model.000…	28	evm.model.000004Farrow.667|evm.model.000000Farrow.419|evm.model.000004Farrow.98|evm.model.000001Farrow.2100|evm.model.000002Farrow.977|evm.model.000004Farrow.234|evm.model.000002Farrow.975|evm.model.000003Farrow.1151|evm.model.000002Farrow.396|evm.model.000005Farrow.681|evm.model.000002Farrow.1304|evm.model.000000Farrow.961|evm.model.000009Farrow.12|evm.model.000007Farrow.828|evm.model.000002Farr…
GO:0009968	negative regulation of signal transduction	biological_process	0.013297	0.28974	27	7219	32	11230	10	evm.model.000005Farrow.594|evm.model.000000Farrow.1307|evm.model.000000Farrow.1145|evm.model.000000Farrow.1100|evm.model.000007Farrow.916|evm.model.000006Farrow.1205|evm.model.000001Farrow.986|evm.model.000005Farrow.596|evm.model.000002Farrow.1088|evm.model.000005Farrow.595	17	evm.model.000000Farrow.2067|evm.model.000001Farrow.1390|evm.model.000002Farrow.1451|evm.model.000004Farrow.805|evm.model.000004Farrow.1712|evm.model.000003Farrow.1279|evm.model.000000Farrow.216|evm.model.000001Farrow.1269|evm.model.000009Farrow.1306|evm.model.000001Farrow.2309|evm.model.000003Farrow.1281|evm.model.000003Farrow.1505|evm.model.000000Farrow.1719|evm.model.000006Farrow.379|evm.model.…
GO:0023057	negative regulation of signaling	biological_process	0.013297	0.28974	27	7219	32	11230	10	evm.model.000002Farrow.1088|evm.model.000005Farrow.595|evm.model.000001Farrow.986|evm.model.000007Farrow.916|evm.model.000000Farrow.1100|evm.model.000006Farrow.1205|evm.model.000000Farrow.1145|evm.model.000005Farrow.596|evm.model.000005Farrow.594|evm.model.000000Farrow.1307	17	evm.model.000000Farrow.419|evm.model.000006Farrow.379|evm.model.000005Farrow.1005|evm.model.000001Farrow.915|evm.model.000001Farrow.1269|evm.model.000009Farrow.1306|evm.model.000000Farrow.216|evm.model.000003Farrow.1505|evm.model.000000Farrow.1719|evm.model.000003Farrow.1281|evm.model.000001Farrow.2309|evm.model.000003Farrow.1279|evm.model.000004Farrow.1712|evm.model.000004Farrow.805|evm.model.00…
GO:0000030	mannosyltransferase activity	molecular_function	0.013338	0.28986	21	7219	24	11230	8	evm.model.000000Farrow.1976|evm.model.000001Farrow.1161|evm.model.000004Farrow.1665|evm.model.000005Farrow.1046|evm.model.000004Farrow.1515|evm.model.000000Farrow.1570|evm.model.000001Farrow.113|evm.model.000000Farrow.1387	13	evm.model.000006Farrow.1315|evm.model.000000Farrow.1779|evm.model.000000Farrow.1925|evm.model.000001Farrow.834|evm.model.000000Farrow.711|evm.model.000000Farrow.54|evm.model.000004Farrow.1034|evm.model.000000Farrow.958|evm.model.000000Farrow.959|evm.model.000002Farrow.896|evm.model.000001Farrow.1179|evm.model.000006Farrow.468|evm.model.000001Farrow.62
GO:0000917	barrier septum assembly	biological_process	0.013428	0.29105	18	7219	20	11230	11	evm.model.000002Farrow.874|evm.model.000000Farrow.1336|evm.model.000008Farrow.779|evm.model.000000Farrow.1307|evm.model.000002Farrow.489|evm.model.000002Farrow.1088|evm.model.000001Farrow.2269|evm.model.000001Farrow.960|evm.model.000006Farrow.1205|evm.model.000001Farrow.1462|evm.model.000002Farrow.876	7	evm.model.000000Farrow.1925|evm.model.000003Farrow.1318|evm.model.000003Farrow.1371|evm.model.000005Farrow.790|evm.model.000000Farrow.419|evm.model.000002Farrow.723|evm.model.000001Farrow.1269
GO:0006638	neutral lipid metabolic process	biological_process	0.013759	0.29591	10	7219	10	11230	1	evm.model.000002Farrow.18	9	evm.model.000009Farrow.1241|evm.model.000007Farrow.903|evm.model.000000Farrow.1523|evm.model.000005Farrow.1575|evm.model.000003Farrow.977|evm.model.000003Farrow.1140|evm.model.000000Farrow.1575|evm.model.000004Farrow.648|evm.model.000001Farrow.477
GO:0006639	acylglycerol metabolic process	biological_process	0.013759	0.29591	10	7219	10	11230	1	evm.model.000002Farrow.18	9	evm.model.000000Farrow.1523|evm.model.000007Farrow.903|evm.model.000009Farrow.1241|evm.model.000001Farrow.477|evm.model.000000Farrow.1575|evm.model.000004Farrow.648|evm.model.000003Farrow.1140|evm.model.000003Farrow.977|evm.model.000005Farrow.1575
GO:0006641	triglyceride metabolic process	biological_process	0.013759	0.29591	10	7219	10	11230	1	evm.model.000002Farrow.18	9	evm.model.000000Farrow.1523|evm.model.000009Farrow.1241|evm.model.000007Farrow.903|evm.model.000003Farrow.1140|evm.model.000003Farrow.977|evm.model.000005Farrow.1575|evm.model.000004Farrow.648|evm.model.000000Farrow.1575|evm.model.000001Farrow.477
GO:0051704	multi-organism process	biological_process	0.013836	0.29679	121	7219	165	11230	49	evm.model.000002Farrow.298|evm.model.000001Farrow.1991|evm.model.000002Farrow.1192|evm.model.000002Farrow.1264|Novel00075|Novel00937|evm.model.000003Farrow.666|Novel00574|evm.model.000006Farrow.642|evm.model.000009Farrow.392|evm.model.000009Farrow.72|evm.model.000004Farrow.650|evm.model.000006Farrow.665|Novel00305|Novel00629|evm.model.000009Farrow.40|evm.model.000009Farrow.1007|evm.model.000007Fa…	72	evm.model.000003Farrow.1208|evm.model.000003Farrow.1318|evm.model.000003Farrow.1619|Novel00830|evm.model.000009Farrow.750|evm.model.000003Farrow.901|evm.model.000004Farrow.1712|evm.model.000001Farrow.686|evm.model.000008Farrow.749|evm.model.000004Farrow.1517|evm.model.000000Farrow.216|evm.model.000000Farrow.720|Novel00055|evm.model.000006Farrow.376|evm.model.000002Farrow.1144|evm.model.000001Farr…
GO:0007017	microtubule-based process	biological_process	0.013963	0.29867	79	7219	105	11230	50	evm.model.000002Farrow.1336|evm.model.000007Farrow.542|evm.model.000006Farrow.272|evm.model.000000Farrow.1367|evm.model.000009Farrow.928|evm.model.000007Farrow.544|evm.model.000004Farrow.1731|evm.model.000001Farrow.1465|evm.model.000001Farrow.1100|evm.model.000002Farrow.1388|evm.model.000001Farrow.1462|evm.model.000002Farrow.1293|evm.model.000006Farrow.1327|evm.model.000008Farrow.812|evm.model.00…	29	evm.model.000009Farrow.550|evm.model.000003Farrow.1208|evm.model.000001Farrow.477|evm.model.000009Farrow.794|evm.model.000004Farrow.1013|evm.model.000002Farrow.1557|evm.model.000001Farrow.1382|evm.model.000008Farrow.1349|evm.model.000000Farrow.720|evm.model.000006Farrow.1167|evm.model.000002Farrow.1635|evm.model.000004Farrow.1011|evm.model.000008Farrow.1348|evm.model.000002Farrow.1219|evm.model.0…
GO:0006396	RNA processing	biological_process	0.013996	0.29867	287	7219	412	11230	102	Novel00012|evm.model.000008Farrow.801|evm.model.000006Farrow.834|evm.model.000006Farrow.632|evm.model.000005Farrow.1506|evm.model.000006Farrow.1223|evm.model.000005Farrow.1514|evm.model.000000Farrow.2019|evm.model.000005Farrow.459|evm.model.000000Farrow.1299|evm.model.000009Farrow.362|evm.model.000001Farrow.1421|evm.model.000000Farrow.1896|evm.model.000008Farrow.894|evm.model.000008Farrow.774|evm…	185	evm.model.000004Farrow.1010|evm.model.000004Farrow.558|evm.model.000000Farrow.2258|evm.model.000009Farrow.770|evm.model.000000Farrow.1559|evm.model.000003Farrow.1289|evm.model.000003Farrow.768|evm.model.000005Farrow.547|evm.model.000001Farrow.999|evm.model.000001Farrow.346|evm.model.000005Farrow.647|evm.model.000002Farrow.850|evm.model.000002Farrow.1077|evm.model.000009Farrow.389|evm.model.000003…
GO:0030008	TRAPP complex	cellular_component	0.014136	0.30089	9	7219	9	11230	8	evm.model.000000Farrow.788|evm.model.000009Farrow.1301|evm.model.000002Farrow.854|evm.model.000003Farrow.1046|evm.model.000002Farrow.594|evm.model.000000Farrow.939|evm.model.000005Farrow.532|evm.model.000005Farrow.586	1	evm.model.000002Farrow.1776
GO:0018108	peptidyl-tyrosine phosphorylation	biological_process	0.014218	0.30109	10	7219	10	11230	1	evm.model.000005Farrow.1114	9	evm.model.000003Farrow.1599|evm.model.000000Farrow.1634|evm.model.000004Farrow.1660|evm.model.000006Farrow.1468|evm.model.000000Farrow.1058|evm.model.000003Farrow.1533|evm.model.000009Farrow.794|evm.model.000002Farrow.1167|evm.model.000006Farrow.1167
GO:0018212	peptidyl-tyrosine modification	biological_process	0.014218	0.30109	10	7219	10	11230	1	evm.model.000005Farrow.1114	9	evm.model.000009Farrow.794|evm.model.000002Farrow.1167|evm.model.000006Farrow.1167|evm.model.000006Farrow.1468|evm.model.000000Farrow.1058|evm.model.000003Farrow.1533|evm.model.000003Farrow.1599|evm.model.000004Farrow.1660|evm.model.000000Farrow.1634
GO:0071071	regulation of phospholipid biosynthetic process	biological_process	0.014312	0.3017	10	7219	10	11230	1	evm.model.000002Farrow.1598	9	evm.model.000009Farrow.729|evm.model.000004Farrow.991|evm.model.000009Farrow.357|evm.model.000005Farrow.670|evm.model.000001Farrow.1433|evm.model.000005Farrow.457|evm.model.000009Farrow.675|evm.model.000003Farrow.982|evm.model.000009Farrow.237
GO:0071806	protein transmembrane transport	biological_process	0.014352	0.3017	45	7219	58	11230	18	evm.model.000000Farrow.2036|evm.model.000001Farrow.522|evm.model.000001Farrow.867|evm.model.000006Farrow.1285|evm.model.000000Farrow.1345|evm.model.000003Farrow.1016|evm.model.000005Farrow.484|evm.model.000004Farrow.843|evm.model.000000Farrow.1536|evm.model.000000Farrow.718|evm.model.000001Farrow.1266|evm.model.000002Farrow.1368|evm.model.000007Farrow.850|evm.model.000002Farrow.261|evm.model.0000…	27	evm.model.000004Farrow.810|evm.model.000005Farrow.493|evm.model.000009Farrow.549|evm.model.000005Farrow.910|evm.model.000000Farrow.234|Novel00593|evm.model.000001Farrow.1343|evm.model.000008Farrow.631|evm.model.000004Farrow.871|evm.model.000002Farrow.1025|evm.model.000002Farrow.1827|evm.model.000001Farrow.1395|evm.model.000005Farrow.1015|evm.model.000007Farrow.624|evm.model.000003Farrow.986|evm.m…
GO:0043161	proteasome-mediated ubiquitin-dependent protein catabolic process	biological_process	0.014428	0.3017	76	7219	101	11230	50	evm.model.000009Farrow.1362|evm.model.000009Farrow.27|evm.model.000002Farrow.687|evm.model.000000Farrow.1715|evm.model.000003Farrow.1437|evm.model.000007Farrow.709|evm.model.000000Farrow.1833|evm.model.000006Farrow.560|evm.model.000002Farrow.1335|evm.model.000009Farrow.536|evm.model.000000Farrow.1307|evm.model.000000Farrow.1712|evm.model.000000Farrow.2549|evm.model.000003Farrow.1107|evm.model.000…	26	evm.model.000003Farrow.1208|evm.model.000008Farrow.82|evm.model.000005Farrow.581|evm.model.000009Farrow.909|evm.model.000005Farrow.670|evm.model.000003Farrow.1248|evm.model.000007Farrow.774|evm.model.000009Farrow.523|evm.model.000000Farrow.1302|evm.model.000007Farrow.828|evm.model.000002Farrow.1451|evm.model.000000Farrow.961|evm.model.000009Farrow.12|evm.model.000001Farrow.1979|evm.model.000000Fa…
GO:0044448	cell cortex part	cellular_component	0.014437	0.3017	70	7219	92	11230	35	evm.model.000002Farrow.1385|evm.model.000003Farrow.1381|evm.model.000000Farrow.1930|evm.model.000009Farrow.1229|evm.model.000004Farrow.477|evm.model.000001Farrow.1266|evm.model.000002Farrow.1022|evm.model.000001Farrow.1167|evm.model.000001Farrow.2322|evm.model.000003Farrow.978|evm.model.000000Farrow.1970|evm.model.000004Farrow.1009|evm.model.000002Farrow.1264|evm.model.000001Farrow.2475|evm.model…	35	evm.model.000009Farrow.1348|evm.model.000004Farrow.1480|evm.model.000009Farrow.769|evm.model.000001Farrow.1333|evm.model.000000Farrow.1671|evm.model.000000Farrow.932|evm.model.000009Farrow.794|evm.model.000006Farrow.1159|evm.model.000004Farrow.238|evm.model.000009Farrow.338|evm.model.000006Farrow.379|evm.model.000001Farrow.1382|evm.model.000009Farrow.675|evm.model.000007Farrow.978|evm.model.00000…
GO:0009267	cellular response to starvation	biological_process	0.014466	0.3017	53	7219	68	11230	22	evm.model.000002Farrow.262|evm.model.000000Farrow.708|evm.model.000009Farrow.304|evm.model.000002Farrow.430|evm.model.000000Farrow.1596|evm.model.000003Farrow.690|evm.model.000003Farrow.947|evm.model.000009Farrow.1086|evm.model.000007Farrow.850|evm.model.000007Farrow.916|evm.model.000006Farrow.597|evm.model.000005Farrow.594|evm.model.000002Farrow.2298|evm.model.000005Farrow.1114|evm.model.000002F…	31	evm.model.000001Farrow.1180|evm.model.000002Farrow.1356|evm.model.000005Farrow.698|evm.model.000000Farrow.737|evm.model.000003Farrow.1036|evm.model.000007Farrow.851|evm.model.000006Farrow.1468|evm.model.000005Farrow.1348|evm.model.000005Farrow.681|evm.model.000002Farrow.1776|evm.model.000005Farrow.432|evm.model.000003Farrow.669|evm.model.000009Farrow.315|evm.model.000009Farrow.881|evm.model.00000…
GO:0042594	response to starvation	biological_process	0.014466	0.3017	53	7219	68	11230	22	evm.model.000005Farrow.596|evm.model.000006Farrow.665|evm.model.000001Farrow.2367|evm.model.000004Farrow.1020|evm.model.000000Farrow.1100|evm.model.000005Farrow.595|evm.model.000006Farrow.989|evm.model.000002Farrow.1088|evm.model.000005Farrow.1114|evm.model.000002Farrow.2298|evm.model.000005Farrow.594|evm.model.000009Farrow.1086|evm.model.000007Farrow.916|evm.model.000007Farrow.850|evm.model.0000…	31	evm.model.000007Farrow.774|evm.model.000003Farrow.1505|evm.model.000000Farrow.1418|evm.model.000009Farrow.828|evm.model.000008Farrow.24|evm.model.000004Farrow.1660|evm.model.000001Farrow.915|evm.model.000006Farrow.320|evm.model.000001Farrow.1141|evm.model.000006Farrow.1425|evm.model.000009Farrow.750|evm.model.000001Farrow.1419|evm.model.000001Farrow.2252|evm.model.000002Farrow.1163|evm.model.0000…
GO:0046700	heterocycle catabolic process	biological_process	0.014531	0.3023	104	7219	142	11230	52	evm.model.000004Farrow.981|evm.model.000004Farrow.283|evm.model.000000Farrow.1833|evm.model.000009Farrow.1115|evm.model.000002Farrow.1779|evm.model.000009Farrow.882|evm.model.000001Farrow.1754|evm.model.000002Farrow.1188|evm.model.000004Farrow.1145|evm.model.000006Farrow.463|evm.model.000003Farrow.90|evm.model.000006Farrow.923|evm.model.000004Farrow.1061|evm.model.000000Farrow.735|evm.model.00000…	52	evm.model.000005Farrow.1575|evm.model.000000Farrow.1057|evm.model.000001Farrow.450|evm.model.000002Farrow.788|evm.model.000000Farrow.737|evm.model.000002Farrow.181|evm.model.000007Farrow.1357|evm.model.000000Farrow.1566|evm.model.000008Farrow.6|evm.model.000003Farrow.1457|evm.model.000005Farrow.114|evm.model.000008Farrow.752|evm.model.000000Farrow.1955|evm.model.000009Farrow.686|evm.model.000000F…
GO:0016787	hydrolase activity	molecular_function	0.014718	0.30542	1413	7219	2116	11230	959	evm.model.000004Farrow.1403|evm.model.000000Farrow.2617|evm.model.000001Farrow.2159|evm.model.000002Farrow.448|evm.model.000001Farrow.1033|Novel00430|evm.model.000009Farrow.1258|evm.model.000001Farrow.1086|evm.model.000004Farrow.974|evm.model.000007Farrow.1107|evm.model.000007Farrow.524|evm.model.000007Farrow.161|evm.model.000001Farrow.1860|evm.model.000005Farrow.1228|evm.model.000006Farrow.1393|…	454	evm.model.000004Farrow.1373|evm.model.000006Farrow.907|evm.model.000000Farrow.172|evm.model.000002Farrow.202|evm.model.000002Farrow.1978|evm.model.000004Farrow.329|evm.model.000000Farrow.69|evm.model.000001Farrow.487|evm.model.000000Farrow.1328|evm.model.000008Farrow.1005|evm.model.000002Farrow.1804|evm.model.000006Farrow.3|evm.model.000002Farrow.1205|evm.model.000007Farrow.615|evm.model.000007Fa…
GO:0018208	peptidyl-proline modification	biological_process	0.014936	0.30918	16	7219	18	11230	13	evm.model.000002Farrow.1122|evm.model.000009Farrow.908|evm.model.000004Farrow.745|evm.model.000003Farrow.2239|evm.model.000007Farrow.354|evm.model.000001Farrow.1237|evm.model.000001Farrow.445|evm.model.000006Farrow.1261|evm.model.000000Farrow.1856|evm.model.000000Farrow.1083|evm.model.000007Farrow.668|evm.model.000001Farrow.1391|evm.model.000007Farrow.1319	3	evm.model.000009Farrow.220|evm.model.000000Farrow.1291|evm.model.000001Farrow.1389
GO:1902412	regulation of mitotic cytokinesis	biological_process	0.01508	0.31137	14	7219	15	11230	10	evm.model.000002Farrow.1088|evm.model.000001Farrow.2269|evm.model.000000Farrow.1336|evm.model.000006Farrow.819|evm.model.000001Farrow.960|evm.model.000001Farrow.1462|evm.model.000006Farrow.1205|evm.model.000000Farrow.1145|evm.model.000000Farrow.1307|evm.model.000009Farrow.1362	4	evm.model.000000Farrow.419|evm.model.000002Farrow.723|evm.model.000001Farrow.1269|evm.model.000003Farrow.1281
GO:0004721	phosphoprotein phosphatase activity	molecular_function	0.015121	0.31145	32	7219	39	11230	14	evm.model.000004Farrow.1741|evm.model.000009Farrow.825|evm.model.000001Farrow.986|evm.model.000009Farrow.1181|evm.model.000000Farrow.294|evm.model.000001Farrow.1311|evm.model.000002Farrow.1151|evm.model.000006Farrow.488|evm.model.000000Farrow.1336|evm.model.000003Farrow.1330|evm.model.000007Farrow.946|Novel00712|evm.model.000004Farrow.813|evm.model.000000Farrow.2109	18	evm.model.000007Farrow.615|evm.model.000003Farrow.1208|evm.model.000004Farrow.805|evm.model.000001Farrow.1433|evm.model.000003Farrow.1112|evm.model.000001Farrow.2309|evm.model.000000Farrow.216|evm.model.000004Farrow.1517|evm.model.000009Farrow.249|evm.model.000002Farrow.1132|evm.model.000009Farrow.512|evm.model.000003Farrow.688|evm.model.000009Farrow.735|evm.model.000003Farrow.55|evm.model.000003…
GO:0070271	protein complex biogenesis	biological_process	0.015856	0.32577	152	7219	215	11230	81	evm.model.000006Farrow.819|evm.model.000005Farrow.641|evm.model.000008Farrow.1232|evm.model.000000Farrow.1852|evm.model.000001Farrow.2344|evm.model.000007Farrow.46|evm.model.000000Farrow.1931|evm.model.000001Farrow.1158|evm.model.000009Farrow.953|Novel00680|evm.model.000004Farrow.764|evm.model.000000Farrow.788|evm.model.000003Farrow.1408|evm.model.000001Farrow.2319|evm.model.000003Farrow.684|evm.…	71	evm.model.000003Farrow.1537|evm.model.000002Farrow.1454|evm.model.000006Farrow.1208|evm.model.000000Farrow.1743|evm.model.000006Farrow.685|evm.model.000007Farrow.636|evm.model.000001Farrow.1084|evm.model.000006Farrow.400|evm.model.000005Farrow.656|evm.model.000003Farrow.1230|evm.model.000002Farrow.1045|evm.model.000003Farrow.1272|evm.model.000006Farrow.1096|evm.model.000009Farrow.1197|evm.model.0…
GO:0016853	isomerase activity	molecular_function	0.016061	0.32916	96	7219	132	11230	67	evm.model.000006Farrow.58|evm.model.000002Farrow.2145|evm.model.000001Farrow.2267|evm.model.000009Farrow.419|evm.model.000001Farrow.2440|evm.model.000009Farrow.908|evm.model.000000Farrow.2574|evm.model.000005Farrow.250|evm.model.000001Farrow.1237|evm.model.000003Farrow.1378|evm.model.000003Farrow.1033|evm.model.000005Farrow.577|Novel00062|evm.model.000007Farrow.1505|evm.model.000003Farrow.1900|ev…	29	evm.model.000003Farrow.715|evm.model.000007Farrow.874|evm.model.000000Farrow.634|evm.model.000002Farrow.1725|evm.model.000001Farrow.802|evm.model.000009Farrow.1140|evm.model.000000Farrow.2548|evm.model.000002Farrow.786|evm.model.000001Farrow.1389|evm.model.000004Farrow.820|evm.model.000000Farrow.1291|evm.model.000000Farrow.1950|evm.model.000002Farrow.1904|evm.model.000004Farrow.1711|evm.model.000…
GO:0044038	cell wall macromolecule biosynthetic process	biological_process	0.016235	0.3311	20	7219	23	11230	7	evm.model.000005Farrow.630|evm.model.000001Farrow.1366|evm.model.000002Farrow.630|evm.model.000001Farrow.1955|evm.model.000001Farrow.1044|evm.model.000005Farrow.629|evm.model.000005Farrow.782	13	evm.model.000002Farrow.896|evm.model.000001Farrow.1179|evm.model.000005Farrow.790|evm.model.000004Farrow.1660|evm.model.000000Farrow.1294|evm.model.000001Farrow.301|evm.model.000000Farrow.1719|evm.model.000000Farrow.1925|evm.model.000000Farrow.88|evm.model.000005Farrow.708|evm.model.000004Farrow.46|evm.model.000006Farrow.1159|evm.model.000000Farrow.1373
GO:0070589	cellular component macromolecule biosynthetic process	biological_process	0.016235	0.3311	20	7219	23	11230	7	evm.model.000005Farrow.629|evm.model.000001Farrow.1044|evm.model.000005Farrow.782|evm.model.000005Farrow.630|evm.model.000001Farrow.1366|evm.model.000001Farrow.1955|evm.model.000002Farrow.630	13	evm.model.000004Farrow.46|evm.model.000005Farrow.708|evm.model.000000Farrow.88|evm.model.000000Farrow.1925|evm.model.000000Farrow.1373|evm.model.000006Farrow.1159|evm.model.000005Farrow.790|evm.model.000001Farrow.1179|evm.model.000002Farrow.896|evm.model.000000Farrow.1294|evm.model.000004Farrow.1660|evm.model.000000Farrow.1719|evm.model.000001Farrow.301
GO:0050821	protein stabilization	biological_process	0.016537	0.33518	9	7219	9	11230	4	evm.model.000001Farrow.1266|evm.model.000000Farrow.1901|evm.model.000006Farrow.1160|evm.model.000003Farrow.1408	5	evm.model.000009Farrow.549|evm.model.000004Farrow.1421|evm.model.000008Farrow.837|evm.model.000001Farrow.1265|evm.model.000000Farrow.2112
GO:1901505	carbohydrate derivative transporter activity	molecular_function	0.016555	0.33518	13	7219	14	11230	9	evm.model.000003Farrow.1280|evm.model.000001Farrow.777|evm.model.000000Farrow.2358|evm.model.000008Farrow.1397|evm.model.000009Farrow.65|evm.model.000005Farrow.630|evm.model.000002Farrow.1948|evm.model.000007Farrow.7|evm.model.000005Farrow.629	4	evm.model.000001Farrow.780|evm.model.000004Farrow.69|evm.model.000002Farrow.1534|evm.model.000003Farrow.1425
GO:0051258	protein polymerization	biological_process	0.016558	0.33518	33	7219	41	11230	21	evm.model.000008Farrow.812|evm.model.000000Farrow.1997|evm.model.000009Farrow.226|evm.model.000002Farrow.1294|evm.model.000003Farrow.2252|evm.model.000002Farrow.1385|evm.model.000009Farrow.952|evm.model.000003Farrow.1381|evm.model.000001Farrow.1167|evm.model.000008Farrow.734|evm.model.000006Farrow.439|evm.model.000004Farrow.1009|evm.model.000002Farrow.1336|evm.model.000004Farrow.1731|evm.model.00…	12	evm.model.000006Farrow.591|evm.model.000006Farrow.645|evm.model.000001Farrow.405|evm.model.000002Farrow.1219|evm.model.000006Farrow.6|evm.model.000000Farrow.1875|evm.model.000005Farrow.633|evm.model.000009Farrow.704|evm.model.000003Farrow.1537|evm.model.000008Farrow.1348|evm.model.000002Farrow.1635|evm.model.000000Farrow.1743
GO:0045930	negative regulation of mitotic cell cycle	biological_process	0.016597	0.33518	43	7219	54	11230	26	evm.model.000000Farrow.2109|evm.model.000006Farrow.1205|evm.model.000001Farrow.1795|evm.model.000005Farrow.783|evm.model.000000Farrow.762|evm.model.000004Farrow.1500|evm.model.000000Farrow.1336|evm.model.000000Farrow.1515|evm.model.000002Farrow.1410|evm.model.000000Farrow.1674|evm.model.000000Farrow.1307|evm.model.000000Farrow.105|evm.model.000002Farrow.1088|evm.model.000004Farrow.825|evm.model.0…	17	evm.model.000000Farrow.419|evm.model.000000Farrow.1150|evm.model.000008Farrow.838|evm.model.000001Farrow.1202|evm.model.000006Farrow.905|evm.model.000000Farrow.423|evm.model.000002Farrow.1451|evm.model.000000Farrow.961|evm.model.000001Farrow.1269|evm.model.000002Farrow.1530|evm.model.000002Farrow.1016|evm.model.000003Farrow.1655|evm.model.000000Farrow.2017|evm.model.000009Farrow.909|evm.model.000…
GO:0051129	negative regulation of cellular component organization	biological_process	0.016898	0.34034	58	7219	75	11230	27	evm.model.000009Farrow.1362|evm.model.000005Farrow.505|evm.model.000000Farrow.1708|evm.model.000004Farrow.1009|evm.model.000003Farrow.779|evm.model.000000Farrow.1970|evm.model.000008Farrow.772|evm.model.000003Farrow.1273|evm.model.000000Farrow.1453|evm.model.000001Farrow.406|evm.model.000002Farrow.1409|evm.model.000006Farrow.819|evm.model.000002Farrow.1088|evm.model.000007Farrow.46|evm.model.0000…	31	evm.model.000001Farrow.1443|evm.model.000003Farrow.1208|evm.model.000004Farrow.805|evm.model.000009Farrow.794|evm.model.000003Farrow.1169|evm.model.000009Farrow.909|evm.model.000001Farrow.477|evm.model.000001Farrow.1127|evm.model.000003Farrow.1237|evm.model.000006Farrow.680|evm.model.000009Farrow.828|evm.model.000001Farrow.1269|evm.model.000003Farrow.1537|evm.model.000000Farrow.1743|evm.model.000…
GO:0070011	peptidase activity, acting on L-amino acid peptides	molecular_function	0.016935	0.34034	239	7219	339	11230	174	evm.model.000003Farrow.2213|evm.model.000009Farrow.202|evm.model.000000Farrow.1265|evm.model.000006Farrow.1416|evm.model.000008Farrow.673|evm.model.000000Farrow.1715|evm.model.000005Farrow.1607|evm.model.000005Farrow.1260|evm.model.000007Farrow.349|evm.model.000002Farrow.1124|evm.model.000003Farrow.2106|evm.model.000002Farrow.79|evm.model.000009Farrow.719|evm.model.000000Farrow.316|evm.model.0000…	65	evm.model.000000Farrow.817|evm.model.000002Farrow.385|evm.model.000002Farrow.2065|evm.model.000002Farrow.1827|evm.model.000007Farrow.906|evm.model.000005Farrow.1201|evm.model.000004Farrow.672|evm.model.000002Farrow.1204|evm.model.000009Farrow.68|evm.model.000002Farrow.1462|evm.model.000002Farrow.666|evm.model.000000Farrow.2603|evm.model.000005Farrow.360|evm.model.000000Farrow.1054|evm.model.00000…
GO:0051246	regulation of protein metabolic process	biological_process	0.01704	0.34162	152	7219	211	11230	59	evm.model.000001Farrow.445|evm.model.000002Farrow.778|evm.model.000002Farrow.1410|evm.model.000000Farrow.105|evm.model.000000Farrow.1307|evm.model.000000Farrow.2109|evm.model.000007Farrow.658|evm.model.000000Farrow.1577|evm.model.000000Farrow.1359|evm.model.000008Farrow.863|evm.model.000005Farrow.1585|evm.model.000002Farrow.744|evm.model.000001Farrow.1209|evm.model.000006Farrow.559|evm.model.0000…	93	evm.model.000002Farrow.1356|evm.model.000006Farrow.508|evm.model.000009Farrow.1232|evm.model.000007Farrow.1045|evm.model.000005Farrow.557|evm.model.000007Farrow.828|evm.model.000000Farrow.841|evm.model.000000Farrow.961|evm.model.000006Farrow.1468|evm.model.000005Farrow.681|evm.model.000009Farrow.1296|evm.model.000002Farrow.1405|evm.model.000005Farrow.702|evm.model.000008Farrow.893|evm.model.00000…
GO:0016072	rRNA metabolic process	biological_process	0.017221	0.34441	127	7219	176	11230	19	evm.model.000001Farrow.2306|evm.model.000002Farrow.878|evm.model.000009Farrow.362|evm.model.000005Farrow.738|evm.model.000001Farrow.1253|evm.model.000000Farrow.27|evm.model.000006Farrow.834|evm.model.000002Farrow.1769|evm.model.000007Farrow.236|evm.model.000003Farrow.1481|evm.model.000000Farrow.971|evm.model.000003Farrow.953|evm.model.000003Farrow.1598|evm.model.000003Farrow.1427|evm.model.000002…	108	evm.model.000000Farrow.954|evm.model.000000Farrow.244|evm.model.000001Farrow.346|evm.model.000000Farrow.1877|evm.model.000001Farrow.1374|evm.model.000005Farrow.353|evm.model.000002Farrow.1309|evm.model.000000Farrow.761|evm.model.000002Farrow.1077|evm.model.000002Farrow.1788|evm.model.000002Farrow.1281|evm.model.000002Farrow.850|evm.model.000005Farrow.547|evm.model.000000Farrow.697|evm.model.00000…
GO:0005801	cis-Golgi network	cellular_component	0.017427	0.34769	9	7219	9	11230	4	evm.model.000003Farrow.690|evm.model.000000Farrow.1551|evm.model.000003Farrow.1046|evm.model.000009Farrow.1301	5	evm.model.000000Farrow.1907|evm.model.000000Farrow.1779|evm.model.000002Farrow.2421|evm.model.000006Farrow.477|evm.model.000006Farrow.361
GO:0055086	nucleobase-containing small molecule metabolic process	biological_process	0.017522	0.34876	162	7219	230	11230	90	Novel00433|Novel00779|evm.model.000006Farrow.171|evm.model.000002Farrow.1618|evm.model.000009Farrow.1285|evm.model.000007Farrow.286|evm.model.000004Farrow.1285|evm.model.000000Farrow.1602|evm.model.000008Farrow.1057|evm.model.000005Farrow.786|evm.model.000009Farrow.1087|evm.model.000001Farrow.2389|evm.model.000002Farrow.447|evm.model.000004Farrow.1259|evm.model.000005Farrow.1340|evm.model.000007F…	72	evm.model.000001Farrow.1248|evm.model.000001Farrow.1192|evm.model.000009Farrow.961|evm.model.000002Farrow.1956|evm.model.000003Farrow.1296|evm.model.000001Farrow.818|evm.model.000007Farrow.1424|evm.model.000002Farrow.867|evm.model.000001Farrow.2323|evm.model.000005Farrow.517|evm.model.000004Farrow.1711|evm.model.000001Farrow.1551|evm.model.000001Farrow.1281|evm.model.000000Farrow.1666|evm.model.0…
GO:0006461	protein complex assembly	biological_process	0.017744	0.35234	151	7219	214	11230	81	evm.model.000008Farrow.812|evm.model.000001Farrow.1022|evm.model.000009Farrow.631|evm.model.000009Farrow.952|evm.model.000003Farrow.1381|evm.model.000000Farrow.1712|evm.model.000006Farrow.1205|evm.model.000001Farrow.1028|evm.model.000001Farrow.1266|evm.model.000000Farrow.820|evm.model.000005Farrow.134|evm.model.000002Farrow.1745|evm.model.000005Farrow.1500|evm.model.000002Farrow.1022|evm.model.00…	70	evm.model.000006Farrow.591|evm.model.000002Farrow.1219|evm.model.000004Farrow.1480|evm.model.000006Farrow.6|evm.model.000000Farrow.787|evm.model.000006Farrow.227|evm.model.000002Farrow.1526|evm.model.000000Farrow.2605|evm.model.000001Farrow.60|evm.model.000008Farrow.1348|evm.model.000005Farrow.529|evm.model.000001Farrow.1031|evm.model.000001Farrow.1141|evm.model.000002Farrow.1635|evm.model.000001…
GO:0000055	ribosomal large subunit export from nucleus	biological_process	0.01779	0.3524	17	7219	19	11230	2	evm.model.000000Farrow.2015|evm.model.000002Farrow.2295	15	evm.model.000002Farrow.1719|evm.model.000000Farrow.1393|evm.model.000001Farrow.968|evm.model.000000Farrow.1861|evm.model.000000Farrow.824|evm.model.000000Farrow.2039|evm.model.000005Farrow.672|evm.model.000004Farrow.910|evm.model.000009Farrow.881|evm.model.000000Farrow.2032|evm.model.000002Farrow.1788|evm.model.000001Farrow.2225|evm.model.000005Farrow.548|evm.model.000007Farrow.1397|evm.model.000…
GO:0019001	guanyl nucleotide binding	molecular_function	0.017912	0.35396	80	7219	108	11230	30	evm.model.000002Farrow.1446|evm.model.000009Farrow.952|evm.model.000002Farrow.851|evm.model.000003Farrow.1536|evm.model.000001Farrow.1283|evm.model.000005Farrow.1604|evm.model.000000Farrow.1674|evm.model.000000Farrow.1167|evm.model.000000Farrow.779|evm.model.000002Farrow.1022|evm.model.000001Farrow.2322|evm.model.000000Farrow.1279|evm.model.000002Farrow.263|evm.model.000001Farrow.359|evm.model.00…	50	evm.model.000000Farrow.2283|evm.model.000002Farrow.1328|evm.model.000002Farrow.1789|evm.model.000003Farrow.954|evm.model.000006Farrow.868|evm.model.000004Farrow.1480|evm.model.000000Farrow.172|evm.model.000000Farrow.955|evm.model.000008Farrow.752|evm.model.000007Farrow.525|evm.model.000000Farrow.1150|evm.model.000004Farrow.1005|evm.model.000007Farrow.1393|evm.model.000001Farrow.1333|evm.model.000…
GO:0044281	small molecule metabolic process	biological_process	0.01796	0.35407	553	7219	815	11230	292	evm.model.000002Farrow.627|evm.model.000010Farrow.7|evm.model.000009Farrow.1298|evm.model.000004Farrow.1259|evm.model.000003Farrow.1981|evm.model.000004Farrow.1583|Novel00788|evm.model.000003Farrow.1636|evm.model.000002Farrow.2379|evm.model.000003Farrow.1597|evm.model.000009Farrow.370|evm.model.000002Farrow.836|evm.model.000006Farrow.1102|Novel00779|evm.model.000000Farrow.2053|evm.model.000007Far…	261	evm.model.000001Farrow.364|evm.model.000007Farrow.636|evm.model.000002Farrow.912|evm.model.000000Farrow.1977|evm.model.000007Farrow.1257|evm.model.000004Farrow.796|evm.model.000009Farrow.330|evm.model.000001Farrow.1248|evm.model.000009Farrow.922|evm.model.000003Farrow.1446|evm.model.000003Farrow.1296|evm.model.000000Farrow.1630|evm.model.000001Farrow.2323|evm.model.000003Farrow.1271|evm.model.000…
GO:0006037	cell wall chitin metabolic process	biological_process	0.018004	0.35408	9	7219	9	11230	5	evm.model.000006Farrow.642|evm.model.000005Farrow.782|evm.model.000001Farrow.1044|evm.model.000005Farrow.630|evm.model.000005Farrow.629	4	evm.model.000000Farrow.1373|evm.model.000000Farrow.45|evm.model.000000Farrow.88|evm.model.000005Farrow.708
GO:0019236	response to pheromone	biological_process	0.018107	0.35528	29	7219	35	11230	9	evm.model.000001Farrow.506|evm.model.000007Farrow.850|evm.model.000006Farrow.1243|evm.model.000001Farrow.2351|evm.model.000002Farrow.1088|evm.model.000002Farrow.1264|evm.model.000003Farrow.666|evm.model.000002Farrow.1162|evm.model.000007Farrow.831	20	evm.model.000009Farrow.764|evm.model.000001Farrow.2309|evm.model.000003Farrow.1281|evm.model.000000Farrow.720|evm.model.000000Farrow.216|evm.model.000004Farrow.544|evm.model.000009Farrow.1306|evm.model.000002Farrow.1514|evm.model.000004Farrow.1617|evm.model.000000Farrow.245|evm.model.000001Farrow.507|evm.model.000005Farrow.114|evm.model.000007Farrow.851|evm.model.000000Farrow.228|evm.model.000008…
GO:0000793	condensed chromosome	cellular_component	0.018223	0.35671	48	7219	62	11230	35	evm.model.000002Farrow.1293|evm.model.000000Farrow.288|evm.model.000002Farrow.1388|evm.model.000003Farrow.1273|evm.model.000001Farrow.1465|evm.model.000005Farrow.367|evm.model.000004Farrow.825|evm.model.000001Farrow.1312|evm.model.000003Farrow.1050|evm.model.000003Farrow.1443|evm.model.000000Farrow.1705|evm.model.000003Farrow.53|evm.model.000002Farrow.1828|evm.model.000006Farrow.1419|evm.model.00…	13	evm.model.000008Farrow.1348|evm.model.000000Farrow.1743|evm.model.000005Farrow.568|evm.model.000006Farrow.1167|evm.model.000000Farrow.1594|evm.model.000003Farrow.1208|evm.model.000009Farrow.550|evm.model.000004Farrow.1013|evm.model.000002Farrow.951|evm.model.000004Farrow.1460|evm.model.000003Farrow.1404|evm.model.000001Farrow.1014|evm.model.000008Farrow.857
GO:0008047	enzyme activator activity	molecular_function	0.018304	0.35745	51	7219	66	11230	15	evm.model.000000Farrow.266|evm.model.000000Farrow.1577|evm.model.000000Farrow.1359|evm.model.000004Farrow.103|evm.model.000001Farrow.445|evm.model.000001Farrow.1026|evm.model.000002Farrow.803|evm.model.000000Farrow.1307|evm.model.000005Farrow.649|evm.model.000000Farrow.2110|evm.model.000004Farrow.1020|evm.model.000001Farrow.960|evm.model.000009Farrow.928|evm.model.000000Farrow.1367|evm.model.0000…	36	evm.model.000002Farrow.748|evm.model.000003Farrow.1336|evm.model.000000Farrow.1748|Novel00722|evm.model.000008Farrow.838|evm.model.000002Farrow.1526|evm.model.000002Farrow.1359|evm.model.000002Farrow.1514|evm.model.000006Farrow.486|evm.model.000008Farrow.1029|evm.model.000003Farrow.1335|evm.model.000002Farrow.1717|evm.model.000001Farrow.1979|evm.model.000004Farrow.722|evm.model.000007Farrow.828|e…
GO:0051781	positive regulation of cell division	biological_process	0.018404	0.35856	24	7219	28	11230	13	evm.model.000001Farrow.2269|evm.model.000002Farrow.1088|evm.model.000000Farrow.2109|evm.model.000002Farrow.687|evm.model.000006Farrow.1205|evm.model.000001Farrow.960|evm.model.000006Farrow.597|evm.model.000006Farrow.819|evm.model.000000Farrow.1336|evm.model.000003Farrow.1107|evm.model.000007Farrow.641|evm.model.000002Farrow.1034|evm.model.000000Farrow.1307	11	evm.model.000005Farrow.681|evm.model.000008Farrow.838|evm.model.000004Farrow.667|evm.model.000000Farrow.419|evm.model.000002Farrow.723|evm.model.000001Farrow.1269|evm.model.000002Farrow.951|evm.model.000009Farrow.828|evm.model.000004Farrow.1013|evm.model.000007Farrow.828|evm.model.000001Farrow.1456
GO:0019216	regulation of lipid metabolic process	biological_process	0.018452	0.35864	20	7219	23	11230	2	evm.model.000000Farrow.1930|evm.model.000002Farrow.1598	18	evm.model.000003Farrow.1039|evm.model.000003Farrow.982|evm.model.000009Farrow.1191|evm.model.000005Farrow.457|evm.model.000009Farrow.675|evm.model.000005Farrow.660|evm.model.000001Farrow.1358|evm.model.000009Farrow.357|evm.model.000009Farrow.237|evm.model.000005Farrow.670|evm.model.000001Farrow.1433|evm.model.000002Farrow.1113|evm.model.000005Farrow.704|evm.model.000000Farrow.1641|evm.model.00000…
GO:0010562	positive regulation of phosphorus metabolic process	biological_process	0.018664	0.36106	39	7219	49	11230	14	evm.model.000008Farrow.748|evm.model.000002Farrow.1510|evm.model.000009Farrow.928|evm.model.000003Farrow.1427|evm.model.000005Farrow.1114|evm.model.000002Farrow.489|evm.model.000001Farrow.960|evm.model.000000Farrow.105|evm.model.000000Farrow.1307|evm.model.000000Farrow.2109|evm.model.000003Farrow.2239|evm.model.000002Farrow.1022|Novel00778|evm.model.000000Farrow.1577	25	evm.model.000009Farrow.729|evm.model.000002Farrow.608|evm.model.000009Farrow.1330|evm.model.000005Farrow.670|evm.model.000001Farrow.1433|evm.model.000003Farrow.1208|evm.model.000003Farrow.1599|evm.model.000009Farrow.237|evm.model.000001Farrow.507|evm.model.000005Farrow.660|evm.model.000009Farrow.764|evm.model.000007Farrow.873|evm.model.000002Farrow.1356|evm.model.000005Farrow.557|evm.model.000000…
GO:0045937	positive regulation of phosphate metabolic process	biological_process	0.018664	0.36106	39	7219	49	11230	14	evm.model.000000Farrow.1307|evm.model.000000Farrow.105|evm.model.000000Farrow.1577|Novel00778|evm.model.000003Farrow.2239|evm.model.000002Farrow.1022|evm.model.000000Farrow.2109|evm.model.000005Farrow.1114|evm.model.000003Farrow.1427|evm.model.000009Farrow.928|evm.model.000002Farrow.1510|evm.model.000008Farrow.748|evm.model.000001Farrow.960|evm.model.000002Farrow.489	25	evm.model.000004Farrow.722|evm.model.000000Farrow.841|evm.model.000005Farrow.557|evm.model.000002Farrow.1356|evm.model.000006Farrow.486|evm.model.000003Farrow.669|evm.model.000005Farrow.457|evm.model.000009Farrow.673|evm.model.000001Farrow.1202|evm.model.000002Farrow.1352|evm.model.000008Farrow.838|evm.model.000006Farrow.1468|evm.model.000002Farrow.748|evm.model.000009Farrow.237|evm.model.000003F…
GO:0000749	response to pheromone involved in conjugation with cellular fusion	biological_process	0.018765	0.36177	26	7219	31	11230	8	evm.model.000001Farrow.506|evm.model.000007Farrow.850|evm.model.000001Farrow.2351|evm.model.000002Farrow.1088|evm.model.000002Farrow.1264|evm.model.000007Farrow.831|evm.model.000002Farrow.1162|evm.model.000003Farrow.666	18	evm.model.000003Farrow.1281|evm.model.000001Farrow.2309|evm.model.000009Farrow.764|evm.model.000002Farrow.1514|evm.model.000009Farrow.1306|evm.model.000000Farrow.720|evm.model.000000Farrow.216|evm.model.000004Farrow.1617|evm.model.000005Farrow.114|evm.model.000001Farrow.507|evm.model.000000Farrow.245|evm.model.000008Farrow.780|evm.model.000000Farrow.228|evm.model.000004Farrow.98|evm.model.000007F…
GO:0030042	actin filament depolymerization	biological_process	0.018787	0.36177	9	7219	9	11230	5	evm.model.000000Farrow.1970|evm.model.000001Farrow.1266|evm.model.000003Farrow.2252|evm.model.000009Farrow.1229|evm.model.000001Farrow.406	4	evm.model.000009Farrow.1348|evm.model.000001Farrow.405|evm.model.000001Farrow.2252|evm.model.000003Farrow.1537
GO:0046488	phosphatidylinositol metabolic process	biological_process	0.018959	0.36301	45	7219	57	11230	16	evm.model.000000Farrow.1930|evm.model.000005Farrow.1046|evm.model.000007Farrow.1507|evm.model.000000Farrow.926|evm.model.000007Farrow.850|evm.model.000006Farrow.597|evm.model.000000Farrow.782|evm.model.000007Farrow.524|evm.model.000002Farrow.1264|evm.model.000009Farrow.265|evm.model.000007Farrow.1299|evm.model.000005Farrow.573|evm.model.000003Farrow.1049|evm.model.000002Farrow.1260|evm.model.0000…	29	evm.model.000007Farrow.851|evm.model.000009Farrow.951|evm.model.000007Farrow.600|evm.model.000005Farrow.132|evm.model.000009Farrow.936|evm.model.000004Farrow.884|evm.model.000003Farrow.732|evm.model.000001Farrow.1927|evm.model.000002Farrow.2449|evm.model.000001Farrow.62|evm.model.000001Farrow.1095|evm.model.000006Farrow.694|evm.model.000003Farrow.733|evm.model.000000Farrow.711|evm.model.000002Far…
GO:1901135	carbohydrate derivative metabolic process	biological_process	0.019016	0.36301	220	7219	315	11230	118	evm.model.000004Farrow.1060|evm.model.000004Farrow.1665|evm.model.000007Farrow.635|evm.model.000001Farrow.2266|evm.model.000004Farrow.1515|evm.model.000003Farrow.1465|evm.model.000003Farrow.1515|evm.model.000002Farrow.1641|evm.model.000002Farrow.2253|evm.model.000000Farrow.1749|evm.model.000002Farrow.1747|evm.model.000001Farrow.1476|Novel00280|evm.model.000008Farrow.1200|evm.model.000001Farrow.28…	102	evm.model.000000Farrow.1925|evm.model.000000Farrow.88|evm.model.000007Farrow.909|evm.model.000001Farrow.1970|evm.model.000009Farrow.936|evm.model.000005Farrow.1339|evm.model.000000Farrow.1099|evm.model.000003Farrow.798|evm.model.000000Farrow.2196|evm.model.000003Farrow.1371|evm.model.000001Farrow.1993|evm.model.000001Farrow.834|evm.model.000001Farrow.1115|evm.model.000000Farrow.822|evm.model.0000…
GO:0042306	regulation of protein import into nucleus	biological_process	0.019071	0.36301	9	7219	9	11230	4	evm.model.000005Farrow.1114|evm.model.000003Farrow.1273|evm.model.000001Farrow.671|evm.model.000004Farrow.1500	5	evm.model.000001Farrow.2252|evm.model.000006Farrow.532|evm.model.000005Farrow.1005|evm.model.000002Farrow.1356|evm.model.000006Farrow.1468
GO:1903533	regulation of protein targeting	biological_process	0.019071	0.36301	9	7219	9	11230	4	evm.model.000003Farrow.1273|evm.model.000005Farrow.1114|evm.model.000001Farrow.671|evm.model.000004Farrow.1500	5	evm.model.000001Farrow.2252|evm.model.000005Farrow.1005|evm.model.000006Farrow.532|evm.model.000002Farrow.1356|evm.model.000006Farrow.1468
GO:1904589	regulation of protein import	biological_process	0.019071	0.36301	9	7219	9	11230	4	evm.model.000003Farrow.1273|evm.model.000005Farrow.1114|evm.model.000001Farrow.671|evm.model.000004Farrow.1500	5	evm.model.000001Farrow.2252|evm.model.000005Farrow.1005|evm.model.000006Farrow.532|evm.model.000006Farrow.1468|evm.model.000002Farrow.1356
GO:0000086	G2/M transition of mitotic cell cycle	biological_process	0.019169	0.36321	34	7219	42	11230	15	evm.model.000005Farrow.783|evm.model.000000Farrow.1336|evm.model.000000Farrow.1674|evm.model.000000Farrow.105|evm.model.000004Farrow.15|evm.model.000000Farrow.2109|evm.model.000003Farrow.2239|evm.model.000006Farrow.1205|evm.model.000007Farrow.961|evm.model.000005Farrow.1114|evm.model.000009Farrow.1002|evm.model.000000Farrow.1438|evm.model.000000Farrow.1760|evm.model.000000Farrow.288|evm.model.000…	19	evm.model.000002Farrow.1356|evm.model.000001Farrow.1456|evm.model.000009Farrow.12|evm.model.000000Farrow.961|evm.model.000006Farrow.1468|evm.model.000002Farrow.1304|evm.model.000001Farrow.2381|evm.model.000000Farrow.1150|evm.model.000001Farrow.1202|evm.model.000006Farrow.486|evm.model.000007Farrow.691|evm.model.000006Farrow.905|evm.model.000000Farrow.2017|evm.model.000002Farrow.975|evm.model.0000…
GO:0044839	cell cycle G2/M phase transition	biological_process	0.019169	0.36321	34	7219	42	11230	15	evm.model.000000Farrow.1438|evm.model.000000Farrow.288|evm.model.000000Farrow.1760|evm.model.000006Farrow.854|evm.model.000007Farrow.961|evm.model.000009Farrow.1002|evm.model.000005Farrow.1114|evm.model.000004Farrow.15|evm.model.000000Farrow.2109|evm.model.000003Farrow.2239|evm.model.000006Farrow.1205|evm.model.000000Farrow.1336|evm.model.000005Farrow.783|evm.model.000000Farrow.1674|evm.model.000…	19	evm.model.000009Farrow.225|evm.model.000002Farrow.1016|evm.model.000005Farrow.1419|evm.model.000000Farrow.2017|evm.model.000002Farrow.975|evm.model.000009Farrow.794|evm.model.000001Farrow.2252|evm.model.000002Farrow.1304|evm.model.000001Farrow.2381|evm.model.000006Farrow.1468|evm.model.000000Farrow.1150|evm.model.000001Farrow.1202|evm.model.000006Farrow.905|evm.model.000006Farrow.486|evm.model.00…
GO:0031329	regulation of cellular catabolic process	biological_process	0.019235	0.36362	44	7219	56	11230	26	evm.model.000003Farrow.2239|evm.model.000007Farrow.916|evm.model.000007Farrow.144|evm.model.000000Farrow.1515|evm.model.000004Farrow.1500|evm.model.000003Farrow.1107|evm.model.000000Farrow.1307|evm.model.000002Farrow.1088|evm.model.000000Farrow.1852|evm.model.000005Farrow.595|evm.model.000008Farrow.844|evm.model.000002Farrow.1409|evm.model.000000Farrow.1100|evm.model.000004Farrow.1020|evm.model.0…	18	evm.model.000000Farrow.1955|evm.model.000004Farrow.667|evm.model.000000Farrow.419|evm.model.000005Farrow.681|evm.model.000005Farrow.1348|evm.model.000003Farrow.1036|evm.model.000002Farrow.1451|evm.model.000007Farrow.828|evm.model.000000Farrow.961|evm.model.000001Farrow.915|evm.model.000004Farrow.1660|evm.model.000007Farrow.769|evm.model.000008Farrow.893|evm.model.000001Farrow.60|evm.model.000001F…
GO:0019722	calcium-mediated signaling	biological_process	0.019629	0.37023	9	7219	9	11230	2	evm.model.000009Farrow.248|evm.model.000000Farrow.1100	7	evm.model.000002Farrow.1144|evm.model.000003Farrow.1599|evm.model.000001Farrow.915|evm.model.000006Farrow.1323|evm.model.000005Farrow.708|evm.model.000001Farrow.1339|evm.model.000001Farrow.1180
GO:1901988	negative regulation of cell cycle phase transition	biological_process	0.019694	0.37061	34	7219	42	11230	18	evm.model.000000Farrow.1438|evm.model.000000Farrow.1760|evm.model.000002Farrow.1409|evm.model.000000Farrow.288|evm.model.000003Farrow.1273|evm.model.000007Farrow.961|evm.model.000009Farrow.1362|evm.model.000009Farrow.1002|evm.model.000005Farrow.505|evm.model.000000Farrow.2109|evm.model.000000Farrow.1515|evm.model.000005Farrow.783|evm.model.000004Farrow.1500|evm.model.000000Farrow.1336|evm.model.0…	16	evm.model.000002Farrow.1530|evm.model.000003Farrow.1655|evm.model.000002Farrow.1016|evm.model.000000Farrow.2017|evm.model.000009Farrow.794|evm.model.000009Farrow.909|evm.model.000003Farrow.1208|evm.model.000004Farrow.805|evm.model.000000Farrow.419|evm.model.000008Farrow.838|evm.model.000000Farrow.1150|evm.model.000001Farrow.1202|evm.model.000006Farrow.905|evm.model.000002Farrow.1405|evm.model.000…
GO:0051649	establishment of localization in cell	biological_process	0.019764	0.37107	342	7219	497	11230	166	evm.model.000000Farrow.1975|evm.model.000008Farrow.110|evm.model.000001Farrow.506|evm.model.000000Farrow.820|evm.model.000001Farrow.1028|evm.model.000005Farrow.566|evm.model.000001Farrow.1266|evm.model.000005Farrow.635|evm.model.000009Farrow.631|evm.model.000006Farrow.642|evm.model.000006Farrow.1343|evm.model.000002Farrow.1136|evm.model.000000Farrow.1453|evm.model.000002Farrow.1070|evm.model.0000…	176	evm.model.000006Farrow.6|evm.model.000005Farrow.682|evm.model.000009Farrow.703|evm.model.000000Farrow.2112|evm.model.000003Farrow.979|evm.model.000009Farrow.315|evm.model.000006Farrow.614|evm.model.000001Farrow.1502|evm.model.000004Farrow.478|evm.model.000002Farrow.1328|evm.model.000003Farrow.1243|evm.model.000001Farrow.515|evm.model.000007Farrow.774|evm.model.000002Farrow.1144|evm.model.000000Fa…
GO:0071822	protein complex subunit organization	biological_process	0.020051	0.37561	229	7219	331	11230	117	evm.model.000008Farrow.18|evm.model.000005Farrow.1586|evm.model.000006Farrow.1343|evm.model.000003Farrow.1540|evm.model.000002Farrow.1388|evm.model.000001Farrow.1465|evm.model.000000Farrow.1947|evm.model.000007Farrow.544|evm.model.000000Farrow.1970|evm.model.000001Farrow.2251|evm.model.000000Farrow.1367|evm.model.000001Farrow.1028|evm.model.000001Farrow.1266|evm.model.000000Farrow.820|evm.model.0…	112	evm.model.000008Farrow.1348|evm.model.000005Farrow.529|evm.model.000001Farrow.1031|evm.model.000002Farrow.1635|evm.model.000001Farrow.1141|evm.model.000001Farrow.1382|evm.model.000009Farrow.725|evm.model.000001Farrow.60|evm.model.000004Farrow.326|evm.model.000000Farrow.2605|evm.model.000000Farrow.787|evm.model.000001Farrow.1977|evm.model.000009Farrow.686|evm.model.000002Farrow.1526|evm.model.0000…
GO:0019674	NAD metabolic process	biological_process	0.020141	0.37645	19	7219	22	11230	10	evm.model.000000Farrow.1833|evm.model.000007Farrow.1078|evm.model.000004Farrow.275|evm.model.000004Farrow.1381|evm.model.000001Farrow.1222|evm.model.000004Farrow.1259|evm.model.000000Farrow.969|evm.model.000000Farrow.253|evm.model.000000Farrow.1537|evm.model.000002Farrow.1188	9	evm.model.000001Farrow.1993|evm.model.000008Farrow.6|evm.model.000000Farrow.1566|evm.model.000007Farrow.1357|evm.model.000000Farrow.2505|evm.model.000007Farrow.1424|evm.model.000006Farrow.1311|evm.model.000007Farrow.1001|evm.model.000002Farrow.1089
GO:0042592	homeostatic process	biological_process	0.020541	0.38306	117	7219	162	11230	51	evm.model.000009Farrow.248|evm.model.000007Farrow.868|evm.model.000009Farrow.1002|evm.model.000002Farrow.1162|evm.model.000003Farrow.106|evm.model.000003Farrow.1046|evm.model.000006Farrow.1160|evm.model.000005Farrow.471|evm.model.000000Farrow.859|evm.model.000002Farrow.1539|evm.model.000003Farrow.1017|evm.model.000006Farrow.58|evm.model.000002Farrow.698|evm.model.000009Farrow.615|evm.model.000006…	66	evm.model.000001Farrow.1140|evm.model.000003Farrow.1018|evm.model.000004Farrow.805|evm.model.000004Farrow.820|evm.model.000004Farrow.1036|evm.model.000002Farrow.1164|evm.model.000002Farrow.246|evm.model.000005Farrow.704|evm.model.000001Farrow.375|evm.model.000004Farrow.1667|evm.model.000003Farrow.1505|evm.model.000003Farrow.1655|evm.model.000002Farrow.891|evm.model.000001Farrow.1557|evm.model.000…
GO:0018105	peptidyl-serine phosphorylation	biological_process	0.0207	0.38494	17	7219	19	11230	5	evm.model.000003Farrow.1273|evm.model.000006Farrow.819|evm.model.000000Farrow.1515|evm.model.000007Farrow.961|evm.model.000000Farrow.1674	12	evm.model.000002Farrow.1167|evm.model.000005Farrow.1005|evm.model.000006Farrow.1167|evm.model.000004Farrow.738|evm.model.000001Farrow.507|evm.model.000000Farrow.1636|evm.model.000000Farrow.1634|evm.model.000001Farrow.477|evm.model.000005Farrow.999|evm.model.000009Farrow.794|evm.model.000004Farrow.1712|evm.model.000002Farrow.812
GO:0051493	regulation of cytoskeleton organization	biological_process	0.020803	0.38494	35	7219	44	11230	21	evm.model.000006Farrow.439|evm.model.000001Farrow.1167|evm.model.000003Farrow.1381|evm.model.000002Farrow.1385|evm.model.000000Farrow.1336|evm.model.000003Farrow.2252|evm.model.000000Farrow.1997|evm.model.000009Farrow.226|evm.model.000007Farrow.46|evm.model.000001Farrow.2475|evm.model.000001Farrow.406|evm.model.000000Farrow.1145|evm.model.000006Farrow.819|evm.model.000001Farrow.1462|evm.model.000…	14	evm.model.000004Farrow.667|evm.model.000006Farrow.486|evm.model.000000Farrow.1875|evm.model.000009Farrow.1348|evm.model.000006Farrow.645|evm.model.000002Farrow.1219|evm.model.000001Farrow.405|evm.model.000000Farrow.1743|evm.model.000001Farrow.1382|evm.model.000003Farrow.1537|evm.model.000009Farrow.881|evm.model.000009Farrow.704|evm.model.000009Farrow.794|evm.model.000001Farrow.477
GO:0005525	GTP binding	molecular_function	0.020828	0.38494	79	7219	107	11230	29	evm.model.000000Farrow.2427|evm.model.000005Farrow.455|evm.model.000007Farrow.869|evm.model.000003Farrow.1380|evm.model.000009Farrow.953|evm.model.000000Farrow.559|evm.model.000003Farrow.1858|evm.model.000000Farrow.962|Novel00860|evm.model.000000Farrow.970|evm.model.000009Farrow.91|evm.model.000003Farrow.770|evm.model.000001Farrow.1462|evm.model.000002Farrow.1070|evm.model.000003Farrow.1540|evm.m…	50	evm.model.000001Farrow.835|evm.model.000005Farrow.946|evm.model.000002Farrow.723|evm.model.000002Farrow.1281|evm.model.000000Farrow.219|evm.model.000001Farrow.869|evm.model.000004Farrow.737|evm.model.000005Farrow.429|evm.model.000007Farrow.1397|evm.model.000002Farrow.1352|evm.model.000005Farrow.548|evm.model.000002Farrow.962|evm.model.000004Farrow.915|evm.model.000002Farrow.159|evm.model.000002Fa…
GO:0032561	guanyl ribonucleotide binding	molecular_function	0.020828	0.38494	79	7219	107	11230	29	evm.model.000002Farrow.1022|evm.model.000001Farrow.2322|evm.model.000000Farrow.1279|evm.model.000002Farrow.1446|evm.model.000002Farrow.851|evm.model.000009Farrow.952|evm.model.000003Farrow.1536|evm.model.000001Farrow.1283|evm.model.000000Farrow.1674|evm.model.000005Farrow.1604|evm.model.000000Farrow.1167|evm.model.000000Farrow.779|evm.model.000001Farrow.1462|evm.model.000003Farrow.1540|evm.model.…	50	evm.model.000000Farrow.172|evm.model.000000Farrow.955|evm.model.000008Farrow.752|evm.model.000007Farrow.525|evm.model.000000Farrow.1150|evm.model.000004Farrow.1005|evm.model.000007Farrow.1393|evm.model.000001Farrow.1333|evm.model.000000Farrow.2283|evm.model.000002Farrow.1328|evm.model.000002Farrow.1789|evm.model.000003Farrow.954|evm.model.000006Farrow.868|evm.model.000004Farrow.1480|evm.model.000…
GO:0030001	metal ion transport	biological_process	0.021044	0.38808	79	7219	106	11230	30	evm.model.000008Farrow.814|evm.model.000003Farrow.1089|Novel00503|evm.model.000000Farrow.266|evm.model.000007Farrow.1158|evm.model.000005Farrow.624|evm.model.000006Farrow.498|Novel00778|evm.model.000002Farrow.1559|evm.model.000009Farrow.248|evm.model.000000Farrow.2063|evm.model.000003Farrow.868|evm.model.000000Farrow.859|evm.model.000003Farrow.2228|evm.model.000001Farrow.24|evm.model.000007Farrow…	49	evm.model.000007Farrow.1173|evm.model.000004Farrow.722|evm.model.000001Farrow.1581|evm.model.000003Farrow.700|evm.model.000000Farrow.2022|evm.model.000003Farrow.1029|evm.model.000000Farrow.204|evm.model.000008Farrow.522|Novel00726|evm.model.000001Farrow.384|evm.model.000006Farrow.625|evm.model.000004Farrow.1036|evm.model.000001Farrow.2305|evm.model.000006Farrow.44|evm.model.000001Farrow.447|evm.m…
GO:0015031	protein transport	biological_process	0.021091	0.38808	206	7219	294	11230	100	evm.model.000005Farrow.1114|evm.model.000004Farrow.1613|evm.model.000004Farrow.764|evm.model.000008Farrow.748|evm.model.000009Farrow.1202|evm.model.000006Farrow.1024|evm.model.000005Farrow.930|evm.model.000003Farrow.1108|evm.model.000003Farrow.1273|evm.model.000006Farrow.1028|evm.model.000000Farrow.2036|evm.model.000005Farrow.1512|evm.model.000001Farrow.2447|evm.model.000000Farrow.421|evm.model.0…	106	evm.model.000002Farrow.1046|evm.model.000000Farrow.1861|evm.model.000001Farrow.2252|evm.model.000007Farrow.623|evm.model.000004Farrow.1213|evm.model.000005Farrow.656|evm.model.000004Farrow.910|evm.model.000001Farrow.1159|evm.model.000005Farrow.360|evm.model.000004Farrow.554|evm.model.000002Farrow.884|evm.model.000000Farrow.234|evm.model.000002Farrow.977|evm.model.000009Farrow.549|evm.model.000004…
GO:0009653	anatomical structure morphogenesis	biological_process	0.021248	0.38979	75	7219	100	11230	22	evm.model.000002Farrow.262|evm.model.000002Farrow.1246|evm.model.000002Farrow.936|evm.model.000003Farrow.648|evm.model.000009Farrow.226|evm.model.000001Farrow.2351|evm.model.000006Farrow.597|evm.model.000001Farrow.2389|evm.model.000001Farrow.406|evm.model.000009Farrow.796|evm.model.000009Farrow.888|evm.model.000005Farrow.727|evm.model.000001Farrow.1034|evm.model.000008Farrow.774|evm.model.000003F…	53	evm.model.000002Farrow.1116|evm.model.000009Farrow.1245|evm.model.000002Farrow.1396|Novel00226|evm.model.000000Farrow.1380|evm.model.000000Farrow.1617|evm.model.000001Farrow.1456|evm.model.000006Farrow.645|evm.model.000009Farrow.357|evm.model.000003Farrow.56|evm.model.000002Farrow.931|evm.model.000002Farrow.1838|evm.model.000002Farrow.962|evm.model.000002Farrow.1352|Novel00327|evm.model.000003Far…
GO:0032954	regulation of cytokinetic process	biological_process	0.021386	0.38979	13	7219	14	11230	10	evm.model.000006Farrow.1205|evm.model.000001Farrow.960|evm.model.000001Farrow.1462|evm.model.000006Farrow.819|evm.model.000000Farrow.1145|evm.model.000000Farrow.1307|evm.model.000009Farrow.1362|evm.model.000002Farrow.1088|evm.model.000000Farrow.1336|evm.model.000001Farrow.2269	3	evm.model.000002Farrow.723|evm.model.000001Farrow.1269|evm.model.000000Farrow.419
GO:1903436	regulation of mitotic cytokinetic process	biological_process	0.021386	0.38979	13	7219	14	11230	10	evm.model.000000Farrow.1336|evm.model.000001Farrow.2269|evm.model.000002Farrow.1088|evm.model.000009Farrow.1362|evm.model.000000Farrow.1307|evm.model.000000Farrow.1145|evm.model.000001Farrow.960|evm.model.000001Farrow.1462|evm.model.000006Farrow.1205|evm.model.000006Farrow.819	3	evm.model.000000Farrow.419|evm.model.000002Farrow.723|evm.model.000001Farrow.1269
GO:0065002	intracellular protein transmembrane transport	biological_process	0.02141	0.38979	43	7219	56	11230	18	evm.model.000008Farrow.811|evm.model.000002Farrow.261|evm.model.000000Farrow.938|evm.model.000001Farrow.1574|evm.model.000000Farrow.1901|evm.model.000007Farrow.850|evm.model.000000Farrow.718|evm.model.000001Farrow.1266|evm.model.000002Farrow.1368|evm.model.000000Farrow.1536|evm.model.000000Farrow.1345|evm.model.000003Farrow.1016|evm.model.000005Farrow.484|evm.model.000004Farrow.843|evm.model.0000…	25	evm.model.000001Farrow.1265|evm.model.000000Farrow.263|evm.model.000007Farrow.851|evm.model.000003Farrow.1335|evm.model.000002Farrow.923|evm.model.000007Farrow.30|evm.model.000009Farrow.272|evm.model.000000Farrow.2112|evm.model.000007Farrow.526|evm.model.000001Farrow.1330|evm.model.000007Farrow.624|evm.model.000003Farrow.986|evm.model.000000Farrow.1038|evm.model.000004Farrow.871|evm.model.000002F…
GO:0043934	sporulation	biological_process	0.021419	0.38979	44	7219	56	11230	11	evm.model.000001Farrow.2389|evm.model.000009Farrow.392|evm.model.000006Farrow.642|evm.model.000002Farrow.936|evm.model.000002Farrow.262|evm.model.000009Farrow.796|evm.model.000009Farrow.226|evm.model.000003Farrow.648|evm.model.000005Farrow.727|evm.model.000001Farrow.2322|evm.model.000006Farrow.597	33	evm.model.000008Farrow.749|evm.model.000003Farrow.1318|evm.model.000003Farrow.1208|evm.model.000009Farrow.916|evm.model.000000Farrow.1743|evm.model.000004Farrow.1517|evm.model.000004Farrow.554|evm.model.000002Farrow.1144|evm.model.000009Farrow.764|evm.model.000001Farrow.2309|evm.model.000006Farrow.376|evm.model.000000Farrow.2250|evm.model.000003Farrow.1237|evm.model.000002Farrow.1116|evm.model.00…
GO:0005694	chromosome	cellular_component	0.021598	0.39218	210	7219	298	11230	113	evm.model.000002Farrow.1293|evm.model.000001Farrow.1549|evm.model.000004Farrow.825|evm.model.000002Farrow.1389|evm.model.000003Farrow.1050|evm.model.000000Farrow.1438|evm.model.000002Farrow.1551|evm.model.000003Farrow.1443|evm.model.000003Farrow.53|evm.model.000002Farrow.1828|evm.model.000000Farrow.1708|evm.model.000004Farrow.1731|evm.model.000001Farrow.1347|evm.model.000007Farrow.961|evm.model.0…	97	evm.model.000009Farrow.828|evm.model.000003Farrow.1083|evm.model.000005Farrow.528|evm.model.000006Farrow.520|evm.model.000006Farrow.1167|evm.model.000001Farrow.1443|evm.model.000009Farrow.550|evm.model.000006Farrow.519|evm.model.000006Farrow.688|evm.model.000001Farrow.1433|evm.model.000002Farrow.951|evm.model.000005Farrow.434|evm.model.000009Farrow.1206|evm.model.000002Farrow.181|evm.model.000006…
GO:0071554	cell wall organization or biogenesis	biological_process	0.021659	0.39242	98	7219	134	11230	52	evm.model.000006Farrow.1024|evm.model.000000Farrow.198|evm.model.000002Farrow.954|evm.model.000006Farrow.1160|evm.model.000003Farrow.172|evm.model.000002Farrow.1260|evm.model.000003Farrow.2135|evm.model.000005Farrow.1269|evm.model.000009Farrow.196|evm.model.000002Farrow.853|evm.model.000001Farrow.1366|evm.model.000005Farrow.411|evm.model.000005Farrow.1114|evm.model.000001Farrow.404|evm.model.0000…	46	evm.model.000009Farrow.764|evm.model.000000Farrow.2250|evm.model.000000Farrow.1719|evm.model.000004Farrow.1660|evm.model.000000Farrow.1294|evm.model.000002Farrow.896|evm.model.000003Farrow.1592|evm.model.000005Farrow.80|evm.model.000006Farrow.1175|evm.model.000003Farrow.669|evm.model.000000Farrow.748|evm.model.000000Farrow.45|evm.model.000002Farrow.931|evm.model.000001Farrow.1281|evm.model.000002…
GO:0008152	metabolic process	biological_process	0.022011	0.39793	4275	7219	6553	11230	2598	evm.model.000009Farrow.943|evm.model.000001Farrow.383|evm.model.000000Farrow.2541|evm.model.000009Farrow.710|evm.model.000001Farrow.2378|evm.model.000009Farrow.158|evm.model.000004Farrow.968|evm.model.000007Farrow.354|evm.model.000006Farrow.499|evm.model.000004Farrow.664|evm.model.000001Farrow.1282|evm.model.000002Farrow.959|evm.model.000000Farrow.1367|evm.model.000009Farrow.1046|evm.model.000008…
Farrow.1316|evm.model.000003Farrow.1798|evm.model.000003Farrow.1843|evm.model.000008Farrow.1018|evm.model.000004Farrow.721|evm.model.000002Farrow.1589|evm.model.000006Farrow.1316|evm.model.000009Farrow.434|evm.model.000002Farrow.382|evm.model.000000Farrow.1299|evm.model.000009Farrow.362|evm.model.000005Farrow.1207|evm.model.000008Farrow.220|evm.model.000001Farrow.1416|evm.model.000005Farrow.540|e…
ow.344|evm.model.000008Farrow.1138|evm.model.000006Farrow.1006|evm.model.000001Farrow.1354|evm.model.000005Farrow.42|evm.model.000008Farrow.1232|evm.model.000002Farrow.1563|evm.model.000005Farrow.378|evm.model.000004Farrow.1321|evm.model.000003Farrow.858|evm.model.000005Farrow.782|evm.model.000002Farrow.1779|evm.model.000003Farrow.61|evm.model.000006Farrow.1382|evm.model.000008Farrow.219|evm.mode…	1677	evm.model.000007Farrow.404|evm.model.000002Farrow.1328|evm.model.000003Farrow.1883|evm.model.000007Farrow.824|evm.model.000005Farrow.670|evm.model.000000Farrow.1026|evm.model.000007Farrow.1256|evm.model.000002Farrow.1078|evm.model.000000Farrow.216|evm.model.000009Farrow.333|evm.model.000002Farrow.1339|evm.model.000006Farrow.469|evm.model.000001Farrow.944|evm.model.000005Farrow.1355|evm.model.0000…
evm.model.000000Farrow.1647|evm.model.000002Farrow.1450|evm.model.000003Farrow.1723|evm.model.000000Farrow.1054|evm.model.000001Farrow.1374|evm.model.000006Farrow.366|evm.model.000008Farrow.500|evm.model.000006Farrow.913|evm.model.000003Farrow.1457|evm.model.000009Farrow.1282|evm.model.000004Farrow.1347|evm.model.000003Farrow.1000|evm.model.000000Farrow.827|evm.model.000008Farrow.495|evm.model.00…
GO:0018193	peptidyl-amino acid modification	biological_process	0.022406	0.40419	109	7219	150	11230	49	evm.model.000003Farrow.2239|evm.model.000000Farrow.1072|evm.model.000000Farrow.2185|evm.model.000000Farrow.943|evm.model.000001Farrow.2316|evm.model.000000Farrow.762|evm.model.000000Farrow.221|evm.model.000009Farrow.215|evm.model.000000Farrow.1515|evm.model.000000Farrow.1144|evm.model.000007Farrow.1319|evm.model.000007Farrow.845|evm.model.000009Farrow.908|evm.model.000003Farrow.1273|evm.model.000…	60	evm.model.000002Farrow.931|evm.model.000001Farrow.1387|evm.model.000004Farrow.738|evm.model.000006Farrow.436|evm.model.000000Farrow.1634|evm.model.000006Farrow.1096|evm.model.000004Farrow.1179|evm.model.000001Farrow.1534|evm.model.000005Farrow.676|evm.model.000003Farrow.865|evm.model.000009Farrow.220|evm.model.000002Farrow.1116|evm.model.000000Farrow.423|evm.model.000007Farrow.937|evm.model.00000…
GO:0030437	ascospore formation	biological_process	0.022566	0.40443	39	7219	49	11230	9	evm.model.000009Farrow.226|evm.model.000003Farrow.648|evm.model.000002Farrow.262|evm.model.000002Farrow.936|evm.model.000006Farrow.597|evm.model.000005Farrow.727|evm.model.000001Farrow.2389|evm.model.000006Farrow.642|evm.model.000009Farrow.392	30	evm.model.000000Farrow.1380|evm.model.000002Farrow.1396|evm.model.000001Farrow.362|evm.model.000003Farrow.1404|evm.model.000009Farrow.951|evm.model.000005Farrow.132|evm.model.000000Farrow.841|evm.model.000000Farrow.1617|evm.model.000009Farrow.1348|evm.model.000002Farrow.1116|evm.model.000000Farrow.1691|evm.model.000000Farrow.1379|evm.model.000000Farrow.748|evm.model.000002Farrow.1352|evm.model.00…
GO:0034293	sexual sporulation	biological_process	0.022566	0.40443	39	7219	49	11230	9	evm.model.000001Farrow.2389|evm.model.000006Farrow.642|evm.model.000009Farrow.392|evm.model.000003Farrow.648|evm.model.000009Farrow.226|evm.model.000002Farrow.262|evm.model.000002Farrow.936|evm.model.000006Farrow.597|evm.model.000005Farrow.727	30	evm.model.000003Farrow.1208|evm.model.000003Farrow.1318|evm.model.000008Farrow.749|evm.model.000000Farrow.2250|evm.model.000006Farrow.376|evm.model.000003Farrow.1237|evm.model.000009Farrow.764|evm.model.000002Farrow.1144|evm.model.000004Farrow.554|evm.model.000004Farrow.1517|evm.model.000000Farrow.1743|evm.model.000009Farrow.916|evm.model.000002Farrow.1396|evm.model.000000Farrow.1380|evm.model.00…
GO:0043935	sexual sporulation resulting in formation of a cellular spore	biological_process	0.022566	0.40443	39	7219	49	11230	9	evm.model.000006Farrow.597|evm.model.000005Farrow.727|evm.model.000009Farrow.226|evm.model.000003Farrow.648|evm.model.000002Farrow.262|evm.model.000002Farrow.936|evm.model.000009Farrow.392|evm.model.000006Farrow.642|evm.model.000001Farrow.2389	30	evm.model.000000Farrow.1691|evm.model.000000Farrow.1379|evm.model.000000Farrow.748|evm.model.000002Farrow.1352|evm.model.000002Farrow.962|evm.model.000009Farrow.357|evm.model.000003Farrow.56|evm.model.000002Farrow.931|evm.model.000000Farrow.1380|evm.model.000002Farrow.1396|evm.model.000005Farrow.132|evm.model.000003Farrow.1404|evm.model.000009Farrow.951|evm.model.000001Farrow.362|evm.model.000000…
GO:0005838	proteasome regulatory particle	cellular_component	0.022777	0.40645	19	7219	22	11230	17	evm.model.000000Farrow.1712|evm.model.000000Farrow.1149|evm.model.000005Farrow.788|evm.model.000007Farrow.266|evm.model.000005Farrow.587|evm.model.000001Farrow.1375|evm.model.000006Farrow.440|evm.model.000001Farrow.339|evm.model.000005Farrow.674|evm.model.000000Farrow.1852|evm.model.000005Farrow.1500|evm.model.000003Farrow.684|evm.model.000002Farrow.1832|evm.model.000005Farrow.641|evm.model.00000…	2	evm.model.000002Farrow.1431|evm.model.000006Farrow.1364
GO:0022624	proteasome accessory complex	cellular_component	0.022777	0.40645	19	7219	22	11230	17	evm.model.000000Farrow.1852|evm.model.000005Farrow.1500|evm.model.000003Farrow.684|evm.model.000002Farrow.1832|evm.model.000005Farrow.641|evm.model.000005Farrow.1586|evm.model.000001Farrow.893|evm.model.000001Farrow.2306|evm.model.000000Farrow.1712|evm.model.000000Farrow.1149|evm.model.000005Farrow.788|evm.model.000005Farrow.587|evm.model.000007Farrow.266|evm.model.000006Farrow.440|evm.model.0000…	2	evm.model.000002Farrow.1431|evm.model.000006Farrow.1364
GO:0007265	Ras protein signal transduction	biological_process	0.022994	0.40945	29	7219	35	11230	13	evm.model.000000Farrow.1307|evm.model.000002Farrow.2298|evm.model.000009Farrow.631|evm.model.000000Farrow.1336|evm.model.000004Farrow.698|evm.model.000002Farrow.1246|evm.model.000000Farrow.1145|evm.model.000009Farrow.1098|evm.model.000001Farrow.960|evm.model.000006Farrow.1205|evm.model.000006Farrow.819|evm.model.000001Farrow.2269|evm.model.000002Farrow.1088	16	evm.model.000000Farrow.1361|evm.model.000000Farrow.2067|evm.model.000006Farrow.1159|evm.model.000006Farrow.606|evm.model.000000Farrow.1200|evm.model.000000Farrow.1977|evm.model.000002Farrow.1285|evm.model.000000Farrow.1719|evm.model.000003Farrow.562|evm.model.000002Farrow.723|evm.model.000001Farrow.1269|evm.model.000004Farrow.674|evm.model.000008Farrow.1242|evm.model.000000Farrow.1092|evm.model.0…
GO:1902911	protein kinase complex	cellular_component	0.023098	0.41042	19	7219	22	11230	9	evm.model.000003Farrow.1128|evm.model.000000Farrow.1100|evm.model.000001Farrow.857|evm.model.000001Farrow.1165|evm.model.000004Farrow.15|evm.model.000007Farrow.1033|evm.model.000001Farrow.984|evm.model.000003Farrow.1086|evm.model.000008Farrow.748	10	evm.model.000008Farrow.350|evm.model.000007Farrow.873|evm.model.000000Farrow.1634|evm.model.000002Farrow.1167|evm.model.000002Farrow.1135|evm.model.000005Farrow.1348|evm.model.000001Farrow.915|evm.model.000002Farrow.748|evm.model.000009Farrow.750|evm.model.000001Farrow.477
GO:0007009	plasma membrane organization	biological_process	0.023249	0.4122	12	7219	13	11230	7	evm.model.000001Farrow.1266|evm.model.000000Farrow.970|evm.model.000002Farrow.1264|evm.model.000006Farrow.189|evm.model.000000Farrow.962|evm.model.000001Farrow.2367|evm.model.000009Farrow.392	5	evm.model.000005Farrow.670|evm.model.000009Farrow.743|evm.model.000005Farrow.130|evm.model.000006Farrow.661|evm.model.000009Farrow.861
GO:0009064	glutamine family amino acid metabolic process	biological_process	0.023442	0.41232	43	7219	55	11230	27	evm.model.000006Farrow.1497|evm.model.000001Farrow.1751|evm.model.000002Farrow.954|evm.model.000006Farrow.854|evm.model.000000Farrow.716|evm.model.000008Farrow.1231|evm.model.000009Farrow.1298|evm.model.000009Farrow.510|evm.model.000002Farrow.872|evm.model.000009Farrow.845|evm.model.000001Farrow.1754|evm.model.000002Farrow.870|evm.model.000009Farrow.1299|evm.model.000000Farrow.919|evm.model.00000…	16	evm.model.000005Farrow.198|evm.model.000006Farrow.3|evm.model.000001Farrow.2101|evm.model.000006Farrow.1148|evm.model.000001Farrow.922|evm.model.000004Farrow.796|evm.model.000000Farrow.1867|evm.model.000009Farrow.77|evm.model.000004Farrow.1421|evm.model.000007Farrow.37|evm.model.000009Farrow.1152|evm.model.000003Farrow.1271|evm.model.000000Farrow.710|evm.model.000000Farrow.249|evm.model.000001Far…
GO:0046890	regulation of lipid biosynthetic process	biological_process	0.023463	0.41232	16	7219	18	11230	1	evm.model.000002Farrow.1598	15	evm.model.000009Farrow.729|evm.model.000009Farrow.881|evm.model.000004Farrow.991|evm.model.000005Farrow.670|evm.model.000000Farrow.1641|evm.model.000002Farrow.1113|evm.model.000001Farrow.1433|evm.model.000009Farrow.237|evm.model.000009Farrow.357|evm.model.000001Farrow.1358|evm.model.000005Farrow.457|evm.model.000009Farrow.675|evm.model.000009Farrow.1191|evm.model.000003Farrow.982|evm.model.000003…
GO:0009448	gamma-aminobutyric acid metabolic process	biological_process	0.023519	0.41232	9	7219	9	11230	5	evm.model.000003Farrow.1240|evm.model.000003Farrow.2266|evm.model.000001Farrow.231|evm.model.000009Farrow.510|evm.model.000008Farrow.1432	4	evm.model.000007Farrow.603|evm.model.000001Farrow.2296|evm.model.000001Farrow.2295|evm.model.000005Farrow.1276
GO:0032040	small-subunit processome	cellular_component	0.023652	0.41232	33	7219	41	11230	0		33	evm.model.000007Farrow.1058|evm.model.000001Farrow.1224|evm.model.000007Farrow.653|evm.model.000003Farrow.959|evm.model.000009Farrow.642|evm.model.000000Farrow.416|evm.model.000005Farrow.653|evm.model.000000Farrow.1745|evm.model.000004Farrow.1373|evm.model.000009Farrow.915|evm.model.000009Farrow.560|evm.model.000002Farrow.804|evm.model.000009Farrow.389|evm.model.000007Farrow.1079|evm.model.000005…
GO:0018107	peptidyl-threonine phosphorylation	biological_process	0.023687	0.41232	9	7219	9	11230	3	evm.model.000009Farrow.248|evm.model.000000Farrow.943|evm.model.000000Farrow.1674	6	evm.model.000000Farrow.1634|evm.model.000001Farrow.2252|evm.model.000004Farrow.1712|evm.model.000005Farrow.1005|evm.model.000006Farrow.1167|evm.model.000002Farrow.1167
GO:0018210	peptidyl-threonine modification	biological_process	0.023687	0.41232	9	7219	9	11230	3	evm.model.000000Farrow.1674|evm.model.000009Farrow.248|evm.model.000000Farrow.943	6	evm.model.000004Farrow.1712|evm.model.000005Farrow.1005|evm.model.000006Farrow.1167|evm.model.000002Farrow.1167|evm.model.000001Farrow.2252|evm.model.000000Farrow.1634
[truncated: 6,982 more rows]

## Sheet: GTvsCon_GO_enrichment_result
GO_accession	Description	Term_type	Over_represented_pValue	Corrected_pValue	DEG_item	DEG_list	Bg_item	Bg_list	Up	Up_Gene_names	Down	Down_Gene_names
[truncated: 7,310 more rows]

[truncated: 2 more sheets: CIHvsConEG_GO_enrichment_result, ILvsConDEG_GO_enrichment_result]
