# Supplementary material for: Lifestyle Characteristics and Gene Expression Analysis of Colletotrichum camelliae Isolated from Tea Plant [Camellia sinensis (L.) O. Kuntze] Based on Transcriptome
Source: Biomolecules. 2020 May 18;10(5):782. doi: 10.3390/biom10050782 (PMC7278179; doi:10.3390/biom10050782)
Supplement: Supplementary file 1 [file biomolecules-10-00782-s001.zip › supplementary/Tables/Table S7.xlsx]

## Sheet: GT vs Con
##Databases: KEGG PATHWAY
##Statistical test method: hypergeometric test / Fisher's exact test
##FDR correction method: Benjamini and Hochberg
#Term	Database	ID	Input number	Background number	P-Value	Corrected P-Value	Input	KEGG_ID/KO	Entrez_ID	Hyperlink
Ribosome	KEGG PATHWAY	mgr03010	81	107	0.000254314	0.02594	evm.model.000000Farrow.108|evm.model.000007Farrow.1058|evm.model.000003Farrow.1616|evm.model.000003Farrow.1617|evm.model.000006Farrow.1244|evm.model.000002Farrow.1619|evm.model.000001Farrow.1233|evm.model.000003Farrow.1629|evm.model.000000Farrow.976|evm.model.000009Farrow.1257|evm.model.000005Farrow.240|evm.model.000000Farrow.2088|evm.model.000000Farrow.282|evm.model.000002Farrow.753|evm.model.00…	mgr:MGG_03120|mgr:MGG_16248|mgr:MGG_06480|mgr:MGG_06479|mgr:MGG_02872|mgr:MGG_04114|mgr:MGG_01113|mgr:MGG_06571|mgr:MGG_04696|mgr:MGG_07048|mgr:MGG_03372|mgr:MGG_07753|mgr:MGG_12892|mgr:MGG_04008|mgr:MGG_16204|mgr:MGG_00546|mgr:MGG_03136|mgr:MGG_05238|mgr:MGG_03135|mgr:MGG_10370|mgr:MGG_03135|mgr:MGG_00349|mgr:MGG_11776|mgr:MGG_07928|mgr:MGG_07929|mgr:MGG_10680|mgr:MGG_04921|mgr:MGG_11785|mgr:MGG…	2676903|12985269|2684635|2684634|2682425|2677624|2674131|2684726|2678194|2682933|2676891|2683680|2675377|2677278|12985223|2674571|2676714|2675440|2676713|2681981|2676713|2675125|5049564|2683855|2683856|2682881|2675542|5049572|2675978|2678153|2675441|2682311|2682819|2685125|2678070|2680484|2677964|2674401|2682505|2676703|2684533|2685010|2684866|2684424|2677327|2676342|2680897|2675228|2677011|12985…	http://www.genome.jp/kegg-bin/show_pathway?mgr03010/mgr:MGG_01066%09red/mgr:MGG_06658%09red/mgr:MGG_07048%09red/mgr:MGG_02872%09red/mgr:MGG_06479%09red/mgr:MGG_08834%09red/mgr:MGG_00546%09red/mgr:MGG_06721%09red/mgr:MGG_02953%09red/mgr:MGG_02711%09red/mgr:MGG_05449%09red/mgr:MGG_09194%09red/mgr:MGG_06378%09red/mgr:MGG_10680%09red/mgr:MGG_02952%09red/mgr:MGG_05238%09red/mgr:MGG_06629%09red/mgr:MGG…
Tyrosine metabolism	KEGG PATHWAY	mgr00350	23	27	0.0179393	0.914902	evm.model.000002Farrow.1738|evm.model.000002Farrow.1200|evm.model.000005Farrow.1202|evm.model.000005Farrow.1432|evm.model.000009Farrow.370|evm.model.000007Farrow.1137|evm.model.000003Farrow.266|evm.model.000005Farrow.1204|evm.model.000006Farrow.584|evm.model.000008Farrow.1385|evm.model.000000Farrow.1169|evm.model.000001Farrow.2153|evm.model.000001Farrow.1521|evm.model.000006Farrow.339|evm.model.0…	mgr:MGG_04156|mgr:MGG_14140|mgr:MGG_05808|mgr:MGG_06011|mgr:MGG_06011|mgr:MGG_10585|mgr:MGG_00317|mgr:MGG_00431|mgr:MGG_06169|mgr:MGG_03332|mgr:MGG_01571|mgr:MGG_05008|mgr:MGG_01571|mgr:MGG_03880|mgr:MGG_00431|mgr:MGG_07780|mgr:MGG_06691|mgr:MGG_05008|mgr:MGG_01230|mgr:MGG_00431|mgr:MGG_03332|mgr:MGG_15019|mgr:MGG_07780|	2677635|5048678|2684167|2683964|2683964|2682198|2674238|2675249|2684321|2676659|2679517|2675286|2679517|2677367|2675249|2683707|2684864|2675286|2679432|2675249|2676659|12984886|2683707|	http://www.genome.jp/kegg-bin/show_pathway?mgr00350/mgr:MGG_07780%09red/mgr:MGG_15019%09red/mgr:MGG_14140%09red/mgr:MGG_01571%09red/mgr:MGG_06169%09red/mgr:MGG_05808%09red/mgr:MGG_00431%09red/mgr:MGG_06691%09red/mgr:MGG_05008%09red/mgr:MGG_06011%09red/mgr:MGG_03332%09red/mgr:MGG_04156%09red/mgr:MGG_00317%09red/mgr:MGG_03880%09red/mgr:MGG_10585%09red/mgr:MGG_01230%09red
Phenylalanine metabolism	KEGG PATHWAY	mgr00360	17	20	0.0394562	0.999941	evm.model.000002Farrow.1738|evm.model.000008Farrow.1385|evm.model.000000Farrow.2420|evm.model.000005Farrow.1202|evm.model.000002Farrow.1697|evm.model.000001Farrow.1046|evm.model.000003Farrow.304|evm.model.000001Farrow.2153|evm.model.000000Farrow.81|evm.model.000001Farrow.134|evm.model.000005Farrow.1401|evm.model.000002Farrow.426|evm.model.000007Farrow.1505|evm.model.000000Farrow.259|evm.model.000…	mgr:MGG_04156|mgr:MGG_03332|mgr:MGG_05008|mgr:MGG_05808|mgr:MGG_04337|mgr:MGG_06691|mgr:MGG_05827|mgr:MGG_05008|mgr:MGG_03332|mgr:MGG_09834|mgr:MGG_16630|mgr:MGG_03462|mgr:MGG_07780|mgr:MGG_15019|mgr:MGG_01918|mgr:MGG_07780|mgr:MGG_03462|	2677635|2676659|2675286|2684167|2677580|2684864|2684148|2675286|2676659|2680833|12987027|2676837|2683707|12984886|2681133|2683707|2676837|	http://www.genome.jp/kegg-bin/show_pathway?mgr00360/mgr:MGG_07780%09red/mgr:MGG_15019%09red/mgr:MGG_03462%09red/mgr:MGG_05827%09red/mgr:MGG_16630%09red/mgr:MGG_05808%09red/mgr:MGG_09834%09red/mgr:MGG_04337%09red/mgr:MGG_05008%09red/mgr:MGG_01918%09red/mgr:MGG_03332%09red/mgr:MGG_04156%09red/mgr:MGG_06691%09red
Tryptophan metabolism	KEGG PATHWAY	mgr00380	19	26	0.0729781	0.999941	evm.model.000004Farrow.1229|evm.model.000007Farrow.1118|evm.model.000000Farrow.1566|evm.model.000002Farrow.1697|evm.model.000000Farrow.965|evm.model.000007Farrow.692|evm.model.000002Farrow.426|evm.model.000001Farrow.134|evm.model.000008Farrow.190|evm.model.000008Farrow.6|evm.model.000008Farrow.7|evm.model.000005Farrow.1289|evm.model.000003Farrow.2081|evm.model.000009Farrow.1309|evm.model.000001Fa…	mgr:MGG_06442|mgr:MGG_03462|mgr:MGG_00549|mgr:MGG_04337|mgr:MGG_06442|mgr:MGG_13499|mgr:MGG_03462|mgr:MGG_09834|mgr:MGG_10061|mgr:MGG_10969|mgr:MGG_14348|mgr:MGG_12767|mgr:MGG_10061|mgr:MGG_13773|mgr:MGG_03900|mgr:MGG_01918|mgr:MGG_10969|mgr:MGG_05827|mgr:MGG_01755|	2684597|2676837|2674643|2677580|2684597|5051652|2676837|2680833|2681672|2677723|5048764|5050140|2681672|5048993|2677194|2681133|2677723|2684148|2679600|	http://www.genome.jp/kegg-bin/show_pathway?mgr00380/mgr:MGG_03462%09red/mgr:MGG_00549%09red/mgr:MGG_10061%09red/mgr:MGG_13773%09red/mgr:MGG_01918%09red/mgr:MGG_09834%09red/mgr:MGG_04337%09red/mgr:MGG_13499%09red/mgr:MGG_01755%09red/mgr:MGG_10969%09red/mgr:MGG_12767%09red/mgr:MGG_06442%09red/mgr:MGG_05827%09red/mgr:MGG_03900%09red/mgr:MGG_14348%09red
Taurine and hypotaurine metabolism	KEGG PATHWAY	mgr00430	8	8	0.0878032	0.999941	evm.model.000004Farrow.1075|evm.model.000001Farrow.250|evm.model.000003Farrow.769|evm.model.000001Farrow.2101|evm.model.000009Farrow.604|evm.model.000000Farrow.249|evm.model.000005Farrow.607|evm.model.000006Farrow.612	mgr:MGG_06095|mgr:MGG_02134|mgr:MGG_03869|mgr:MGG_02378|mgr:MGG_09541|mgr:MGG_05247|mgr:MGG_13157|mgr:MGG_02817|	2684214|2681257|2677270|2681475|2680496|2675596|5051560|2682370|	http://www.genome.jp/kegg-bin/show_pathway?mgr00430/mgr:MGG_13157%09red/mgr:MGG_05247%09red/mgr:MGG_02817%09red/mgr:MGG_06095%09red/mgr:MGG_09541%09red/mgr:MGG_02378%09red/mgr:MGG_03869%09red/mgr:MGG_02134%09red
Arginine and proline metabolism	KEGG PATHWAY	mgr00330	22	36	0.157457	0.999941	evm.model.000002Farrow.1738|evm.model.000001Farrow.1217|evm.model.000006Farrow.1497|evm.model.000004Farrow.1216|evm.model.000009Farrow.77|evm.model.000002Farrow.1267|evm.model.000009Farrow.833|evm.model.000002Farrow.954|evm.model.000000Farrow.249|evm.model.000001Farrow.1442|evm.model.000007Farrow.1118|evm.model.000003Farrow.1087|evm.model.000002Farrow.1173|evm.model.000008Farrow.1231|evm.model.00…	mgr:MGG_04156|mgr:MGG_01102|mgr:MGG_02538|mgr:MGG_02349|mgr:MGG_17513|mgr:MGG_01507|mgr:MGG_10533|mgr:MGG_04210|mgr:MGG_05247|mgr:MGG_03900|mgr:MGG_03462|mgr:MGG_06376|mgr:MGG_08074|mgr:MGG_17278|mgr:MGG_08011|mgr:MGG_06278|mgr:MGG_10854|mgr:MGG_05827|mgr:MGG_12996|mgr:MGG_03462|mgr:MGG_01918|mgr:MGG_17278|	2677635|2674900|2682841|2681446|12985076|2679271|2682152|2677436|2675596|2677194|2676837|2684531|2678441|12986587|2678277|2684433|2676370|2684148|5048932|2676837|2681133|12986587|	http://www.genome.jp/kegg-bin/show_pathway?mgr00330/mgr:MGG_06376%09red/mgr:MGG_08074%09red/mgr:MGG_03900%09red/mgr:MGG_05247%09red/mgr:MGG_06278%09red/mgr:MGG_01102%09red/mgr:MGG_05827%09red/mgr:MGG_04210%09red/mgr:MGG_02538%09red/mgr:MGG_17513%09red/mgr:MGG_12996%09red/mgr:MGG_08011%09red/mgr:MGG_01918%09red/mgr:MGG_17278%09red/mgr:MGG_03462%09red/mgr:MGG_01507%09red/mgr:MGG_04156%09red/mgr:MGG…
Starch and sucrose metabolism	KEGG PATHWAY	mgr00500	24	40	0.159738	0.999941	evm.model.000006Farrow.1455|evm.model.000001Farrow.375|evm.model.000009Farrow.196|evm.model.000008Farrow.1193|evm.model.000009Farrow.1276|evm.model.000005Farrow.664|evm.model.000001Farrow.2152|evm.model.000000Farrow.1164|evm.model.000003Farrow.1798|evm.model.000000Farrow.774|evm.model.000005Farrow.1534|evm.model.000001Farrow.2458|evm.model.000005Farrow.1252|evm.model.000006Farrow.635|evm.model.00…	mgr:MGG_09272|mgr:MGG_00623|mgr:MGG_08938|mgr:MGG_05785|mgr:MGG_10662|mgr:MGG_00865|mgr:MGG_03287|mgr:MGG_01261|mgr:MGG_09640|mgr:MGG_07547|mgr:MGG_14303|mgr:MGG_10083|mgr:MGG_07547|mgr:MGG_08752|mgr:MGG_05599|mgr:MGG_10189|mgr:MGG_03441|mgr:MGG_00618|mgr:MGG_06512|mgr:MGG_10189|mgr:MGG_09640|mgr:MGG_01819|mgr:MGG_08123|mgr:MGG_08938|	2680277|2675251|2679924|2684190|2682275|2675164|2677020|2679645|2680654|2683467|2682231|2681694|2683467|2678934|2676126|2681761|2676473|2674918|2684667|2681761|2680654|2679638|2678405|2679924|	http://www.genome.jp/kegg-bin/show_pathway?mgr00500/mgr:MGG_06512%09red/mgr:MGG_09640%09red/mgr:MGG_05599%09red/mgr:MGG_10083%09red/mgr:MGG_01819%09red/mgr:MGG_08123%09red/mgr:MGG_07547%09red/mgr:MGG_08752%09red/mgr:MGG_14303%09red/mgr:MGG_03287%09red/mgr:MGG_05785%09red/mgr:MGG_00865%09red/mgr:MGG_09272%09red/mgr:MGG_00618%09red/mgr:MGG_03441%09red/mgr:MGG_00623%09red/mgr:MGG_10189%09red/mgr:MGG…
Histidine metabolism	KEGG PATHWAY	mgr00340	8	10	0.162905	0.999941	evm.model.000002Farrow.972|evm.model.000000Farrow.2420|evm.model.000000Farrow.1230|evm.model.000001Farrow.2153|evm.model.000000Farrow.1229|evm.model.000003Farrow.1378|evm.model.000001Farrow.1442|evm.model.000009Farrow.1014	mgr:MGG_07528|mgr:MGG_05008|mgr:MGG_15527|mgr:MGG_05008|mgr:MGG_15527|mgr:MGG_04998|mgr:MGG_03900|mgr:MGG_00253|	2683448|2675286|12987081|2675286|12987081|2675684|2677194|2674605|	http://www.genome.jp/kegg-bin/show_pathway?mgr00340/mgr:MGG_04998%09red/mgr:MGG_00253%09red/mgr:MGG_05008%09red/mgr:MGG_07528%09red/mgr:MGG_15527%09red/mgr:MGG_03900%09red
Glycerolipid metabolism	KEGG PATHWAY	mgr00561	16	25	0.171499	0.999941	evm.model.000001Farrow.278|evm.model.000007Farrow.1479|evm.model.000003Farrow.2107|evm.model.000000Farrow.1575|evm.model.000008Farrow.967|evm.model.000001Farrow.2433|evm.model.000004Farrow.974|evm.model.000003Farrow.1442|evm.model.000003Farrow.1140|evm.model.000003Farrow.2141|evm.model.000003Farrow.260|evm.model.000004Farrow.916|evm.model.000001Farrow.1442|evm.model.000003Farrow.2199|evm.model.00…	mgr:MGG_01291|mgr:MGG_05933|mgr:MGG_02130|mgr:MGG_16286|mgr:MGG_06489|mgr:MGG_02921|mgr:MGG_02130|mgr:MGG_12828|mgr:MGG_05326|mgr:MGG_03095|mgr:MGG_06149|mgr:MGG_03095|mgr:MGG_03900|mgr:MGG_00220|mgr:MGG_02130|mgr:MGG_02130|	2679572|2684042|2681253|12985310|2684644|2682474|2681253|2684632|2675528|2682648|2684249|2682648|2677194|2674858|2681253|2681253|	http://www.genome.jp/kegg-bin/show_pathway?mgr00561/mgr:MGG_02130%09red/mgr:MGG_00220%09red/mgr:MGG_03095%09red/mgr:MGG_05933%09red/mgr:MGG_06489%09red/mgr:MGG_02921%09red/mgr:MGG_01291%09red/mgr:MGG_12828%09red/mgr:MGG_06149%09red/mgr:MGG_16286%09red/mgr:MGG_03900%09red/mgr:MGG_05326%09red
beta-Alanine metabolism	KEGG PATHWAY	mgr00410	12	18	0.190267	0.999941	evm.model.000002Farrow.1938|evm.model.000000Farrow.2420|evm.model.000005Farrow.1202|evm.model.000001Farrow.2101|evm.model.000001Farrow.2153|evm.model.000000Farrow.81|evm.model.000008Farrow.1385|evm.model.000003Farrow.769|evm.model.000000Farrow.259|evm.model.000001Farrow.1442|evm.model.000006Farrow.612|evm.model.000002Farrow.756	mgr:MGG_01895|mgr:MGG_05008|mgr:MGG_05808|mgr:MGG_02378|mgr:MGG_05008|mgr:MGG_03332|mgr:MGG_03332|mgr:MGG_03869|mgr:MGG_15019|mgr:MGG_03900|mgr:MGG_02817|mgr:MGG_04012|	2679570|2675286|2684167|2681475|2675286|2676659|2676659|2677270|12984886|2677194|2682370|2677445|	http://www.genome.jp/kegg-bin/show_pathway?mgr00410/mgr:MGG_15019%09red/mgr:MGG_05808%09red/mgr:MGG_03900%09red/mgr:MGG_02817%09red/mgr:MGG_01895%09red/mgr:MGG_05008%09red/mgr:MGG_04012%09red/mgr:MGG_03332%09red/mgr:MGG_02378%09red/mgr:MGG_03869%09red
Degradation of aromatic compounds	KEGG PATHWAY	mgr01220	13	20	0.194001	0.999941	evm.model.000004Farrow.539|evm.model.000009Farrow.255|evm.model.000001Farrow.2274|evm.model.000008Farrow.967|evm.model.000009Farrow.417|evm.model.000005Farrow.1432|evm.model.000009Farrow.370|evm.model.000006Farrow.339|evm.model.000008Farrow.452|evm.model.000003Farrow.198|evm.model.000000Farrow.441|evm.model.000005Farrow.284|evm.model.000003Farrow.2199	mgr:MGG_09681|mgr:MGG_04166|mgr:MGG_10792|mgr:MGG_06489|mgr:MGG_08983|mgr:MGG_06011|mgr:MGG_06011|mgr:MGG_03880|mgr:MGG_05984|mgr:MGG_09681|mgr:MGG_15380|mgr:MGG_04240|mgr:MGG_00220|	2680764|2677321|2676304|2684644|2679968|2683964|2683964|2677367|2683991|2680764|12985193|2677514|2674858|	http://www.genome.jp/kegg-bin/show_pathway?mgr01220/mgr:MGG_06489%09red/mgr:MGG_08983%09red/mgr:MGG_06011%09red/mgr:MGG_05984%09red/mgr:MGG_04166%09red/mgr:MGG_04240%09red/mgr:MGG_09681%09red/mgr:MGG_10792%09red/mgr:MGG_03880%09red/mgr:MGG_00220%09red/mgr:MGG_15380%09red
Butanoate metabolism	KEGG PATHWAY	mgr00650	14	22	0.196997	0.999941	evm.model.000001Farrow.1216|evm.model.000002Farrow.1450|evm.model.000003Farrow.1982|evm.model.000001Farrow.2101|evm.model.000002Farrow.728|evm.model.000005Farrow.1618|evm.model.000000Farrow.248|evm.model.000003Farrow.769|evm.model.000005Farrow.1401|evm.model.000007Farrow.1247|evm.model.000008Farrow.323|evm.model.000005Farrow.287|evm.model.000006Farrow.612|evm.model.000007Farrow.692	mgr:MGG_01104|mgr:MGG_01755|mgr:MGG_01230|mgr:MGG_02378|mgr:MGG_12116|mgr:MGG_04076|mgr:MGG_05196|mgr:MGG_03869|mgr:MGG_16630|mgr:MGG_01026|mgr:MGG_01713|mgr:MGG_12116|mgr:MGG_02817|mgr:MGG_13499|	2675094|2679600|2679432|2681475|5049878|2677505|2675470|2677270|12987027|2674675|2679353|5049878|2682370|5051652|	http://www.genome.jp/kegg-bin/show_pathway?mgr00650/mgr:MGG_16630%09red/mgr:MGG_13499%09red/mgr:MGG_12116%09red/mgr:MGG_01713%09red/mgr:MGG_02817%09red/mgr:MGG_03869%09red/mgr:MGG_01755%09red/mgr:MGG_04076%09red/mgr:MGG_05196%09red/mgr:MGG_02378%09red/mgr:MGG_01026%09red/mgr:MGG_01104%09red/mgr:MGG_01230%09red
Proteasome	KEGG PATHWAY	mgr03050	20	34	0.20551	0.999941	evm.model.000000Farrow.2549|evm.model.000000Farrow.1712|evm.model.000001Farrow.339|evm.model.000000Farrow.1715|evm.model.000001Farrow.1177|evm.model.000009Farrow.536|evm.model.000000Farrow.2016|evm.model.000000Farrow.1359|evm.model.000005Farrow.1500|evm.model.000001Farrow.893|evm.model.000002Farrow.857|evm.model.000000Farrow.2096|evm.model.000002Farrow.1335|evm.model.000009Farrow.27|evm.model.000…	mgr:MGG_02086|mgr:MGG_00330|mgr:MGG_06504|mgr:MGG_00331|mgr:MGG_07165|mgr:MGG_01153|mgr:MGG_04529|mgr:MGG_04551|mgr:MGG_12925|mgr:MGG_01059|mgr:MGG_04053|mgr:MGG_07727|mgr:MGG_07130|mgr:MGG_08343|mgr:MGG_04506|mgr:MGG_00170|mgr:MGG_05064|mgr:MGG_04147|mgr:MGG_03524|mgr:MGG_06472|	2681241|2675031|2684659|2675127|2683148|2674956|2677825|2677773|5048856|2674847|2677261|2683654|2683252|2678637|2678171|2674647|2675409|2677626|2676989|2684627|	http://www.genome.jp/kegg-bin/show_pathway?mgr03050/mgr:MGG_07727%09red/mgr:MGG_04506%09red/mgr:MGG_07130%09red/mgr:MGG_06504%09red/mgr:MGG_01153%09red/mgr:MGG_12925%09red/mgr:MGG_04551%09red/mgr:MGG_01059%09red/mgr:MGG_04053%09red/mgr:MGG_06472%09red/mgr:MGG_02086%09red/mgr:MGG_00330%09red/mgr:MGG_07165%09red/mgr:MGG_08343%09red/mgr:MGG_00170%09red/mgr:MGG_04147%09red/mgr:MGG_00331%09red/mgr:MGG…
Aminoacyl-tRNA biosynthesis	KEGG PATHWAY	mgr00970	22	38	0.2062	0.999941	evm.model.000003Farrow.1096|evm.model.000001Farrow.1740|evm.model.000007Farrow.890|evm.model.000001Farrow.1033|evm.model.000004Farrow.1563|evm.model.000002Farrow.908|evm.model.000002Farrow.1944|evm.model.000001Farrow.491|evm.model.000003Farrow.1114|evm.model.000007Farrow.1035|evm.model.000003Farrow.550|evm.model.000000Farrow.825|evm.model.000001Farrow.1042|evm.model.000009Farrow.1001|evm.model.00…	mgr:MGG_08897|mgr:MGG_02432|mgr:MGG_15672|mgr:MGG_03220|mgr:MGG_10357|mgr:MGG_04042|mgr:MGG_09540|mgr:MGG_04966|mgr:MGG_00876|mgr:MGG_13512|mgr:MGG_13783|mgr:MGG_06321|mgr:MGG_03230|mgr:MGG_06913|mgr:MGG_04425|mgr:MGG_02449|mgr:MGG_06566|mgr:MGG_03390|mgr:MGG_16221|mgr:MGG_01165|mgr:MGG_14679|mgr:MGG_13483|	2679883|2681529|12984624|2676419|2681968|2677156|2680495|2675380|2674550|5051662|2678128|2684476|2676464|2685086|2677948|2681546|2684721|2676881|12985240|2679682|5049289|5051641|	http://www.genome.jp/kegg-bin/show_pathway?mgr00970/mgr:MGG_16221%09red/mgr:MGG_03220%09red/mgr:MGG_01165%09red/mgr:MGG_14679%09red/mgr:MGG_04042%09red/mgr:MGG_09540%09red/mgr:MGG_03390%09red/mgr:MGG_10357%09red/mgr:MGG_00876%09red/mgr:MGG_13483%09red/mgr:MGG_02432%09red/mgr:MGG_13512%09red/mgr:MGG_06913%09red/mgr:MGG_03230%09red/mgr:MGG_13783%09red/mgr:MGG_15672%09red/mgr:MGG_06321%09red/mgr:MGG…
Pentose phosphate pathway	KEGG PATHWAY	mgr00030	14	23	0.231413	0.999941	evm.model.000002Farrow.1498|evm.model.000003Farrow.331|evm.model.000004Farrow.919|evm.model.000003Farrow.547|evm.model.000007Farrow.1346|evm.model.000008Farrow.452|evm.model.000007Farrow.1162|evm.model.000003Farrow.2140|evm.model.000003Farrow.198|evm.model.000004Farrow.539|evm.model.000005Farrow.77|evm.model.000005Farrow.562|evm.model.000006Farrow.900|evm.model.000008Farrow.732	mgr:MGG_06089|mgr:MGG_00175|mgr:MGG_07884|mgr:MGG_04446|mgr:MGG_13895|mgr:MGG_05984|mgr:MGG_13895|mgr:MGG_07884|mgr:MGG_09681|mgr:MGG_09681|mgr:MGG_10076|mgr:MGG_00534|mgr:MGG_02653|mgr:MGG_00223|	2684220|2674491|2683811|2678116|5049391|2683991|5049391|2683811|2680764|2680764|2681687|2674640|2682869|2674368|	http://www.genome.jp/kegg-bin/show_pathway?mgr00030/mgr:MGG_13895%09red/mgr:MGG_09681%09red/mgr:MGG_00175%09red/mgr:MGG_04446%09red/mgr:MGG_05984%09red/mgr:MGG_07884%09red/mgr:MGG_10076%09red/mgr:MGG_00223%09red/mgr:MGG_00534%09red/mgr:MGG_06089%09red/mgr:MGG_02653%09red
Glyoxylate and dicarboxylate metabolism	KEGG PATHWAY	mgr00630	14	23	0.231413	0.999941	evm.model.000006Farrow.1494|evm.model.000003Farrow.1713|evm.model.000002Farrow.1450|evm.model.000002Farrow.150|evm.model.000004Farrow.1229|evm.model.000007Farrow.692|evm.model.000006Farrow.1497|evm.model.000009Farrow.746|evm.model.000008Farrow.190|evm.model.000003Farrow.260|evm.model.000003Farrow.2081|evm.model.000005Farrow.687|evm.model.000000Farrow.965|evm.model.000006Farrow.860	mgr:MGG_02617|mgr:MGG_08008|mgr:MGG_01755|mgr:MGG_02813|mgr:MGG_06442|mgr:MGG_13499|mgr:MGG_02538|mgr:MGG_04895|mgr:MGG_10061|mgr:MGG_06149|mgr:MGG_10061|mgr:MGG_17079|mgr:MGG_06442|mgr:MGG_02813|	2682816|2678241|2679600|2682366|2684597|5051652|2682841|2675603|2681672|2684249|2681672|12984426|2684597|2682366|	http://www.genome.jp/kegg-bin/show_pathway?mgr00630/mgr:MGG_04895%09red/mgr:MGG_06149%09red/mgr:MGG_02813%09red/mgr:MGG_06442%09red/mgr:MGG_02538%09red/mgr:MGG_13499%09red/mgr:MGG_01755%09red/mgr:MGG_02617%09red/mgr:MGG_17079%09red/mgr:MGG_10061%09red/mgr:MGG_08008%09red
Arachidonic acid metabolism	KEGG PATHWAY	mgr00590	6	8	0.245121	0.999941	evm.model.000007Farrow.1479|evm.model.000002Farrow.986|evm.model.000009Farrow.604|evm.model.000001Farrow.250|evm.model.000004Farrow.1360|evm.model.000009Farrow.719	mgr:MGG_05933|mgr:MGG_07460|mgr:MGG_09541|mgr:MGG_02134|mgr:MGG_05826|mgr:MGG_09481|	2684042|2683380|2680496|2681257|2684149|2680552|	http://www.genome.jp/kegg-bin/show_pathway?mgr00590/mgr:MGG_02134%09red/mgr:MGG_05933%09red/mgr:MGG_05826%09red/mgr:MGG_07460%09red/mgr:MGG_09481%09red/mgr:MGG_09541%09red
Biosynthesis of secondary metabolites	KEGG PATHWAY	mgr01110	141	292	0.247857	0.999941	evm.model.000007Farrow.902|evm.model.000002Farrow.1716|evm.model.000007Farrow.1346|evm.model.000001Farrow.1709|evm.model.000003Farrow.105|evm.model.000006Farrow.907|evm.model.000008Farrow.732|evm.model.000000Farrow.301|evm.model.000005Farrow.354|evm.model.000009Farrow.737|evm.model.000007Farrow.1506|evm.model.000000Farrow.1905|evm.model.000005Farrow.1289|evm.model.000005Farrow.1288|evm.model.0000…	mgr:MGG_15671|mgr:MGG_05814|mgr:MGG_13895|mgr:MGG_05814|mgr:MGG_05599|mgr:MGG_04073|mgr:MGG_00223|mgr:MGG_08458|mgr:MGG_07927|mgr:MGG_02611|mgr:MGG_07782|mgr:MGG_04449|mgr:MGG_12767|mgr:MGG_03149|mgr:MGG_06442|mgr:MGG_00625|mgr:MGG_06376|mgr:MGG_09878|mgr:MGG_00942|mgr:MGG_09427|mgr:MGG_13185|mgr:MGG_03828|mgr:MGG_05480|mgr:MGG_10189|mgr:MGG_02653|mgr:MGG_07224|mgr:MGG_07884|mgr:MGG_10677|mgr:MGG…	12984623|2684161|5049391|2684161|2676126|2677533|2674368|2678748|2683854|2682810|2683709|2678119|5050140|2676735|2684597|2674687|2684531|2680788|2674201|2680391|5049054|2677219|2676134|2681761|2682869|2683112|2683811|2682878|2679567|2674858|2681475|2684167|2683964|2681446|2677533|2682552|2684479|2675251|2674138|2674687|2679111|2674605|2679190|2682520|2677513|12984418|2674491|5051652|2674675|26795…	http://www.genome.jp/kegg-bin/show_pathway?mgr01110/mgr:MGG_06720%09red/mgr:MGG_04210%09red/mgr:MGG_05984%09red/mgr:MGG_00942%09red/mgr:MGG_17041%09red/mgr:MGG_15019%09red/mgr:MGG_07125%09red/mgr:MGG_07927%09red/mgr:MGG_03094%09red/mgr:MGG_06324%09red/mgr:MGG_01571%09red/mgr:MGG_03250%09red/mgr:MGG_03708%09red/mgr:MGG_02967%09red/mgr:MGG_06442%09red/mgr:MGG_03869%09red/mgr:MGG_17962%09red/mgr:MGG…
Biosynthesis of unsaturated fatty acids	KEGG PATHWAY	mgr01040	7	10	0.253301	0.999941	evm.model.000000Farrow.2601|evm.model.000000Farrow.1275|evm.model.000001Farrow.360|evm.model.000002Farrow.1343|evm.model.000004Farrow.542|evm.model.000001Farrow.1563|evm.model.000001Farrow.1575	mgr:MGG_01985|mgr:MGG_02999|mgr:MGG_07216|mgr:MGG_01790|mgr:MGG_06660|mgr:MGG_03250|mgr:MGG_06660|	2681104|2682552|2683104|2679094|2684833|2676406|2684833|	http://www.genome.jp/kegg-bin/show_pathway?mgr01040/mgr:MGG_03250%09red/mgr:MGG_07216%09red/mgr:MGG_01790%09red/mgr:MGG_06660%09red/mgr:MGG_02999%09red/mgr:MGG_01985%09red
Cyanoamino acid metabolism	KEGG PATHWAY	mgr00460	10	16	0.265028	0.999941	evm.model.000009Farrow.604|evm.model.000006Farrow.1455|evm.model.000005Farrow.687|evm.model.000004Farrow.93|evm.model.000003Farrow.129|evm.model.000003Farrow.1065|evm.model.000001Farrow.250|evm.model.000007Farrow.727|evm.model.000003Farrow.105|evm.model.000003Farrow.2110	mgr:MGG_09541|mgr:MGG_09272|mgr:MGG_17079|mgr:MGG_17823|mgr:MGG_17823|mgr:MGG_10189|mgr:MGG_02134|mgr:MGG_08123|mgr:MGG_05599|mgr:MGG_10189|	2680496|2680277|12984426|12987294|12987294|2681761|2681257|2678405|2676126|2681761|	http://www.genome.jp/kegg-bin/show_pathway?mgr00460/mgr:MGG_17823%09red/mgr:MGG_05599%09red/mgr:MGG_02134%09red/mgr:MGG_08123%09red/mgr:MGG_17079%09red/mgr:MGG_09272%09red/mgr:MGG_10189%09red/mgr:MGG_09541%09red
Glutathione metabolism	KEGG PATHWAY	mgr00480	13	22	0.268002	0.999941	evm.model.000009Farrow.903|evm.model.000000Farrow.358|evm.model.000001Farrow.1755|evm.model.000003Farrow.331|evm.model.000008Farrow.579|evm.model.000003Farrow.1075|evm.model.000009Farrow.636|evm.model.000002Farrow.986|evm.model.000009Farrow.604|evm.model.000002Farrow.1349|evm.model.000001Farrow.250|evm.model.000001Farrow.1465|evm.model.000008Farrow.1052	mgr:MGG_07268|mgr:MGG_13106|mgr:MGG_05367|mgr:MGG_00175|mgr:MGG_00771|mgr:MGG_06454|mgr:MGG_00771|mgr:MGG_07460|mgr:MGG_09541|mgr:MGG_06747|mgr:MGG_02134|mgr:MGG_00771|mgr:MGG_00771|	2683014|5051509|2675856|2674491|2675072|2684609|2675072|2683380|2680496|2684920|2681257|2675072|2675072|	http://www.genome.jp/kegg-bin/show_pathway?mgr00480/mgr:MGG_05367%09red/mgr:MGG_00771%09red/mgr:MGG_02134%09red/mgr:MGG_07268%09red/mgr:MGG_00175%09red/mgr:MGG_06454%09red/mgr:MGG_07460%09red/mgr:MGG_09541%09red/mgr:MGG_06747%09red/mgr:MGG_13106%09red
Glycolysis / Gluconeogenesis	KEGG PATHWAY	mgr00010	21	39	0.292767	0.999941	evm.model.000000Farrow.2420|evm.model.000006Farrow.504|evm.model.000008Farrow.967|evm.model.000003Farrow.1091|evm.model.000005Farrow.1432|evm.model.000003Farrow.2139|evm.model.000002Farrow.2299|evm.model.000007Farrow.1346|evm.model.000007Farrow.1162|evm.model.000003Farrow.996|evm.model.000001Farrow.2153|evm.model.000001Farrow.375|evm.model.000008Farrow.753|evm.model.000003Farrow.987|evm.model.000…	mgr:MGG_05008|mgr:MGG_10569|mgr:MGG_06489|mgr:MGG_06371|mgr:MGG_06011|mgr:MGG_03094|mgr:MGG_09878|mgr:MGG_13895|mgr:MGG_13895|mgr:MGG_17072|mgr:MGG_05008|mgr:MGG_00623|mgr:MGG_00450|mgr:MGG_01892|mgr:MGG_03880|mgr:MGG_06011|mgr:MGG_03900|mgr:MGG_00220|mgr:MGG_02653|mgr:MGG_00223|mgr:MGG_02967|	2675286|2682182|2684644|2684526|2683964|2682647|2680788|5049391|5049391|12984418|2675286|2675251|2674138|2679567|2677367|2683964|2677194|2674858|2682869|2674368|2682520|	http://www.genome.jp/kegg-bin/show_pathway?mgr00010/mgr:MGG_00220%09red/mgr:MGG_17072%09red/mgr:MGG_03094%09red/mgr:MGG_06371%09red/mgr:MGG_02967%09red/mgr:MGG_06489%09red/mgr:MGG_13895%09red/mgr:MGG_06011%09red/mgr:MGG_10569%09red/mgr:MGG_00223%09red/mgr:MGG_00623%09red/mgr:MGG_01892%09red/mgr:MGG_00450%09red/mgr:MGG_05008%09red/mgr:MGG_03880%09red/mgr:MGG_03900%09red/mgr:MGG_09878%09red/mgr:MGG…
Ascorbate and aldarate metabolism	KEGG PATHWAY	mgr00053	4	5	0.293401	0.999941	evm.model.000001Farrow.1442|evm.model.000003Farrow.198|evm.model.000004Farrow.539|evm.model.000008Farrow.452	mgr:MGG_03900|mgr:MGG_09681|mgr:MGG_09681|mgr:MGG_05984|	2677194|2680764|2680764|2683991|	http://www.genome.jp/kegg-bin/show_pathway?mgr00053/mgr:MGG_05984%09red/mgr:MGG_03900%09red/mgr:MGG_09681%09red
Cell cycle - yeast	KEGG PATHWAY	mgr04111	38	75	0.302693	0.999941	evm.model.000000Farrow.1438|evm.model.000003Farrow.1090|evm.model.000002Farrow.1468|evm.model.000001Farrow.1423|evm.model.000005Farrow.367|evm.model.000006Farrow.819|evm.model.000005Farrow.200|evm.model.000000Farrow.1336|evm.model.000004Farrow.1500|evm.model.000002Farrow.1409|evm.model.000006Farrow.399|evm.model.000003Farrow.1050|evm.model.000000Farrow.1705|evm.model.000002Farrow.327|evm.model.00…	mgr:MGG_15566|mgr:MGG_06372|mgr:MGG_07098|mgr:MGG_03910|mgr:MGG_03378|mgr:MGG_02757|mgr:MGG_03314|mgr:MGG_04637|mgr:MGG_04908|mgr:MGG_06111|mgr:MGG_02981|mgr:MGG_08841|mgr:MGG_01639|mgr:MGG_06372|mgr:MGG_04000|mgr:MGG_03729|mgr:MGG_08269|mgr:MGG_09487|mgr:MGG_01816|mgr:MGG_04328|mgr:MGG_09293|mgr:MGG_04724|mgr:MGG_04088|mgr:MGG_08646|mgr:MGG_14329|mgr:MGG_01813|mgr:MGG_01614|mgr:MGG_06245|mgr:MGG…	12987183|2684527|2682983|2677486|2676897|2682762|2676668|2677836|2675323|2684287|2682534|2679827|2679113|2684527|2677250|2676705|2678561|2680558|2679635|2677380|2680171|2677892|2677680|2678892|5051748|2679632|2679315|2684400|2678612|2676341|2679815|2681611|2680163|2675966|2679415|2678890|2676444|2676053|	http://www.genome.jp/kegg-bin/show_pathway?mgr04111/mgr:MGG_15566%09red/mgr:MGG_06372%09red/mgr:MGG_02757%09red/mgr:MGG_04088%09red/mgr:MGG_08841%09red/mgr:MGG_03910%09red/mgr:MGG_04000%09red/mgr:MGG_09293%09red/mgr:MGG_04637%09red/mgr:MGG_08648%09red/mgr:MGG_01816%09red/mgr:MGG_06111%09red/mgr:MGG_08646%09red/mgr:MGG_01813%09red/mgr:MGG_14329%09red/mgr:MGG_09487%09red/mgr:MGG_10826%09red/mgr:MGG…
Linoleic acid metabolism	KEGG PATHWAY	mgr00591	5	7	0.303019	0.999941	evm.model.000007Farrow.1479|evm.model.000005Farrow.287|evm.model.000008Farrow.323|evm.model.000002Farrow.728|evm.model.000005Farrow.1618	mgr:MGG_05933|mgr:MGG_12116|mgr:MGG_01713|mgr:MGG_12116|mgr:MGG_04076|	2684042|5049878|2679353|5049878|2677505|	http://www.genome.jp/kegg-bin/show_pathway?mgr00591/mgr:MGG_12116%09red/mgr:MGG_01713%09red/mgr:MGG_04076%09red/mgr:MGG_05933%09red
Pentose and glucuronate interconversions	KEGG PATHWAY	mgr00040	11	19	0.310838	0.999941	evm.model.000005Farrow.178|evm.model.000002Farrow.2006|evm.model.000008Farrow.967|evm.model.000002Farrow.983|evm.model.000000Farrow.124|evm.model.000006Farrow.635|evm.model.000009Farrow.196|evm.model.000001Farrow.1442|evm.model.000005Farrow.562|evm.model.000003Farrow.2199|evm.model.000001Farrow.717	mgr:MGG_00618|mgr:MGG_01176|mgr:MGG_06489|mgr:MGG_07463|mgr:MGG_08938|mgr:MGG_08752|mgr:MGG_08938|mgr:MGG_03900|mgr:MGG_00534|mgr:MGG_00220|mgr:MGG_01176|	2674918|2679277|2684644|2683383|2679924|2678934|2679924|2677194|2674640|2674858|2679277|	http://www.genome.jp/kegg-bin/show_pathway?mgr00040/mgr:MGG_08938%09red/mgr:MGG_06489%09red/mgr:MGG_08752%09red/mgr:MGG_00618%09red/mgr:MGG_00220%09red/mgr:MGG_07463%09red/mgr:MGG_00534%09red/mgr:MGG_01176%09red/mgr:MGG_03900%09red
Valine, leucine and isoleucine biosynthesis	KEGG PATHWAY	mgr00290	10	17	0.311746	0.999941	evm.model.000001Farrow.1216|evm.model.000003Farrow.248|evm.model.000000Farrow.52|evm.model.000000Farrow.53|evm.model.000009Farrow.159|evm.model.000009Farrow.116|evm.model.000007Farrow.1257|evm.model.000003Farrow.1187|evm.model.000008Farrow.519|evm.model.000002Farrow.626	mgr:MGG_01104|mgr:MGG_07224|mgr:MGG_01139|mgr:MGG_01139|mgr:MGG_00942|mgr:MGG_00942|mgr:MGG_07224|mgr:MGG_05223|mgr:MGG_01139|mgr:MGG_06950|	2675094|2683112|2674574|2674574|2674201|2674201|2683112|2675488|2674574|2685123|	http://www.genome.jp/kegg-bin/show_pathway?mgr00290/mgr:MGG_05223%09red/mgr:MGG_07224%09red/mgr:MGG_00942%09red/mgr:MGG_06950%09red/mgr:MGG_01139%09red/mgr:MGG_01104%09red
Carbon metabolism	KEGG PATHWAY	mgr01200	49	99	0.315526	0.999941	evm.model.000002Farrow.1738|evm.model.000006Farrow.1494|evm.model.000003Farrow.1091|evm.model.000005Farrow.1432|evm.model.000009Farrow.370|evm.model.000003Farrow.547|evm.model.000007Farrow.1346|evm.model.000003Farrow.2141|evm.model.000003Farrow.2140|evm.model.000001Farrow.375|evm.model.000008Farrow.753|evm.model.000004Farrow.539|evm.model.000002Farrow.909|evm.model.000006Farrow.1342|evm.model.000…	mgr:MGG_04156|mgr:MGG_02617|mgr:MGG_06371|mgr:MGG_06011|mgr:MGG_06011|mgr:MGG_04446|mgr:MGG_13895|mgr:MGG_03095|mgr:MGG_07884|mgr:MGG_00623|mgr:MGG_00450|mgr:MGG_09681|mgr:MGG_08171|mgr:MGG_15038|mgr:MGG_00223|mgr:MGG_02967|mgr:MGG_17962|mgr:MGG_17072|mgr:MGG_02813|mgr:MGG_13499|mgr:MGG_05984|mgr:MGG_07702|mgr:MGG_08562|mgr:MGG_12767|mgr:MGG_03149|mgr:MGG_10076|mgr:MGG_01755|mgr:MGG_09878|mgr:MGG…	2677635|2682816|2684526|2683964|2683964|2678116|5049391|2682648|2683811|2675251|2674138|2680764|2678407|12984732|2674368|2682520|12984844|12984418|2682366|5051652|2683991|2683629|2678743|5050140|2676735|2681687|2679600|2680788|2682647|2683178|12984426|2674491|2682648|5051560|2680764|2676134|2674640|2682869|2682366|2683014|2683112|2682182|2683811|2675603|5049391|2683178|2683112|2677445|2685123|	http://www.genome.jp/kegg-bin/show_pathway?mgr01200/mgr:MGG_04895%09red/mgr:MGG_06371%09red/mgr:MGG_02813%09red/mgr:MGG_07702%09red/mgr:MGG_08562%09red/mgr:MGG_10569%09red/mgr:MGG_05984%09red/mgr:MGG_03094%09red/mgr:MGG_13157%09red/mgr:MGG_15038%09red/mgr:MGG_07268%09red/mgr:MGG_00175%09red/mgr:MGG_06011%09red/mgr:MGG_00623%09red/mgr:MGG_06950%09red/mgr:MGG_00450%09red/mgr:MGG_00534%09red/mgr:MGG…
Biosynthesis of amino acids	KEGG PATHWAY	mgr01230	56	116	0.354325	0.999941	evm.model.000002Farrow.1738|evm.model.000006Farrow.1494|evm.model.000003Farrow.2139|evm.model.000000Farrow.1230|evm.model.000003Farrow.1187|evm.model.000004Farrow.1216|evm.model.000009Farrow.159|evm.model.000006Farrow.1497|evm.model.000009Farrow.116|evm.model.000003Farrow.2140|evm.model.000009Farrow.602|evm.model.000000Farrow.53|evm.model.000003Farrow.1378|evm.model.000009Farrow.1014|evm.model.00…	mgr:MGG_04156|mgr:MGG_02617|mgr:MGG_03094|mgr:MGG_15527|mgr:MGG_05223|mgr:MGG_02349|mgr:MGG_00942|mgr:MGG_02538|mgr:MGG_00942|mgr:MGG_07884|mgr:MGG_17041|mgr:MGG_01139|mgr:MGG_04998|mgr:MGG_00253|mgr:MGG_00223|mgr:MGG_02967|mgr:MGG_01102|mgr:MGG_07528|mgr:MGG_06425|mgr:MGG_04210|mgr:MGG_12996|mgr:MGG_07884|mgr:MGG_01438|mgr:MGG_07782|mgr:MGG_05168|mgr:MGG_10076|mgr:MGG_12805|mgr:MGG_12760|mgr:MGG…	2677635|2682816|2682647|12987081|2675488|2681446|2674201|2682841|2674201|2683811|12984319|2674574|2675684|2674605|2674368|2682520|2674900|2683448|2684580|2677436|5048932|2683811|2679190|2683709|2675637|2681687|5050176|5050134|2684531|2676370|2674574|5049391|2683178|12987081|12986587|2685052|2675132|2679350|2674640|2682869|2682810|2683014|2683112|5050609|2678704|2679271|2676734|5049391|2674574|268…	http://www.genome.jp/kegg-bin/show_pathway?mgr01230/mgr:MGG_06376%09red/mgr:MGG_05223%09red/mgr:MGG_15527%09red/mgr:MGG_04210%09red/mgr:MGG_00016%09red/mgr:MGG_17278%09red/mgr:MGG_11805%09red/mgr:MGG_01507%09red/mgr:MGG_03094%09red/mgr:MGG_17041%09red/mgr:MGG_07782%09red/mgr:MGG_08584%09red/mgr:MGG_07268%09red/mgr:MGG_00942%09red/mgr:MGG_02611%09red/mgr:MGG_07224%09red/mgr:MGG_06950%09red/mgr:MGG…
Lysine biosynthesis	KEGG PATHWAY	mgr00300	7	12	0.370386	0.999941	evm.model.000008Farrow.796|evm.model.000009Farrow.922|evm.model.000008Farrow.496|evm.model.000009Farrow.602|evm.model.000007Farrow.1391|evm.model.000009Farrow.737|evm.model.000002Farrow.1078	mgr:MGG_11450|mgr:MGG_08584|mgr:MGG_11805|mgr:MGG_17041|mgr:MGG_01566|mgr:MGG_02611|mgr:MGG_17041|	5050609|2678704|2685052|12984319|2679512|2682810|12984319|	http://www.genome.jp/kegg-bin/show_pathway?mgr00300/mgr:MGG_17041%09red/mgr:MGG_08584%09red/mgr:MGG_01566%09red/mgr:MGG_02611%09red/mgr:MGG_11805%09red/mgr:MGG_11450%09red
N-Glycan biosynthesis	KEGG PATHWAY	mgr00510	16	31	0.377409	0.999941	evm.model.000002Farrow.853|evm.model.000001Farrow.2266|evm.model.000007Farrow.745|evm.model.000002Farrow.448|evm.model.000000Farrow.1166|evm.model.000001Farrow.1161|evm.model.000003Farrow.16|evm.model.000003Farrow.359|evm.model.000000Farrow.1976|evm.model.000004Farrow.1665|evm.model.000004Farrow.1515|evm.model.000003Farrow.1351|evm.model.000000Farrow.1550|evm.model.000000Farrow.1689|evm.model.000…	mgr:MGG_04045|mgr:MGG_02384|mgr:MGG_03687|mgr:MGG_08623|mgr:MGG_04516|mgr:MGG_03883|mgr:MGG_11599|mgr:MGG_07666|mgr:MGG_09909|mgr:MGG_08010|mgr:MGG_14835|mgr:MGG_10179|mgr:MGG_05758|mgr:MGG_09287|mgr:MGG_02821|mgr:MGG_09310|	2677253|2681481|2676494|2679052|2678034|2677370|5050754|2683586|2680879|2678276|5049105|2681806|2676179|2680211|2682374|2680225|	http://www.genome.jp/kegg-bin/show_pathway?mgr00510/mgr:MGG_09909%09red/mgr:MGG_07666%09red/mgr:MGG_14835%09red/mgr:MGG_02821%09red/mgr:MGG_09287%09red/mgr:MGG_02384%09red/mgr:MGG_05758%09red/mgr:MGG_04045%09red/mgr:MGG_09310%09red/mgr:MGG_08010%09red/mgr:MGG_03687%09red/mgr:MGG_04516%09red/mgr:MGG_03883%09red/mgr:MGG_08623%09red/mgr:MGG_11599%09red/mgr:MGG_10179%09red
Fructose and mannose metabolism	KEGG PATHWAY	mgr00051	16	31	0.377409	0.999941	evm.model.000003Farrow.2139|evm.model.000002Farrow.1956|evm.model.000007Farrow.1346|evm.model.000002Farrow.728|evm.model.000005Farrow.1618|evm.model.000004Farrow.919|evm.model.000007Farrow.1162|evm.model.000003Farrow.2140|evm.model.000001Farrow.375|evm.model.000008Farrow.416|evm.model.000000Farrow.1602|evm.model.000008Farrow.323|evm.model.000005Farrow.287|evm.model.000009Farrow.1321|evm.model.000…	mgr:MGG_03094|mgr:MGG_10677|mgr:MGG_13895|mgr:MGG_12116|mgr:MGG_04076|mgr:MGG_07884|mgr:MGG_13895|mgr:MGG_07884|mgr:MGG_00623|mgr:MGG_00956|mgr:MGG_01637|mgr:MGG_01713|mgr:MGG_12116|mgr:MGG_08318|mgr:MGG_02653|mgr:MGG_00223|	2682647|2682878|5049391|5049878|2677505|2683811|5049391|2683811|2675251|2674255|2679111|2679353|5049878|2678615|2682869|2674368|	http://www.genome.jp/kegg-bin/show_pathway?mgr00051/mgr:MGG_08318%09red/mgr:MGG_01637%09red/mgr:MGG_03094%09red/mgr:MGG_12116%09red/mgr:MGG_13895%09red/mgr:MGG_01713%09red/mgr:MGG_07884%09red/mgr:MGG_00623%09red/mgr:MGG_00956%09red/mgr:MGG_00223%09red/mgr:MGG_04076%09red/mgr:MGG_10677%09red/mgr:MGG_02653%09red
RNA transport	KEGG PATHWAY	mgr03013	43	90	0.400602	0.999941	evm.model.000009Farrow.356|evm.model.000005Farrow.192|evm.model.000001Farrow.1158|evm.model.000009Farrow.112|evm.model.000004Farrow.1175|evm.model.000003Farrow.788|evm.model.000009Farrow.1232|evm.model.000007Farrow.51|evm.model.000006Farrow.1343|evm.model.000007Farrow.751|evm.model.000005Farrow.489|evm.model.000006Farrow.101|evm.model.000000Farrow.717|evm.model.000001Farrow.2134|evm.model.000008F…	mgr:MGG_13245|mgr:MGG_03317|mgr:MGG_17732|mgr:MGG_00946|mgr:MGG_05095|mgr:MGG_03517|mgr:MGG_01013|mgr:MGG_00970|mgr:MGG_03074|mgr:MGG_03740|mgr:MGG_13474|mgr:MGG_10588|mgr:MGG_06426|mgr:MGG_02390|mgr:MGG_14666|mgr:MGG_05760|mgr:MGG_01592|mgr:MGG_13200|mgr:MGG_06859|mgr:MGG_06066|mgr:MGG_08590|mgr:MGG_06856|mgr:MGG_10698|mgr:MGG_02838|mgr:MGG_16895|mgr:MGG_06077|mgr:MGG_05756|mgr:MGG_06296|mgr:MGG…	5049111|2676671|12987114|2674766|2675554|2676818|2674740|2674957|2682627|2676791|5051634|2682201|2684581|2681487|5050789|2676181|2679306|5049068|2685032|2684243|2678810|2685029|2682902|2682391|12985729|2684232|2676159|2684451|2683222|2682994|5051634|2679619|2678058|2677427|2682266|2681097|12986242|2679480|2685121|12984255|2679897|2685115|2675333|	http://www.genome.jp/kegg-bin/show_pathway?mgr03013/mgr:MGG_02390%09red/mgr:MGG_06296%09red/mgr:MGG_02838%09red/mgr:MGG_13245%09red/mgr:MGG_07109%09red/mgr:MGG_01592%09red/mgr:MGG_05095%09red/mgr:MGG_06077%09red/mgr:MGG_17732%09red/mgr:MGG_05756%09red/mgr:MGG_07326%09red/mgr:MGG_01677%09red/mgr:MGG_13474%09red/mgr:MGG_10588%09red/mgr:MGG_01013%09red/mgr:MGG_03074%09red/mgr:MGG_15229%09red/mgr:MGG…
Glycerophospholipid metabolism	KEGG PATHWAY	mgr00564	18	36	0.404382	0.999941	evm.model.000002Farrow.2449|evm.model.000002Farrow.18|evm.model.000002Farrow.741|evm.model.000004Farrow.822|evm.model.000001Farrow.1993|evm.model.000007Farrow.1479|evm.model.000002Farrow.1598|evm.model.000001Farrow.2355|evm.model.000001Farrow.1095|evm.model.000002Farrow.1934|evm.model.000009Farrow.1252|evm.model.000005Farrow.593|evm.model.000007Farrow.919|evm.model.000007Farrow.999|evm.model.0000…	mgr:MGG_09371|mgr:MGG_16186|mgr:MGG_07543|mgr:MGG_06174|mgr:MGG_03147|mgr:MGG_05933|mgr:MGG_06143|mgr:MGG_02416|mgr:MGG_08368|mgr:MGG_07037|mgr:MGG_07037|mgr:MGG_05713|mgr:MGG_01330|mgr:MGG_07287|mgr:MGG_01295|mgr:MGG_01291|mgr:MGG_09486|mgr:MGG_07287|	2680411|12984552|2683463|2684316|2676488|2684042|2684255|2681513|2678506|2683051|2683051|2675909|2679370|2683033|2679576|2679572|2680557|2683033|	http://www.genome.jp/kegg-bin/show_pathway?mgr00564/mgr:MGG_03147%09red/mgr:MGG_05713%09red/mgr:MGG_09371%09red/mgr:MGG_06174%09red/mgr:MGG_05933%09red/mgr:MGG_01291%09red/mgr:MGG_01295%09red/mgr:MGG_07287%09red/mgr:MGG_07543%09red/mgr:MGG_08368%09red/mgr:MGG_01330%09red/mgr:MGG_16186%09red/mgr:MGG_09486%09red/mgr:MGG_07037%09red/mgr:MGG_02416%09red/mgr:MGG_06143%09red
Homologous recombination	KEGG PATHWAY	mgr03440	10	19	0.409325	0.999941	evm.model.000003Farrow.1328|evm.model.000002Farrow.120|evm.model.000005Farrow.1586|evm.model.000009Farrow.811|evm.model.000001Farrow.2389|evm.model.000000Farrow.1708|evm.model.000001Farrow.2318|evm.model.000002Farrow.1828|evm.model.000009Farrow.524|evm.model.000002Farrow.624	mgr:MGG_11342|mgr:MGG_05700|mgr:MGG_05064|mgr:MGG_00685|mgr:MGG_09555|mgr:MGG_05700|mgr:MGG_06731|mgr:MGG_07124|mgr:MGG_08585|mgr:MGG_02459|	5051302|2676105|2675409|2675023|2680453|2676105|2684904|2683246|2678699|2681556|	http://www.genome.jp/kegg-bin/show_pathway?mgr03440/mgr:MGG_07124%09red/mgr:MGG_05700%09red/mgr:MGG_08585%09red/mgr:MGG_06731%09red/mgr:MGG_11342%09red/mgr:MGG_02459%09red/mgr:MGG_00685%09red/mgr:MGG_05064%09red/mgr:MGG_09555%09red
Inositol phosphate metabolism	KEGG PATHWAY	mgr00562	8	15	0.422821	0.999941	evm.model.000003Farrow.2139|evm.model.000002Farrow.646|evm.model.000001Farrow.1095|evm.model.000006Farrow.597|evm.model.000005Farrow.520|evm.model.000009Farrow.1008|evm.model.000007Farrow.851|evm.model.000000Farrow.2152	mgr:MGG_03094|mgr:MGG_02444|mgr:MGG_08368|mgr:MGG_03069|mgr:MGG_04834|mgr:MGG_13185|mgr:MGG_14757|mgr:MGG_07789|	2682647|2681541|2678506|2682622|2678144|5049054|5049772|2683716|	http://www.genome.jp/kegg-bin/show_pathway?mgr00562/mgr:MGG_03069%09red/mgr:MGG_07789%09red/mgr:MGG_04834%09red/mgr:MGG_03094%09red/mgr:MGG_08368%09red/mgr:MGG_13185%09red/mgr:MGG_02444%09red/mgr:MGG_14757%09red
Amino sugar and nucleotide sugar metabolism	KEGG PATHWAY	mgr00520	20	41	0.428182	0.999941	evm.model.000007Farrow.902|evm.model.000004Farrow.742|evm.model.000000Farrow.301|evm.model.000002Farrow.1279|evm.model.000004Farrow.1368|evm.model.000000Farrow.67|evm.model.000004Farrow.344|evm.model.000002Farrow.1956|evm.model.000005Farrow.354|evm.model.000009Farrow.1142|evm.model.000002Farrow.416|evm.model.000005Farrow.852|evm.model.000005Farrow.1534|evm.model.000001Farrow.375|evm.model.000002F…	mgr:MGG_15671|mgr:MGG_13013|mgr:MGG_08458|mgr:MGG_06064|mgr:MGG_08012|mgr:MGG_13013|mgr:MGG_12291|mgr:MGG_10677|mgr:MGG_07927|mgr:MGG_01802|mgr:MGG_04073|mgr:MGG_03708|mgr:MGG_14303|mgr:MGG_00623|mgr:MGG_00625|mgr:MGG_00625|mgr:MGG_01637|mgr:MGG_00620|mgr:MGG_04073|mgr:MGG_04145|	12984623|5048947|2678748|2684245|2678278|5048947|5050895|2682878|2683854|2679381|2677533|2676781|2682231|2675251|2674687|2674687|2679111|2674168|2677533|2677655|	http://www.genome.jp/kegg-bin/show_pathway?mgr00520/mgr:MGG_04145%09red/mgr:MGG_01637%09red/mgr:MGG_08458%09red/mgr:MGG_14303%09red/mgr:MGG_12291%09red/mgr:MGG_08012%09red/mgr:MGG_03708%09red/mgr:MGG_15671%09red/mgr:MGG_04073%09red/mgr:MGG_00625%09red/mgr:MGG_00623%09red/mgr:MGG_00620%09red/mgr:MGG_10677%09red/mgr:MGG_06064%09red/mgr:MGG_01802%09red/mgr:MGG_07927%09red/mgr:MGG_13013%09red
Folate biosynthesis	KEGG PATHWAY	mgr00790	6	11	0.438947	0.999941	evm.model.000002Farrow.827|evm.model.000007Farrow.528|Novel00290|evm.model.000004Farrow.840|Novel00208|evm.model.000008Farrow.1070	mgr:MGG_07470|mgr:MGG_11267|mgr:MGG_11267|mgr:MGG_01474|mgr:MGG_11267|mgr:MGG_11267|	2683390|5051236|5051236|2679668|5051236|5051236|	http://www.genome.jp/kegg-bin/show_pathway?mgr00790/mgr:MGG_11267%09red/mgr:MGG_07470%09red/mgr:MGG_01474%09red
Metabolic pathways	KEGG PATHWAY	mgr01100	333	734	0.4481	0.999941	evm.model.000002Farrow.827|evm.model.000007Farrow.902|evm.model.000007Farrow.353|evm.model.000005Farrow.1579|evm.model.000000Farrow.2574|evm.model.000002Farrow.983|evm.model.000007Farrow.1346|evm.model.000006Farrow.1497|evm.model.000002Farrow.1807|evm.model.000009Farrow.477|evm.model.000005Farrow.593|evm.model.000009Farrow.486|evm.model.000002Farrow.1222|evm.model.000002Farrow.1223|evm.model.0000…	mgr:MGG_07470|mgr:MGG_15671|mgr:MGG_10446|mgr:MGG_00919|mgr:MGG_14472|mgr:MGG_07463|mgr:MGG_13895|mgr:MGG_02538|mgr:MGG_03090|mgr:MGG_00779|mgr:MGG_05713|mgr:MGG_05480|mgr:MGG_16212|mgr:MGG_06911|mgr:MGG_00534|mgr:MGG_03840|mgr:MGG_00223|mgr:MGG_10792|mgr:MGG_01571|mgr:MGG_06425|mgr:MGG_12634|mgr:MGG_02130|mgr:MGG_04076|mgr:MGG_07195|mgr:MGG_02653|mgr:MGG_11343|mgr:MGG_12291|mgr:MGG_07780|mgr:MGG…	2683390|12984623|2682079|2674458|5051789|2683383|5049391|2682841|2682643|2675053|2675909|2676134|12985231|2685084|2674640|2677190|2674368|2676304|2679517|2684580|5050508|2681253|2677505|2683178|2682869|5051303|5050895|2683707|2683709|2678119|2679353|2679346|2680225|2679277|5051236|2676735|2681481|2674459|12984114|2674687|2684531|2674103|2682901|2674201|2680391|2677370|2683104|5049054|2677219|5051…	http://www.genome.jp/kegg-bin/show_pathway?mgr01100/mgr:MGG_06720%09red/mgr:MGG_01566%09red/mgr:MGG_04210%09red/mgr:MGG_09681%09red/mgr:MGG_09310%09red/mgr:MGG_07729%09red/mgr:MGG_05984%09red/mgr:MGG_04516%09red/mgr:MGG_14907%09red/mgr:MGG_10179%09red/mgr:MGG_05197%09red/mgr:MGG_15380%09red/mgr:MGG_01713%09red/mgr:MGG_17439%09red/mgr:MGG_06957%09red/mgr:MGG_17041%09red/mgr:MGG_15019%09red/mgr:MGG…
Pyruvate metabolism	KEGG PATHWAY	mgr00620	16	33	0.454059	0.999941	evm.model.000006Farrow.691|evm.model.000006Farrow.504|evm.model.000002Farrow.150|evm.model.000003Farrow.1091|evm.model.000007Farrow.593|evm.model.000007Farrow.692|evm.model.000002Farrow.2299|evm.model.000006Farrow.728|evm.model.000007Farrow.194|evm.model.000008Farrow.753|evm.model.000005Farrow.607|evm.model.000001Farrow.1442|evm.model.000003Farrow.996|evm.model.000006Farrow.768|evm.model.000006Fa…	mgr:MGG_17962|mgr:MGG_10569|mgr:MGG_02813|mgr:MGG_06371|mgr:MGG_01202|mgr:MGG_13499|mgr:MGG_09878|mgr:MGG_14264|mgr:MGG_08562|mgr:MGG_00450|mgr:MGG_13157|mgr:MGG_03900|mgr:MGG_17072|mgr:MGG_12601|mgr:MGG_02813|mgr:MGG_01755|	12984844|2682182|2682366|2684526|2679548|5051652|2680788|5048780|2678743|2674138|5051560|2677194|12984418|2682730|2682366|2679600|	http://www.genome.jp/kegg-bin/show_pathway?mgr00620/mgr:MGG_01202%09red/mgr:MGG_13157%09red/mgr:MGG_17072%09red/mgr:MGG_06371%09red/mgr:MGG_13499%09red/mgr:MGG_02813%09red/mgr:MGG_17962%09red/mgr:MGG_08562%09red/mgr:MGG_10569%09red/mgr:MGG_01755%09red/mgr:MGG_14264%09red/mgr:MGG_12601%09red/mgr:MGG_00450%09red/mgr:MGG_03900%09red/mgr:MGG_09878%09red
Phenylalanine, tyrosine and tryptophan biosynthesis	KEGG PATHWAY	mgr00400	10	20	0.458569	0.999941	evm.model.000002Farrow.1738|evm.model.000000Farrow.716|evm.model.000005Farrow.1565|evm.model.000001Farrow.1362|evm.model.000007Farrow.164|evm.model.000002Farrow.1536|evm.model.000007Farrow.1504|evm.model.000004Farrow.911|evm.model.000007Farrow.1506|evm.model.000001Farrow.759	mgr:MGG_04156|mgr:MGG_06425|mgr:MGG_05168|mgr:MGG_12760|mgr:MGG_01438|mgr:MGG_00016|mgr:MGG_07781|mgr:MGG_01710|mgr:MGG_07782|mgr:MGG_12805|	2677635|2684580|2675637|5050134|2679190|2675132|2683708|2679350|2683709|5050176|	http://www.genome.jp/kegg-bin/show_pathway?mgr00400/mgr:MGG_07781%09red/mgr:MGG_06425%09red/mgr:MGG_07782%09red/mgr:MGG_01710%09red/mgr:MGG_00016%09red/mgr:MGG_12760%09red/mgr:MGG_01438%09red/mgr:MGG_12805%09red/mgr:MGG_04156%09red/mgr:MGG_05168%09red
Lysine degradation	KEGG PATHWAY	mgr00310	9	18	0.46785	0.999941	evm.model.000002Farrow.1450|evm.model.000007Farrow.692|evm.model.000003Farrow.1982|evm.model.000005Farrow.1289|evm.model.000005Farrow.1288|evm.model.000009Farrow.602|evm.model.000001Farrow.1442|evm.model.000009Farrow.737|evm.model.000002Farrow.1078	mgr:MGG_01755|mgr:MGG_13499|mgr:MGG_01230|mgr:MGG_12767|mgr:MGG_03149|mgr:MGG_17041|mgr:MGG_03900|mgr:MGG_02611|mgr:MGG_17041|	2679600|5051652|2679432|5050140|2676735|12984319|2677194|2682810|12984319|	http://www.genome.jp/kegg-bin/show_pathway?mgr00310/mgr:MGG_02611%09red/mgr:MGG_17041%09red/mgr:MGG_13499%09red/mgr:MGG_03149%09red/mgr:MGG_01755%09red/mgr:MGG_12767%09red/mgr:MGG_03900%09red/mgr:MGG_01230%09red
Synthesis and degradation of ketone bodies	KEGG PATHWAY	mgr00072	3	5	0.473584	0.999941	evm.model.000007Farrow.692|evm.model.000007Farrow.1247|evm.model.000002Farrow.1450	mgr:MGG_13499|mgr:MGG_01026|mgr:MGG_01755|	5051652|2674675|2679600|	http://www.genome.jp/kegg-bin/show_pathway?mgr00072/mgr:MGG_01755%09red/mgr:MGG_01026%09red/mgr:MGG_13499%09red
Ether lipid metabolism	KEGG PATHWAY	mgr00565	6	12	0.503007	0.999941	evm.model.000007Farrow.1479|evm.model.000002Farrow.322|evm.model.000002Farrow.18|evm.model.000004Farrow.822|evm.model.000007Farrow.817|evm.model.000007Farrow.279	mgr:MGG_05933|mgr:MGG_04084|mgr:MGG_16186|mgr:MGG_06174|mgr:MGG_04084|mgr:MGG_04084|	2684042|2677513|12984552|2684316|2677513|2677513|	http://www.genome.jp/kegg-bin/show_pathway?mgr00565/mgr:MGG_05933%09red/mgr:MGG_04084%09red/mgr:MGG_06174%09red/mgr:MGG_16186%09red
Glycine, serine and threonine metabolism	KEGG PATHWAY	mgr00260	17	37	0.520835	0.999941	evm.model.000008Farrow.1385|evm.model.000003Farrow.248|evm.model.000008Farrow.796|evm.model.000004Farrow.1666|evm.model.000005Farrow.1202|evm.model.000000Farrow.81|evm.model.000008Farrow.496|evm.model.000009Farrow.477|evm.model.000003Farrow.260|evm.model.000001Farrow.759|evm.model.000000Farrow.259|evm.model.000007Farrow.1257|evm.model.000003Farrow.1791|evm.model.000006Farrow.1342|evm.model.000003…	mgr:MGG_03332|mgr:MGG_07224|mgr:MGG_11450|mgr:MGG_08011|mgr:MGG_05808|mgr:MGG_03332|mgr:MGG_11805|mgr:MGG_00779|mgr:MGG_06149|mgr:MGG_12805|mgr:MGG_15019|mgr:MGG_07224|mgr:MGG_00779|mgr:MGG_15038|mgr:MGG_17072|mgr:MGG_06950|mgr:MGG_02967|	2676659|2683112|5050609|2678277|2684167|2676659|2685052|2675053|2684249|5050176|12984886|2683112|2675053|12984732|12984418|2685123|2682520|	http://www.genome.jp/kegg-bin/show_pathway?mgr00260/mgr:MGG_11805%09red/mgr:MGG_15019%09red/mgr:MGG_17072%09red/mgr:MGG_06149%09red/mgr:MGG_15038%09red/mgr:MGG_00779%09red/mgr:MGG_07224%09red/mgr:MGG_05808%09red/mgr:MGG_02967%09red/mgr:MGG_06950%09red/mgr:MGG_08011%09red/mgr:MGG_12805%09red/mgr:MGG_03332%09red/mgr:MGG_11450%09red
Citrate cycle (TCA cycle)	KEGG PATHWAY	mgr00020	12	26	0.530327	0.999941	evm.model.000006Farrow.691|evm.model.000009Farrow.903|evm.model.000001Farrow.2325|evm.model.000006Farrow.504|evm.model.000006Farrow.1494|evm.model.000002Farrow.2299|evm.model.000003Farrow.1091|evm.model.000005Farrow.1289|evm.model.000008Farrow.753|evm.model.000009Farrow.486|evm.model.000005Farrow.1288|evm.model.000003Farrow.996	mgr:MGG_17962|mgr:MGG_07268|mgr:MGG_06720|mgr:MGG_10569|mgr:MGG_02617|mgr:MGG_09878|mgr:MGG_06371|mgr:MGG_12767|mgr:MGG_00450|mgr:MGG_05480|mgr:MGG_03149|mgr:MGG_17072|	12984844|2683014|2684893|2682182|2682816|2680788|2684526|5050140|2674138|2676134|2676735|12984418|	http://www.genome.jp/kegg-bin/show_pathway?mgr00020/mgr:MGG_05480%09red/mgr:MGG_17962%09red/mgr:MGG_17072%09red/mgr:MGG_06371%09red/mgr:MGG_06720%09red/mgr:MGG_07268%09red/mgr:MGG_03149%09red/mgr:MGG_10569%09red/mgr:MGG_12767%09red/mgr:MGG_02617%09red/mgr:MGG_00450%09red/mgr:MGG_09878%09red
Valine, leucine and isoleucine degradation	KEGG PATHWAY	mgr00280	12	26	0.530327	0.999941	evm.model.000002Farrow.1450|evm.model.000007Farrow.692|evm.model.000009Farrow.159|evm.model.000009Farrow.116|evm.model.000003Farrow.110|evm.model.000007Farrow.1247|evm.model.000000Farrow.1905|evm.model.000001Farrow.1442|evm.model.000001Farrow.368|evm.model.000006Farrow.1500|evm.model.000002Farrow.756|evm.model.000003Farrow.996	mgr:MGG_01755|mgr:MGG_13499|mgr:MGG_00942|mgr:MGG_00942|mgr:MGG_01687|mgr:MGG_01026|mgr:MGG_04449|mgr:MGG_03900|mgr:MGG_03840|mgr:MGG_10320|mgr:MGG_04012|mgr:MGG_17072|	2679600|5051652|2674201|2674201|2679364|2674675|2678119|2677194|2677190|2681895|2677445|12984418|	http://www.genome.jp/kegg-bin/show_pathway?mgr00280/mgr:MGG_04449%09red/mgr:MGG_17072%09red/mgr:MGG_13499%09red/mgr:MGG_00942%09red/mgr:MGG_01755%09red/mgr:MGG_10320%09red/mgr:MGG_04012%09red/mgr:MGG_01687%09red/mgr:MGG_03900%09red/mgr:MGG_01026%09red/mgr:MGG_03840%09red
Propanoate metabolism	KEGG PATHWAY	mgr00640	8	17	0.53202	0.999941	evm.model.000002Farrow.1450|evm.model.000000Farrow.476|evm.model.000007Farrow.692|evm.model.000005Farrow.607|evm.model.000009Farrow.486|evm.model.000002Farrow.756|evm.model.000009Farrow.805|evm.model.000004Farrow.1074	mgr:MGG_01755|mgr:MGG_02812|mgr:MGG_13499|mgr:MGG_13157|mgr:MGG_05480|mgr:MGG_04012|mgr:MGG_00689|mgr:MGG_02812|	2679600|2682365|5051652|5051560|2676134|2677445|2675134|2682365|	http://www.genome.jp/kegg-bin/show_pathway?mgr00640/mgr:MGG_05480%09red/mgr:MGG_13157%09red/mgr:MGG_13499%09red/mgr:MGG_02812%09red/mgr:MGG_01755%09red/mgr:MGG_04012%09red/mgr:MGG_00689%09red
Non-homologous end-joining	KEGG PATHWAY	mgr03450	4	8	0.538147	0.999941	evm.model.000003Farrow.1333|evm.model.000001Farrow.2389|evm.model.000002Farrow.1639|evm.model.000000Farrow.402	mgr:MGG_10157|mgr:MGG_09555|mgr:MGG_01512|mgr:MGG_12899|	2681784|2680453|2679155|2675754|	http://www.genome.jp/kegg-bin/show_pathway?mgr03450/mgr:MGG_12899%09red/mgr:MGG_10157%09red/mgr:MGG_01512%09red/mgr:MGG_09555%09red
Galactose metabolism	KEGG PATHWAY	mgr00052	10	22	0.554326	0.999941	evm.model.000001Farrow.375|evm.model.000002Farrow.54|evm.model.000004Farrow.1368|evm.model.000008Farrow.418|evm.model.000005Farrow.1252|evm.model.000008Farrow.1193|evm.model.000000Farrow.774|evm.model.000006Farrow.900|evm.model.000009Farrow.1276|evm.model.000006Farrow.1351	mgr:MGG_00623|mgr:MGG_05890|mgr:MGG_08012|mgr:MGG_07935|mgr:MGG_07547|mgr:MGG_05785|mgr:MGG_07547|mgr:MGG_02653|mgr:MGG_10662|mgr:MGG_02368|	2675251|2684085|2678278|2683862|2683467|2684190|2683467|2682869|2682275|2681465|	http://www.genome.jp/kegg-bin/show_pathway?mgr00052/mgr:MGG_02368%09red/mgr:MGG_07547%09red/mgr:MGG_05785%09red/mgr:MGG_08012%09red/mgr:MGG_05890%09red/mgr:MGG_00623%09red/mgr:MGG_02653%09red/mgr:MGG_10662%09red/mgr:MGG_07935%09red
Meiosis - yeast	KEGG PATHWAY	mgr04113	24	54	0.560573	0.999941	evm.model.000000Farrow.1438|evm.model.000001Farrow.1423|evm.model.000005Farrow.200|evm.model.000000Farrow.1336|evm.model.000004Farrow.1500|evm.model.000006Farrow.399|evm.model.000007Farrow.961|evm.model.000002Farrow.1038|evm.model.000009Farrow.1362|evm.model.000002Farrow.713|evm.model.000009Farrow.794|evm.model.000002Farrow.2346|evm.model.000003Farrow.572|evm.model.000000Farrow.1599|evm.model.000…	mgr:MGG_15566|mgr:MGG_03910|mgr:MGG_03314|mgr:MGG_04637|mgr:MGG_04908|mgr:MGG_02981|mgr:MGG_03729|mgr:MGG_08646|mgr:MGG_08269|mgr:MGG_09487|mgr:MGG_01816|mgr:MGG_00040|mgr:MGG_00040|mgr:MGG_09293|mgr:MGG_04724|mgr:MGG_04088|mgr:MGG_02832|mgr:MGG_14329|mgr:MGG_01614|mgr:MGG_01236|mgr:MGG_09300|mgr:MGG_05678|mgr:MGG_06245|mgr:MGG_08648|	12987183|2677486|2676668|2677836|2675323|2682534|2676705|2678892|2678561|2680558|2679635|2674991|2674991|2680171|2677892|2677680|2682385|5051748|2679315|2679415|2680163|2675966|2684400|2678890|	http://www.genome.jp/kegg-bin/show_pathway?mgr04113/mgr:MGG_02832%09red/mgr:MGG_15566%09red/mgr:MGG_04088%09red/mgr:MGG_03910%09red/mgr:MGG_09293%09red/mgr:MGG_04637%09red/mgr:MGG_08648%09red/mgr:MGG_01816%09red/mgr:MGG_08646%09red/mgr:MGG_14329%09red/mgr:MGG_09487%09red/mgr:MGG_05678%09red/mgr:MGG_01614%09red/mgr:MGG_03314%09red/mgr:MGG_03729%09red/mgr:MGG_04908%09red/mgr:MGG_09300%09red/mgr:MGG…
Various types of N-glycan biosynthesis	KEGG PATHWAY	mgr00513	12	27	0.572705	0.999941	evm.model.000001Farrow.2266|evm.model.000000Farrow.2103|evm.model.000007Farrow.745|evm.model.000001Farrow.1161|evm.model.000003Farrow.16|evm.model.000000Farrow.1976|evm.model.000004Farrow.1665|evm.model.000004Farrow.1515|evm.model.000003Farrow.359|evm.model.000000Farrow.1550|evm.model.000000Farrow.1689|evm.model.000006Farrow.1026	mgr:MGG_02384|mgr:MGG_07729|mgr:MGG_03687|mgr:MGG_03883|mgr:MGG_11599|mgr:MGG_09909|mgr:MGG_08010|mgr:MGG_14835|mgr:MGG_07666|mgr:MGG_05758|mgr:MGG_09287|mgr:MGG_02821|	2681481|2683656|2676494|2677370|5050754|2680879|2678276|5049105|2683586|2676179|2680211|2682374|	http://www.genome.jp/kegg-bin/show_pathway?mgr00513/mgr:MGG_09909%09red/mgr:MGG_07666%09red/mgr:MGG_14835%09red/mgr:MGG_09287%09red/mgr:MGG_02384%09red/mgr:MGG_05758%09red/mgr:MGG_07729%09red/mgr:MGG_08010%09red/mgr:MGG_02821%09red/mgr:MGG_03687%09red/mgr:MGG_03883%09red/mgr:MGG_11599%09red
Alanine, aspartate and glutamate metabolism	KEGG PATHWAY	mgr00250	12	27	0.572705	0.999941	evm.model.000002Farrow.1738|evm.model.000006Farrow.1497|evm.model.000003Farrow.769|evm.model.000001Farrow.2101|evm.model.000009Farrow.77|evm.model.000002Farrow.1173|evm.model.000008Farrow.1231|evm.model.000000Farrow.249|evm.model.000003Farrow.1982|evm.model.000006Farrow.612|evm.model.000000Farrow.1751|evm.model.000009Farrow.1298	mgr:MGG_04156|mgr:MGG_02538|mgr:MGG_03869|mgr:MGG_02378|mgr:MGG_17513|mgr:MGG_08074|mgr:MGG_17278|mgr:MGG_05247|mgr:MGG_01230|mgr:MGG_02817|mgr:MGG_04503|mgr:MGG_17278|	2677635|2682841|2677270|2681475|12985076|2678441|12986587|2675596|2679432|2682370|2678168|12986587|	http://www.genome.jp/kegg-bin/show_pathway?mgr00250/mgr:MGG_08074%09red/mgr:MGG_02378%09red/mgr:MGG_05247%09red/mgr:MGG_17513%09red/mgr:MGG_02817%09red/mgr:MGG_02538%09red/mgr:MGG_04503%09red/mgr:MGG_17278%09red/mgr:MGG_04156%09red/mgr:MGG_03869%09red/mgr:MGG_01230%09red
2-Oxocarboxylic acid metabolism	KEGG PATHWAY	mgr01210	15	35	0.613685	0.999941	evm.model.000002Farrow.1738|evm.model.000009Farrow.903|evm.model.000001Farrow.1216|evm.model.000009Farrow.922|evm.model.000006Farrow.1494|evm.model.000000Farrow.52|evm.model.000000Farrow.53|evm.model.000002Farrow.954|evm.model.000009Farrow.159|evm.model.000009Farrow.116|evm.model.000002Farrow.1267|evm.model.000007Farrow.1391|evm.model.000008Farrow.496|evm.model.000008Farrow.519|evm.model.000003Fa…	mgr:MGG_04156|mgr:MGG_07268|mgr:MGG_01104|mgr:MGG_08584|mgr:MGG_02617|mgr:MGG_01139|mgr:MGG_01139|mgr:MGG_04210|mgr:MGG_00942|mgr:MGG_00942|mgr:MGG_01507|mgr:MGG_01566|mgr:MGG_11805|mgr:MGG_01139|mgr:MGG_05223|	2677635|2683014|2675094|2678704|2682816|2674574|2674574|2677436|2674201|2674201|2679271|2679512|2685052|2674574|2675488|	http://www.genome.jp/kegg-bin/show_pathway?mgr01210/mgr:MGG_08584%09red/mgr:MGG_05223%09red/mgr:MGG_01566%09red/mgr:MGG_07268%09red/mgr:MGG_01104%09red/mgr:MGG_00942%09red/mgr:MGG_02617%09red/mgr:MGG_11805%09red/mgr:MGG_01139%09red/mgr:MGG_01507%09red/mgr:MGG_04156%09red/mgr:MGG_04210%09red
Nicotinate and nicotinamide metabolism	KEGG PATHWAY	mgr00760	6	14	0.621537	0.999941	evm.model.000008Farrow.863|evm.model.000002Farrow.1300|evm.model.000001Farrow.1222|evm.model.000004Farrow.283|evm.model.000000Farrow.1537|evm.model.000001Farrow.629	mgr:MGG_02488|mgr:MGG_01783|mgr:MGG_01098|mgr:MGG_12474|mgr:MGG_14907|mgr:MGG_01783|	2681585|2679221|2674436|5051068|12986138|2679221|	http://www.genome.jp/kegg-bin/show_pathway?mgr00760/mgr:MGG_14907%09red/mgr:MGG_01098%09red/mgr:MGG_01783%09red/mgr:MGG_02488%09red/mgr:MGG_12474%09red
Nitrogen metabolism	KEGG PATHWAY	mgr00910	6	14	0.621537	0.999941	evm.model.000006Farrow.1497|evm.model.000002Farrow.319|evm.model.000005Farrow.687|evm.model.000002Farrow.1173|evm.model.000000Farrow.249|evm.model.000001Farrow.427	mgr:MGG_02538|mgr:MGG_06062|mgr:MGG_17079|mgr:MGG_08074|mgr:MGG_05247|mgr:MGG_00634|	2682841|2684247|12984426|2678441|2675596|2674909|	http://www.genome.jp/kegg-bin/show_pathway?mgr00910/mgr:MGG_08074%09red/mgr:MGG_05247%09red/mgr:MGG_02538%09red/mgr:MGG_17079%09red/mgr:MGG_00634%09red/mgr:MGG_06062%09red
Steroid biosynthesis	KEGG PATHWAY	mgr00100	8	19	0.632432	0.999941	evm.model.000007Farrow.1479|evm.model.000006Farrow.505|evm.model.000009Farrow.392|evm.model.000004Farrow.1213|evm.model.000004Farrow.418|evm.model.000004Farrow.182|evm.model.000009Farrow.1347|evm.model.000000Farrow.1883	mgr:MGG_05933|mgr:MGG_10568|mgr:MGG_02465|mgr:MGG_06047|mgr:MGG_11399|mgr:MGG_06133|mgr:MGG_06765|mgr:MGG_04432|	2684042|2682181|2681562|2683928|5051352|2684265|2684938|2678219|	http://www.genome.jp/kegg-bin/show_pathway?mgr00100/mgr:MGG_04432%09red/mgr:MGG_06047%09red/mgr:MGG_05933%09red/mgr:MGG_11399%09red/mgr:MGG_06133%09red/mgr:MGG_06765%09red/mgr:MGG_02465%09red/mgr:MGG_10568%09red
Ubiquinone and other terpenoid-quinone biosynthesis	KEGG PATHWAY	mgr00130	3	7	0.643606	0.999941	evm.model.000001Farrow.1046|evm.model.000007Farrow.1505|evm.model.000003Farrow.1780	mgr:MGG_06691|mgr:MGG_07780|mgr:MGG_07780|	2684864|2683707|2683707|	http://www.genome.jp/kegg-bin/show_pathway?mgr00130/mgr:MGG_07780%09red/mgr:MGG_06691%09red
Phosphatidylinositol signaling system	KEGG PATHWAY	mgr04070	5	12	0.645566	0.999941	evm.model.000002Farrow.2449|evm.model.000002Farrow.646|evm.model.000001Farrow.1095|evm.model.000006Farrow.597|evm.model.000007Farrow.851	mgr:MGG_09371|mgr:MGG_02444|mgr:MGG_08368|mgr:MGG_03069|mgr:MGG_14757|	2680411|2681541|2678506|2682622|5049772|	http://www.genome.jp/kegg-bin/show_pathway?mgr04070/mgr:MGG_08368%09red/mgr:MGG_09371%09red/mgr:MGG_03069%09red/mgr:MGG_14757%09red/mgr:MGG_02444%09red
One carbon pool by folate	KEGG PATHWAY	mgr00670	5	12	0.645566	0.999941	evm.model.000002Farrow.909|evm.model.000004Farrow.1619|evm.model.000003Farrow.1713|evm.model.000005Farrow.513|evm.model.000005Farrow.575	mgr:MGG_08171|mgr:MGG_04458|mgr:MGG_08008|mgr:MGG_10834|mgr:MGG_13813|	2678407|2678156|2678241|2676349|5049032|	http://www.genome.jp/kegg-bin/show_pathway?mgr00670/mgr:MGG_13813%09red/mgr:MGG_04458%09red/mgr:MGG_10834%09red/mgr:MGG_08171%09red/mgr:MGG_08008%09red
Pantothenate and CoA biosynthesis	KEGG PATHWAY	mgr00770	7	17	0.651926	0.999941	evm.model.000001Farrow.1216|evm.model.000002Farrow.1938|evm.model.000000Farrow.52|evm.model.000000Farrow.53|evm.model.000009Farrow.159|evm.model.000009Farrow.116|evm.model.000008Farrow.519	mgr:MGG_01104|mgr:MGG_01895|mgr:MGG_01139|mgr:MGG_01139|mgr:MGG_00942|mgr:MGG_00942|mgr:MGG_01139|	2675094|2679570|2674574|2674574|2674201|2674201|2674574|	http://www.genome.jp/kegg-bin/show_pathway?mgr00770/mgr:MGG_00942%09red/mgr:MGG_01139%09red/mgr:MGG_01895%09red/mgr:MGG_01104%09red
Pyrimidine metabolism	KEGG PATHWAY	mgr00240	26	62	0.65581	0.999941	evm.model.000006Farrow.1248|evm.model.000004Farrow.1012|evm.model.000009Farrow.230|evm.model.000002Farrow.1223|evm.model.000000Farrow.401|evm.model.000002Farrow.1227|evm.model.000002Farrow.671|evm.model.000009Farrow.1087|evm.model.000009Farrow.813|evm.model.000001Farrow.1133|evm.model.000001Farrow.2192|evm.model.000001Farrow.2318|evm.model.000001Farrow.1019|evm.model.000000Farrow.1842|evm.model.0…	mgr:MGG_03072|mgr:MGG_07394|mgr:MGG_10674|mgr:MGG_06911|mgr:MGG_05252|mgr:MGG_06915|mgr:MGG_00706|mgr:MGG_07298|mgr:MGG_12634|mgr:MGG_06984|mgr:MGG_07076|mgr:MGG_06731|mgr:MGG_01158|mgr:MGG_14801|mgr:MGG_07135|mgr:MGG_10830|mgr:MGG_17439|mgr:MGG_03215|mgr:MGG_08622|mgr:MGG_10697|mgr:MGG_05321|mgr:MGG_12474|mgr:MGG_10446|mgr:MGG_04503|mgr:MGG_04458|mgr:MGG_02459|	2682625|2683314|2682875|2685084|2675753|2685088|2675117|2683194|5050508|2685157|2682961|2684904|2675173|5050248|2683257|2676345|12984114|2676937|2679051|2682901|2675445|5051068|2682079|2678168|2678156|2681556|	http://www.genome.jp/kegg-bin/show_pathway?mgr00240/mgr:MGG_10830%09red/mgr:MGG_14801%09red/mgr:MGG_06984%09red/mgr:MGG_08622%09red/mgr:MGG_17439%09red/mgr:MGG_10446%09red/mgr:MGG_12634%09red/mgr:MGG_04458%09red/mgr:MGG_03072%09red/mgr:MGG_02459%09red/mgr:MGG_00706%09red/mgr:MGG_05321%09red/mgr:MGG_03215%09red/mgr:MGG_07076%09red/mgr:MGG_06911%09red/mgr:MGG_05252%09red/mgr:MGG_06915%09red/mgr:MGG…
Riboflavin metabolism	KEGG PATHWAY	mgr00740	8	20	0.677853	0.999941	evm.model.000001Farrow.2402|evm.model.000000Farrow.1169|evm.model.000007Farrow.1137|evm.model.000009Farrow.199|evm.model.000001Farrow.1521|evm.model.000005Farrow.577|evm.model.000006Farrow.584|evm.model.000002Farrow.1501	mgr:MGG_12267|mgr:MGG_01571|mgr:MGG_10585|mgr:MGG_00552|mgr:MGG_01571|mgr:MGG_04626|mgr:MGG_06169|mgr:MGG_12162|	5050875|2679517|2682198|2674464|2679517|2677942|2684321|2677698|	http://www.genome.jp/kegg-bin/show_pathway?mgr00740/mgr:MGG_12267%09red/mgr:MGG_01571%09red/mgr:MGG_06169%09red/mgr:MGG_04626%09red/mgr:MGG_00552%09red/mgr:MGG_12162%09red/mgr:MGG_10585%09red
Methane metabolism	KEGG PATHWAY	mgr00680	10	25	0.682987	0.999941	evm.model.000007Farrow.1162|evm.model.000005Farrow.1432|evm.model.000009Farrow.370|evm.model.000007Farrow.1346|evm.model.000003Farrow.2141|evm.model.000004Farrow.916|evm.model.000005Farrow.607|evm.model.000006Farrow.900|evm.model.000008Farrow.732|evm.model.000006Farrow.443	mgr:MGG_13895|mgr:MGG_06011|mgr:MGG_06011|mgr:MGG_13895|mgr:MGG_03095|mgr:MGG_03095|mgr:MGG_13157|mgr:MGG_02653|mgr:MGG_00223|mgr:MGG_02967|	5049391|2683964|2683964|5049391|2682648|2682648|5051560|2682869|2674368|2682520|	http://www.genome.jp/kegg-bin/show_pathway?mgr00680/mgr:MGG_13157%09red/mgr:MGG_03095%09red/mgr:MGG_13895%09red/mgr:MGG_06011%09red/mgr:MGG_02967%09red/mgr:MGG_00223%09red/mgr:MGG_02653%09red
C5-Branched dibasic acid metabolism	KEGG PATHWAY	mgr00660	2	5	0.691494	0.999941	evm.model.000001Farrow.1216|evm.model.000003Farrow.1187	mgr:MGG_01104|mgr:MGG_05223|	2675094|2675488|	http://www.genome.jp/kegg-bin/show_pathway?mgr00660/mgr:MGG_01104%09red/mgr:MGG_05223%09red
Fatty acid metabolism	KEGG PATHWAY	mgr01212	9	23	0.700451	0.999941	evm.model.000002Farrow.1450|evm.model.000007Farrow.692|evm.model.000001Farrow.360|evm.model.000002Farrow.1343|evm.model.000000Farrow.2601|evm.model.000004Farrow.542|evm.model.000001Farrow.1563|evm.model.000001Farrow.1575|evm.model.000004Farrow.1490	mgr:MGG_01755|mgr:MGG_13499|mgr:MGG_07216|mgr:MGG_01790|mgr:MGG_01985|mgr:MGG_06660|mgr:MGG_03250|mgr:MGG_06660|mgr:MGG_04920|	2679600|5051652|2683104|2679094|2681104|2684833|2676406|2684833|2675647|	http://www.genome.jp/kegg-bin/show_pathway?mgr01212/mgr:MGG_04920%09red/mgr:MGG_13499%09red/mgr:MGG_06660%09red/mgr:MGG_03250%09red/mgr:MGG_07216%09red/mgr:MGG_01790%09red/mgr:MGG_01755%09red/mgr:MGG_01985%09red
Mismatch repair	KEGG PATHWAY	mgr03430	9	23	0.700451	0.999941	evm.model.000003Farrow.779|evm.model.000009Farrow.811|evm.model.000002Farrow.961|evm.model.000000Farrow.2045|evm.model.000000Farrow.1760|evm.model.000001Farrow.1347|evm.model.000001Farrow.2318|evm.model.000002Farrow.1828|evm.model.000002Farrow.624	mgr:MGG_00879|mgr:MGG_00685|mgr:MGG_07526|mgr:MGG_09306|mgr:MGG_04389|mgr:MGG_03202|mgr:MGG_06731|mgr:MGG_07124|mgr:MGG_02459|	2674772|2675023|2683446|2680221|2678221|2676506|2684904|2683246|2681556|	http://www.genome.jp/kegg-bin/show_pathway?mgr03430/mgr:MGG_07124%09red/mgr:MGG_06731%09red/mgr:MGG_04389%09red/mgr:MGG_02459%09red/mgr:MGG_00685%09red/mgr:MGG_09306%09red/mgr:MGG_03202%09red/mgr:MGG_07526%09red/mgr:MGG_00879%09red
Fatty acid elongation	KEGG PATHWAY	mgr00062	3	8	0.712544	0.999941	evm.model.000001Farrow.1563|evm.model.000000Farrow.1275|evm.model.000004Farrow.1490	mgr:MGG_03250|mgr:MGG_02999|mgr:MGG_04920|	2676406|2682552|2675647|	http://www.genome.jp/kegg-bin/show_pathway?mgr00062/mgr:MGG_04920%09red/mgr:MGG_03250%09red/mgr:MGG_02999%09red
RNA polymerase	KEGG PATHWAY	mgr03020	10	26	0.720451	0.999941	evm.model.000006Farrow.1248|evm.model.000005Farrow.509|evm.model.000007Farrow.353|evm.model.000002Farrow.2296|evm.model.000003Farrow.1145|evm.model.000001Farrow.1133|evm.model.000004Farrow.1012|evm.model.000009Farrow.230|evm.model.000001Farrow.1342|evm.model.000001Farrow.1019	mgr:MGG_03072|mgr:MGG_10830|mgr:MGG_10446|mgr:MGG_10697|mgr:MGG_05321|mgr:MGG_06984|mgr:MGG_07394|mgr:MGG_10674|mgr:MGG_03215|mgr:MGG_01158|	2682625|2676345|2682079|2682901|2675445|2685157|2683314|2682875|2676937|2675173|	http://www.genome.jp/kegg-bin/show_pathway?mgr03020/mgr:MGG_10446%09red/mgr:MGG_06984%09red/mgr:MGG_10830%09red/mgr:MGG_01158%09red/mgr:MGG_10697%09red/mgr:MGG_03072%09red/mgr:MGG_07394%09red/mgr:MGG_05321%09red/mgr:MGG_10674%09red/mgr:MGG_03215%09red
Sphingolipid metabolism	KEGG PATHWAY	mgr00600	6	16	0.72202	0.999941	evm.model.000001Farrow.1180|evm.model.000002Farrow.484|evm.model.000005Farrow.355|evm.model.000002Farrow.1807|evm.model.000002Farrow.54|evm.model.000006Farrow.586	mgr:MGG_07162|mgr:MGG_10668|mgr:MGG_05189|mgr:MGG_03090|mgr:MGG_05890|mgr:MGG_05197|	2683145|2682281|2675700|2682643|2684085|2675469|	http://www.genome.jp/kegg-bin/show_pathway?mgr00600/mgr:MGG_03090%09red/mgr:MGG_07162%09red/mgr:MGG_05890%09red/mgr:MGG_05189%09red/mgr:MGG_10668%09red/mgr:MGG_05197%09red
Fatty acid degradation	KEGG PATHWAY	mgr00071	6	16	0.72202	0.999941	evm.model.000002Farrow.1450|evm.model.000005Farrow.1432|evm.model.000009Farrow.370|evm.model.000007Farrow.692|evm.model.000006Farrow.339|evm.model.000001Farrow.1442	mgr:MGG_01755|mgr:MGG_06011|mgr:MGG_06011|mgr:MGG_13499|mgr:MGG_03880|mgr:MGG_03900|	2679600|2683964|2683964|5051652|2677367|2677194|	http://www.genome.jp/kegg-bin/show_pathway?mgr00071/mgr:MGG_01755%09red/mgr:MGG_03880%09red/mgr:MGG_03900%09red/mgr:MGG_13499%09red/mgr:MGG_06011%09red
DNA replication	KEGG PATHWAY	mgr03030	12	31	0.722884	0.999941	evm.model.000002Farrow.671|evm.model.000009Farrow.811|evm.model.000002Farrow.961|evm.model.000000Farrow.1599|evm.model.000001Farrow.1347|evm.model.000000Farrow.2037|evm.model.000000Farrow.1760|evm.model.000002Farrow.1038|evm.model.000001Farrow.2318|evm.model.000002Farrow.1828|evm.model.000002Farrow.624|evm.model.000001Farrow.1332	mgr:MGG_00706|mgr:MGG_00685|mgr:MGG_07526|mgr:MGG_09293|mgr:MGG_03202|mgr:MGG_09300|mgr:MGG_04389|mgr:MGG_08646|mgr:MGG_06731|mgr:MGG_07124|mgr:MGG_02459|mgr:MGG_06959|	2675117|2675023|2683446|2680171|2676506|2680163|2678221|2678892|2684904|2683246|2681556|2685132|	http://www.genome.jp/kegg-bin/show_pathway?mgr03030/mgr:MGG_09293%09red/mgr:MGG_07124%09red/mgr:MGG_08646%09red/mgr:MGG_06731%09red/mgr:MGG_04389%09red/mgr:MGG_02459%09red/mgr:MGG_00685%09red/mgr:MGG_06959%09red/mgr:MGG_00706%09red/mgr:MGG_03202%09red/mgr:MGG_07526%09red/mgr:MGG_09300%09red
RNA degradation	KEGG PATHWAY	mgr03018	18	46	0.734089	0.999941	evm.model.000003Farrow.676|evm.model.000005Farrow.547|evm.model.000004Farrow.700|evm.model.000007Farrow.27|evm.model.000000Farrow.735|evm.model.000000Farrow.1413|evm.model.000009Farrow.1200|evm.model.000001Farrow.962|evm.model.000000Farrow.2013|evm.model.000005Farrow.738|evm.model.000005Farrow.770|evm.model.000000Farrow.1076|evm.model.000008Farrow.738|evm.model.000001Farrow.1265|evm.model.000001F…	mgr:MGG_03269|mgr:MGG_00193|mgr:MGG_07084|mgr:MGG_06785|mgr:MGG_05213|mgr:MGG_04539|mgr:MGG_08100|mgr:MGG_03195|mgr:MGG_00355|mgr:MGG_05701|mgr:MGG_14746|mgr:MGG_06410|mgr:MGG_17449|mgr:MGG_03165|mgr:MGG_06728|mgr:MGG_02938|mgr:MGG_08860|mgr:MGG_15024|	2676574|2674544|2682969|2684958|2675621|2678209|2678345|2676468|2674959|2676106|5049643|2684565|12984125|2676963|2684901|2682491|2679846|12984895|	http://www.genome.jp/kegg-bin/show_pathway?mgr03018/mgr:MGG_06728%09red/mgr:MGG_02938%09red/mgr:MGG_07084%09red/mgr:MGG_15024%09red/mgr:MGG_03195%09red/mgr:MGG_00355%09red/mgr:MGG_03269%09red/mgr:MGG_03165%09red/mgr:MGG_08860%09red/mgr:MGG_17449%09red/mgr:MGG_05701%09red/mgr:MGG_05213%09red/mgr:MGG_08100%09red/mgr:MGG_04539%09red/mgr:MGG_14746%09red/mgr:MGG_06410%09red/mgr:MGG_00193%09red/mgr:MGG…
Fatty acid biosynthesis	KEGG PATHWAY	mgr00061	3	9	0.770676	0.999941	evm.model.000004Farrow.542|evm.model.000001Farrow.360|evm.model.000001Farrow.1575	mgr:MGG_06660|mgr:MGG_07216|mgr:MGG_06660|	2684833|2683104|2684833|	http://www.genome.jp/kegg-bin/show_pathway?mgr00061/mgr:MGG_06660%09red/mgr:MGG_07216%09red
Sulfur relay system	KEGG PATHWAY	mgr04122	3	9	0.770676	0.999941	evm.model.000008Farrow.774|evm.model.000000Farrow.1070|evm.model.000006Farrow.231	mgr:MGG_04613|mgr:MGG_06404|mgr:MGG_02710|	2677999|2684559|2682310|	http://www.genome.jp/kegg-bin/show_pathway?mgr04122/mgr:MGG_02710%09red/mgr:MGG_06404%09red/mgr:MGG_04613%09red
Cysteine and methionine metabolism	KEGG PATHWAY	mgr00270	14	38	0.782739	0.999941	evm.model.000002Farrow.1738|evm.model.000003Farrow.942|evm.model.000004Farrow.1075|evm.model.000000Farrow.2574|evm.model.000008Farrow.492|evm.model.000008Farrow.495|evm.model.000008Farrow.796|evm.model.000005Farrow.651|evm.model.000001Farrow.839|evm.model.000006Farrow.956|evm.model.000008Farrow.496|evm.model.000001Farrow.348|evm.model.000009Farrow.693|evm.model.000002Farrow.626	mgr:MGG_04156|mgr:MGG_00889|mgr:MGG_06095|mgr:MGG_14472|mgr:MGG_07195|mgr:MGG_01469|mgr:MGG_11450|mgr:MGG_03583|mgr:MGG_07195|mgr:MGG_14202|mgr:MGG_11805|mgr:MGG_06498|mgr:MGG_07330|mgr:MGG_06950|	2677635|2674664|2684214|5051789|2683178|2679245|5050609|2676734|2683178|5048695|2685052|2684653|2683226|2685123|	http://www.genome.jp/kegg-bin/show_pathway?mgr00270/mgr:MGG_14202%09red/mgr:MGG_01469%09red/mgr:MGG_07330%09red/mgr:MGG_14472%09red/mgr:MGG_06498%09red/mgr:MGG_03583%09red/mgr:MGG_06095%09red/mgr:MGG_00889%09red/mgr:MGG_06950%09red/mgr:MGG_11805%09red/mgr:MGG_04156%09red/mgr:MGG_11450%09red/mgr:MGG_07195%09red
mRNA surveillance pathway	KEGG PATHWAY	mgr03015	18	48	0.783985	0.999941	evm.model.000007Farrow.751|evm.model.000002Farrow.881|evm.model.000002Farrow.629|evm.model.000005Farrow.133|evm.model.000001Farrow.338|evm.model.000000Farrow.2019|evm.model.000000Farrow.1016|evm.model.000002Farrow.2294|evm.model.000000Farrow.1384|evm.model.000003Farrow.1141|evm.model.000005Farrow.459|evm.model.000007Farrow.877|evm.model.000009Farrow.1018|evm.model.000007Farrow.1039|evm.model.0000…	mgr:MGG_03740|mgr:MGG_12123|mgr:MGG_06948|mgr:MGG_06570|mgr:MGG_06505|mgr:MGG_09885|mgr:MGG_01676|mgr:MGG_14293|mgr:MGG_05760|mgr:MGG_05325|mgr:MGG_10820|mgr:MGG_00739|mgr:MGG_09536|mgr:MGG_00680|mgr:MGG_07252|mgr:MGG_06406|mgr:MGG_06859|mgr:MGG_06296|	2676791|2677427|2685121|2684725|2684660|2680929|2679618|5051781|2676181|2675529|2676351|2674393|2680491|2674432|2682998|2684561|2685032|2684451|	http://www.genome.jp/kegg-bin/show_pathway?mgr03015/mgr:MGG_10820%09red/mgr:MGG_06505%09red/mgr:MGG_06296%09red/mgr:MGG_01676%09red/mgr:MGG_12123%09red/mgr:MGG_05325%09red/mgr:MGG_07252%09red/mgr:MGG_00739%09red/mgr:MGG_00680%09red/mgr:MGG_06859%09red/mgr:MGG_06570%09red/mgr:MGG_05760%09red/mgr:MGG_06948%09red/mgr:MGG_03740%09red/mgr:MGG_09536%09red/mgr:MGG_06406%09red/mgr:MGG_14293%09red/mgr:MGG…
Terpenoid backbone biosynthesis	KEGG PATHWAY	mgr00900	6	18	0.802224	0.999941	evm.model.000002Farrow.1450|evm.model.000007Farrow.692|evm.model.000002Farrow.1830|evm.model.000007Farrow.1247|evm.model.000008Farrow.1163|evm.model.000002Farrow.630	mgr:MGG_01755|mgr:MGG_13499|mgr:MGG_07125|mgr:MGG_01026|mgr:MGG_09750|mgr:MGG_16220|	2679600|5051652|2683247|2674675|2680749|12985239|	http://www.genome.jp/kegg-bin/show_pathway?mgr00900/mgr:MGG_16220%09red/mgr:MGG_07125%09red/mgr:MGG_13499%09red/mgr:MGG_01026%09red/mgr:MGG_01755%09red/mgr:MGG_09750%09red
Vitamin B6 metabolism	KEGG PATHWAY	mgr00750	2	7	0.821403	0.999941	evm.model.000003Farrow.61|evm.model.000000Farrow.1612	mgr:MGG_05981|mgr:MGG_00517|	2683994|2674103|	http://www.genome.jp/kegg-bin/show_pathway?mgr00750/mgr:MGG_05981%09red/mgr:MGG_00517%09red
ABC transporters	KEGG PATHWAY	mgr02010	2	8	0.865852	0.999941	evm.model.000003Farrow.1658|evm.model.000007Farrow.824	mgr:MGG_00141|mgr:MGG_17054|	2675205|12984386|	http://www.genome.jp/kegg-bin/show_pathway?mgr02010/mgr:MGG_17054%09red/mgr:MGG_00141%09red
Peroxisome	KEGG PATHWAY	mgr04146	14	42	0.870027	0.999941	evm.model.000009Farrow.903|evm.model.000001Farrow.1597|evm.model.000004Farrow.1229|evm.model.000000Farrow.1830|evm.model.000000Farrow.1345|evm.model.000008Farrow.190|evm.model.000000Farrow.2036|evm.model.000004Farrow.161|evm.model.000003Farrow.2081|evm.model.000004Farrow.1666|evm.model.000007Farrow.824|evm.model.000004Farrow.1360|evm.model.000000Farrow.1536|evm.model.000000Farrow.965	mgr:MGG_07268|mgr:MGG_02409|mgr:MGG_06442|mgr:MGG_00491|mgr:MGG_00529|mgr:MGG_10061|mgr:MGG_09299|mgr:MGG_07697|mgr:MGG_10061|mgr:MGG_08011|mgr:MGG_17054|mgr:MGG_05826|mgr:MGG_00145|mgr:MGG_06442|	2683014|2681506|2684597|2674381|2674587|2681672|2680162|2683617|2681672|2678277|12984386|2684149|2675212|2684597|	http://www.genome.jp/kegg-bin/show_pathway?mgr04146/mgr:MGG_00529%09red/mgr:MGG_17054%09red/mgr:MGG_10061%09red/mgr:MGG_07268%09red/mgr:MGG_05826%09red/mgr:MGG_00491%09red/mgr:MGG_02409%09red/mgr:MGG_08011%09red/mgr:MGG_06442%09red/mgr:MGG_07697%09red/mgr:MGG_00145%09red/mgr:MGG_09299%09red
Purine metabolism	KEGG PATHWAY	mgr00230	30	83	0.872914	0.999941	evm.model.000006Farrow.1248|evm.model.000004Farrow.981|evm.model.000005Farrow.1579|evm.model.000000Farrow.1632|evm.model.000006Farrow.958|evm.model.000004Farrow.1012|evm.model.000009Farrow.230|evm.model.000002Farrow.1222|evm.model.000002Farrow.1223|evm.model.000005Farrow.575|evm.model.000002Farrow.671|evm.model.000001Farrow.1133|evm.model.000003Farrow.1505|evm.model.000001Farrow.1342|evm.model.00…	mgr:MGG_03072|mgr:MGG_04119|mgr:MGG_00919|mgr:MGG_01256|mgr:MGG_15034|mgr:MGG_07394|mgr:MGG_10674|mgr:MGG_16212|mgr:MGG_06911|mgr:MGG_13813|mgr:MGG_00706|mgr:MGG_06984|mgr:MGG_07707|mgr:MGG_03215|mgr:MGG_01158|mgr:MGG_11871|mgr:MGG_10830|mgr:MGG_06731|mgr:MGG_08622|mgr:MGG_10697|mgr:MGG_05321|mgr:MGG_11343|mgr:MGG_13308|mgr:MGG_10446|mgr:MGG_04119|mgr:MGG_08802|mgr:MGG_10412|mgr:MGG_01873|mgr:MGG…	2682625|2677609|2674458|2679488|12985790|2683314|2682875|12985231|2685084|5049032|2675117|2685157|2683634|2676937|2675173|5049663|2676345|2684904|2679051|2682901|2675445|5051303|5049163|2682079|2677609|2678968|2682024|2679464|5051068|2681556|	http://www.genome.jp/kegg-bin/show_pathway?mgr00230/mgr:MGG_10830%09red/mgr:MGG_13813%09red/mgr:MGG_01256%09red/mgr:MGG_07707%09red/mgr:MGG_06984%09red/mgr:MGG_08622%09red/mgr:MGG_10446%09red/mgr:MGG_15034%09red/mgr:MGG_12474%09red/mgr:MGG_03072%09red/mgr:MGG_02459%09red/mgr:MGG_00706%09red/mgr:MGG_05321%09red/mgr:MGG_03215%09red/mgr:MGG_08802%09red/mgr:MGG_01873%09red/mgr:MGG_06911%09red/mgr:MGG…
Sulfur metabolism	KEGG PATHWAY	mgr00920	4	15	0.885979	0.999941	evm.model.000006Farrow.985|evm.model.000001Farrow.839|evm.model.000008Farrow.492|evm.model.000005Farrow.651	mgr:MGG_14232|mgr:MGG_07195|mgr:MGG_07195|mgr:MGG_03583|	5048793|2683178|2683178|2676734|	http://www.genome.jp/kegg-bin/show_pathway?mgr00920/mgr:MGG_14232%09red/mgr:MGG_03583%09red/mgr:MGG_07195%09red
Thiamine metabolism	KEGG PATHWAY	mgr00730	1	5	0.892203	0.999941	evm.model.000002Farrow.2404	mgr:MGG_09347|	2680441|	http://www.genome.jp/kegg-bin/show_pathway?mgr00730/mgr:MGG_09347%09red
Selenocompound metabolism	KEGG PATHWAY	mgr00450	2	9	0.899921	0.999941	evm.model.000002Farrow.628|evm.model.000005Farrow.651	mgr:MGG_16221|mgr:MGG_03583|	12985240|2676734|	http://www.genome.jp/kegg-bin/show_pathway?mgr00450/mgr:MGG_16221%09red/mgr:MGG_03583%09red
Ribosome biogenesis in eukaryotes	KEGG PATHWAY	mgr03008	23	68	0.905944	0.999941	evm.model.000001Farrow.968|evm.model.000002Farrow.797|evm.model.000005Farrow.1508|evm.model.000002Farrow.1222|evm.model.000009Farrow.642|evm.model.000003Farrow.1051|evm.model.000009Farrow.389|evm.model.000003Farrow.1038|evm.model.000007Farrow.1015|evm.model.000002Farrow.1021|evm.model.000000Farrow.1844|evm.model.000002Farrow.23|evm.model.000002Farrow.683|evm.model.000006Farrow.633|evm.model.00000…	mgr:MGG_06686|mgr:MGG_08302|mgr:MGG_06856|mgr:MGG_16212|mgr:MGG_04201|mgr:MGG_08840|mgr:MGG_02467|mgr:MGG_08828|mgr:MGG_11039|mgr:MGG_07465|mgr:MGG_14800|mgr:MGG_09254|mgr:MGG_08178|mgr:MGG_02838|mgr:MGG_04995|mgr:MGG_05265|mgr:MGG_04746|mgr:MGG_07518|mgr:MGG_06948|mgr:MGG_15229|mgr:MGG_06942|mgr:MGG_03129|mgr:MGG_05001|	2684859|2678479|2685029|12985231|2677125|2679826|2681564|2679814|2676236|2683385|5050244|2680190|2678414|2682391|2675640|2675483|2678069|2683438|2685121|12984255|2685115|2676926|2675333|	http://www.genome.jp/kegg-bin/show_pathway?mgr03008/mgr:MGG_04995%09red/mgr:MGG_06686%09red/mgr:MGG_02838%09red/mgr:MGG_14800%09red/mgr:MGG_09254%09red/mgr:MGG_07518%09red/mgr:MGG_15229%09red/mgr:MGG_08302%09red/mgr:MGG_06856%09red/mgr:MGG_05001%09red/mgr:MGG_16212%09red/mgr:MGG_04201%09red/mgr:MGG_08828%09red/mgr:MGG_08840%09red/mgr:MGG_07465%09red/mgr:MGG_08178%09red/mgr:MGG_04746%09red/mgr:MGG…
Protein processing in endoplasmic reticulum	KEGG PATHWAY	mgr04141	25	74	0.914673	0.999941	evm.model.000001Farrow.1238|evm.model.000000Farrow.1600|evm.model.000000Farrow.1550|evm.model.000000Farrow.263|evm.model.000005Farrow.786|evm.model.000006Farrow.102|evm.model.000008Farrow.789|evm.model.000005Farrow.484|evm.model.000002Farrow.262|evm.model.000000Farrow.1689|evm.model.000000Farrow.1808|evm.model.000002Farrow.853|evm.model.000007Farrow.1080|evm.model.000002Farrow.448|evm.model.00000…	mgr:MGG_01108|mgr:MGG_04358|mgr:MGG_05758|mgr:MGG_05249|mgr:MGG_03510|mgr:MGG_14014|mgr:MGG_14666|mgr:MGG_10843|mgr:MGG_04882|mgr:MGG_09287|mgr:MGG_01607|mgr:MGG_04045|mgr:MGG_03598|mgr:MGG_08623|mgr:MGG_12163|mgr:MGG_11599|mgr:MGG_13200|mgr:MGG_07666|mgr:MGG_02821|mgr:MGG_05753|mgr:MGG_04856|mgr:MGG_03565|mgr:MGG_03687|mgr:MGG_16417|mgr:MGG_13508|	2674815|2678047|2676179|2675594|2676607|5051370|5050789|2676356|2675662|2680211|2679308|2677253|2676681|2679052|5049916|5050754|5049068|2683586|2682374|2676156|2675284|2676955|2676494|12986350|5051659|	http://www.genome.jp/kegg-bin/show_pathway?mgr04141/mgr:MGG_03598%09red/mgr:MGG_01607%09red/mgr:MGG_04045%09red/mgr:MGG_05249%09red/mgr:MGG_07666%09red/mgr:MGG_04358%09red/mgr:MGG_08623%09red/mgr:MGG_11599%09red/mgr:MGG_05753%09red/mgr:MGG_16417%09red/mgr:MGG_01108%09red/mgr:MGG_05758%09red/mgr:MGG_14014%09red/mgr:MGG_10843%09red/mgr:MGG_12163%09red/mgr:MGG_03565%09red/mgr:MGG_14666%09red/mgr:MGG…
Ubiquitin mediated proteolysis	KEGG PATHWAY	mgr04120	18	56	0.918197	0.999941	evm.model.000004Farrow.56|evm.model.000006Farrow.399|evm.model.000002Farrow.327|evm.model.000003Farrow.1090|evm.model.000003Farrow.1234|evm.model.000002Farrow.975|evm.model.000004Farrow.1554|evm.model.000007Farrow.1060|evm.model.000000Farrow.1248|evm.model.000000Farrow.1761|evm.model.000007Farrow.960|evm.model.000001Farrow.1314|evm.model.000005Farrow.200|evm.model.000003Farrow.1107|evm.model.0000…	mgr:MGG_02568|mgr:MGG_02981|mgr:MGG_06372|mgr:MGG_06372|mgr:MGG_01669|mgr:MGG_14266|mgr:MGG_16867|mgr:MGG_04088|mgr:MGG_04724|mgr:MGG_04388|mgr:MGG_03728|mgr:MGG_06679|mgr:MGG_03314|mgr:MGG_05678|mgr:MGG_01236|mgr:MGG_08345|mgr:MGG_00970|mgr:MGG_08648|	2682738|2682534|2684527|2684527|2679611|2678867|12985117|2677680|2677892|2678220|2676704|2684852|2676668|2675966|2679415|2678612|2674957|2678890|	http://www.genome.jp/kegg-bin/show_pathway?mgr04120/mgr:MGG_14266%09red/mgr:MGG_03728%09red/mgr:MGG_01669%09red/mgr:MGG_06372%09red/mgr:MGG_03314%09red/mgr:MGG_04724%09red/mgr:MGG_04088%09red/mgr:MGG_00970%09red/mgr:MGG_04388%09red/mgr:MGG_16867%09red/mgr:MGG_02568%09red/mgr:MGG_08345%09red/mgr:MGG_02981%09red/mgr:MGG_06679%09red/mgr:MGG_01236%09red/mgr:MGG_05678%09red/mgr:MGG_08648%09red
MAPK signaling pathway - yeast	KEGG PATHWAY	mgr04011	7	27	0.938447	0.999941	evm.model.000005Farrow.557|evm.model.000009Farrow.1196|evm.model.000009Farrow.1306|evm.model.000002Farrow.180|evm.model.000008Farrow.1242|evm.model.000000Farrow.1273|evm.model.000006Farrow.1468	mgr:MGG_00183|mgr:MGG_07312|mgr:MGG_04711|mgr:MGG_12821|mgr:MGG_09697|mgr:MGG_12821|mgr:MGG_00800|	2674528|2683208|2677910|5050191|2680696|5050191|2675190|	http://www.genome.jp/kegg-bin/show_pathway?mgr04011/mgr:MGG_00800%09red/mgr:MGG_04711%09red/mgr:MGG_12821%09red/mgr:MGG_07312%09red/mgr:MGG_09697%09red/mgr:MGG_00183%09red
Phagosome	KEGG PATHWAY	mgr04145	10	36	0.940336	0.999941	evm.model.000000Farrow.1141|evm.model.000006Farrow.597|evm.model.000002Farrow.603|evm.model.000001Farrow.2388|evm.model.000001Farrow.1505|evm.model.000005Farrow.776|evm.model.000007Farrow.851|evm.model.000005Farrow.563|evm.model.000000Farrow.1808|evm.model.000005Farrow.455	mgr:MGG_06349|mgr:MGG_03069|mgr:MGG_04856|mgr:MGG_03982|mgr:MGG_03244|mgr:MGG_04771|mgr:MGG_14757|mgr:MGG_04827|mgr:MGG_01607|mgr:MGG_11412|	2684504|2682622|2675284|2677355|2676860|2677897|5049772|2678054|2679308|5051363|	http://www.genome.jp/kegg-bin/show_pathway?mgr04145/mgr:MGG_04771%09red/mgr:MGG_01607%09red/mgr:MGG_06349%09red/mgr:MGG_14757%09red/mgr:MGG_04856%09red/mgr:MGG_03982%09red/mgr:MGG_11412%09red/mgr:MGG_04827%09red/mgr:MGG_03244%09red/mgr:MGG_03069%09red
Glycosylphosphatidylinositol(GPI)-anchor biosynthesis	KEGG PATHWAY	mgr00563	4	18	0.944159	0.999941	evm.model.000003Farrow.1351|evm.model.000000Farrow.926|evm.model.000002Farrow.1260|evm.model.000007Farrow.600	mgr:MGG_10179|mgr:MGG_04987|mgr:MGG_01837|mgr:MGG_01198|	2681806|2675564|2679404|2679544|	http://www.genome.jp/kegg-bin/show_pathway?mgr00563/mgr:MGG_01198%09red/mgr:MGG_04987%09red/mgr:MGG_01837%09red/mgr:MGG_10179%09red
Other glycan degradation	KEGG PATHWAY	mgr00511	2	12	0.95975	0.999941	evm.model.000002Farrow.54|evm.model.000004Farrow.344	mgr:MGG_05890|mgr:MGG_12291|	2684085|5050895|	http://www.genome.jp/kegg-bin/show_pathway?mgr00511/mgr:MGG_05890%09red/mgr:MGG_12291%09red
Nucleotide excision repair	KEGG PATHWAY	mgr03420	10	40	0.971533	0.999941	evm.model.000002Farrow.961|evm.model.000001Farrow.984|evm.model.000004Farrow.1554|evm.model.000001Farrow.857|evm.model.000000Farrow.1760|evm.model.000001Farrow.1347|evm.model.000001Farrow.2318|evm.model.000002Farrow.1828|evm.model.000002Farrow.624|evm.model.000009Farrow.811	mgr:MGG_07526|mgr:MGG_03132|mgr:MGG_16867|mgr:MGG_03192|mgr:MGG_04389|mgr:MGG_03202|mgr:MGG_06731|mgr:MGG_07124|mgr:MGG_02459|mgr:MGG_00685|	2683446|2676710|12985117|2676999|2678221|2676506|2684904|2683246|2681556|2675023|	http://www.genome.jp/kegg-bin/show_pathway?mgr03420/mgr:MGG_07124%09red/mgr:MGG_03192%09red/mgr:MGG_04389%09red/mgr:MGG_06731%09red/mgr:MGG_16867%09red/mgr:MGG_02459%09red/mgr:MGG_03132%09red/mgr:MGG_00685%09red/mgr:MGG_03202%09red/mgr:MGG_07526%09red
Protein export	KEGG PATHWAY	mgr03060	3	18	0.978365	0.999941	evm.model.000001Farrow.1099|evm.model.000002Farrow.603|evm.model.000004Farrow.764	mgr:MGG_03961|mgr:MGG_04856|mgr:MGG_04190|	2677323|2675284|2677397|	http://www.genome.jp/kegg-bin/show_pathway?mgr03060/mgr:MGG_03961%09red/mgr:MGG_04190%09red/mgr:MGG_04856%09red
SNARE interactions in vesicular transport	KEGG PATHWAY	mgr04130	2	14	0.978513	0.999941	evm.model.000001Farrow.1513|evm.model.000006Farrow.1147	mgr:MGG_01124|mgr:MGG_12614|	2674406|5050491|	http://www.genome.jp/kegg-bin/show_pathway?mgr04130/mgr:MGG_01124%09red/mgr:MGG_12614%09red
Spliceosome	KEGG PATHWAY	mgr03040	25	86	0.982299	0.999941	evm.model.000007Farrow.56|evm.model.000005Farrow.531|evm.model.000006Farrow.1261|evm.model.000000Farrow.1413|evm.model.000005Farrow.738|evm.model.000002Farrow.398|evm.model.000000Farrow.2087|evm.model.000000Farrow.1768|evm.model.000006Farrow.463|evm.model.000006Farrow.1223|evm.model.000007Farrow.751|evm.model.000009Farrow.389|evm.model.000002Farrow.757|evm.model.000000Farrow.1065|evm.model.000007…	mgr:MGG_10740|mgr:MGG_04602|mgr:MGG_02997|mgr:MGG_04539|mgr:MGG_05701|mgr:MGG_04083|mgr:MGG_16920|mgr:MGG_09948|mgr:MGG_02938|mgr:MGG_02820|mgr:MGG_03740|mgr:MGG_02467|mgr:MGG_04013|mgr:MGG_06395|mgr:MGG_08133|mgr:MGG_01583|mgr:MGG_06859|mgr:MGG_06457|mgr:MGG_08169|mgr:MGG_00355|mgr:MGG_07213|mgr:MGG_06296|mgr:MGG_04717|mgr:MGG_12123|mgr:MGG_03973|	2676245|2677988|2682550|2678209|2676106|2677512|12985877|2680918|2682491|2682373|2676791|2681564|2677446|2684550|2678328|2679297|2685032|2684612|2678373|2674959|2683101|2684451|2677885|2677427|2677428|	http://www.genome.jp/kegg-bin/show_pathway?mgr03040/mgr:MGG_04083%09red/mgr:MGG_02938%09red/mgr:MGG_06296%09red/mgr:MGG_00355%09red/mgr:MGG_03973%09red/mgr:MGG_02997%09red/mgr:MGG_04539%09red/mgr:MGG_01583%09red/mgr:MGG_16920%09red/mgr:MGG_06395%09red/mgr:MGG_04717%09red/mgr:MGG_06859%09red/mgr:MGG_03740%09red/mgr:MGG_10740%09red/mgr:MGG_02820%09red/mgr:MGG_12123%09red/mgr:MGG_04013%09red/mgr:MGG…
Base excision repair	KEGG PATHWAY	mgr03410	3	19	0.983765	0.999941	evm.model.000001Farrow.458|evm.model.000002Farrow.624|evm.model.000001Farrow.2318	mgr:MGG_11447|mgr:MGG_02459|mgr:MGG_06731|	5050606|2681556|2684904|	http://www.genome.jp/kegg-bin/show_pathway?mgr03410/mgr:MGG_11447%09red/mgr:MGG_02459%09red/mgr:MGG_06731%09red
Basal transcription factors	KEGG PATHWAY	mgr03022	6	30	0.984305	0.999941	evm.model.000001Farrow.984|evm.model.000000Farrow.221|evm.model.000000Farrow.1159|evm.model.000002Farrow.42|evm.model.000001Farrow.857|evm.model.000000Farrow.1661	mgr:MGG_03132|mgr:MGG_05204|mgr:MGG_04761|mgr:MGG_09459|mgr:MGG_03192|mgr:MGG_01265|	2676710|2675674|2677865|2680502|2676999|2679649|	http://www.genome.jp/kegg-bin/show_pathway?mgr03022/mgr:MGG_01265%09red/mgr:MGG_04761%09red/mgr:MGG_03192%09red/mgr:MGG_05204%09red/mgr:MGG_03132%09red/mgr:MGG_09459%09red
Regulation of autophagy	KEGG PATHWAY	mgr04140	2	15	0.984376	0.999941	evm.model.000009Farrow.1086|evm.model.000006Farrow.597	mgr:MGG_07297|mgr:MGG_03069|	2683193|2682622|	http://www.genome.jp/kegg-bin/show_pathway?mgr04140/mgr:MGG_07297%09red/mgr:MGG_03069%09red
Porphyrin and chlorophyll metabolism	KEGG PATHWAY	mgr00860	2	18	0.994087	0.999941	evm.model.000002Farrow.1695|evm.model.000002Farrow.2360	mgr:MGG_06058|mgr:MGG_17830|	2683917|12987306|	http://www.genome.jp/kegg-bin/show_pathway?mgr00860/mgr:MGG_06058%09red/mgr:MGG_17830%09red
Oxidative phosphorylation	KEGG PATHWAY	mgr00190	13	73	0.999802	0.999941	evm.model.000000Farrow.1141|evm.model.000005Farrow.675|evm.model.000000Farrow.1813|evm.model.000003Farrow.726|evm.model.000001Farrow.1505|evm.model.000005Farrow.775|evm.model.000003Farrow.1395|evm.model.000001Farrow.818|evm.model.000003Farrow.31|Novel00525|evm.model.000005Farrow.563|evm.model.000006Farrow.1344|evm.model.000002Farrow.1269	mgr:MGG_06349|mgr:MGG_03525|mgr:MGG_15739|mgr:MGG_00892|mgr:MGG_03244|mgr:MGG_04772|mgr:MGG_04994|mgr:MGG_07200|mgr:MGG_03484|mgr:MGG_01706|mgr:MGG_04827|mgr:MGG_03073|mgr:MGG_06030|	2684504|2676990|12984694|2674459|2676860|2677898|2675641|2683183|2676441|2679346|2678054|2682626|2683945|	http://www.genome.jp/kegg-bin/show_pathway?mgr00190/mgr:MGG_03244%09red/mgr:MGG_06349%09red/mgr:MGG_07200%09red/mgr:MGG_04994%09red/mgr:MGG_01706%09red/mgr:MGG_04827%09red/mgr:MGG_03073%09red/mgr:MGG_03484%09red/mgr:MGG_04772%09red/mgr:MGG_06030%09red/mgr:MGG_15739%09red/mgr:MGG_03525%09red/mgr:MGG_00892%09red
Endocytosis	KEGG PATHWAY	mgr04144	4	42	0.999941	0.999941	evm.model.000001Farrow.290|evm.model.000004Farrow.1613|evm.model.000004Farrow.822|evm.model.000003Farrow.1536	mgr:MGG_01031|mgr:MGG_01704|mgr:MGG_06174|mgr:MGG_10676|	2674911|2679344|2684316|2682877|	http://www.genome.jp/kegg-bin/show_pathway?mgr04144/mgr:MGG_01031%09red/mgr:MGG_10676%09red/mgr:MGG_01704%09red/mgr:MGG_06174%09red
--------------------
#Term	Database	ID	Input number	Background number	P-Value	Corrected P-Value	Input	KEGG_ID/KO	Entrez_ID	Hyperlink
--------------------
#Term	Database	ID	Input number	Background number	P-Value	Corrected P-Value	Input	KEGG_ID/KO	Entrez_ID	Hyperlink

## Sheet: App vs Con
##Databases: KEGG PATHWAY
('Degradation of aromatic compounds', 'K', 'mgr01220') 28 20
('Ubiquinone and other terpenoid-quinone biosynthesis', 'K', 'mgr00130') 9 7
('Phenylalanine metabolism', 'K', 'mgr00360') 31 20
('Arginine and proline metabolism', 'K', 'mgr00330') 45 36
('Starch and sucrose metabolism', 'K', 'mgr00500') 53 40
('Pentose and glucuronate interconversions', 'K', 'mgr00040') 34 19
('beta-Alanine metabolism', 'K', 'mgr00410') 27 18
('Ascorbate and aldarate metabolism', 'K', 'mgr00053') 10 5
('Tyrosine metabolism', 'K', 'mgr00350') 48 27
('Butanoate metabolism', 'K', 'mgr00650') 29 22
('Alanine, aspartate and glutamate metabolism', 'K', 'mgr00250') 28 27
('Cyanoamino acid metabolism', 'K', 'mgr00460') 18 16
##Statistical test method: hypergeometric test / Fisher's exact test
##FDR correction method: Benjamini and Hochberg
#Term	Database	ID	Input number	Background number	P-Value	Corrected P-Value	Input	KEGG_ID/KO	Entrez_ID
Metabolic pathways	KEGG PATHWAY	mgr01100	462	734	0.0038098	0.339072	evm.model.000000Farrow.2474|evm.model.000003Farrow.2107|evm.model.000006Farrow.635|evm.model.000000Farrow.1982|evm.model.000000Farrow.2476|evm.model.000001Farrow.679|evm.model.000005Farrow.593|evm.model.000002Farrow.1220|evm.model.000002Farrow.1227|evm.model.000008Farrow.732|evm.model.000009Farrow.1178|evm.model.000005Farrow.355|evm.model.000002Farrow.431|evm.model.000002Farrow.433|evm.model.0000…	mgr:MGG_12423|mgr:MGG_02130|mgr:MGG_08752|mgr:MGG_07547|mgr:MGG_02125|mgr:MGG_08123|mgr:MGG_05713|mgr:MGG_11794|mgr:MGG_06915|mgr:MGG_00223|mgr:MGG_10655|mgr:MGG_05189|mgr:MGG_12423|mgr:MGG_09427|mgr:MGG_02130|mgr:MGG_01096|mgr:MGG_02384|mgr:MGG_07462|mgr:MGG_15380|mgr:MGG_14835|mgr:MGG_03840|mgr:MGG_03287|mgr:MGG_08802|mgr:MGG_07224|mgr:MGG_01970|mgr:MGG_00317|mgr:MGG_03687|mgr:MGG_10412|mgr:MGG…	5051018|2681253|2678934|2683467|2681248|2678405|2675909|5049582|2685088|2674368|2682268|2675700|5051018|2680391|2681253|2675098|2681481|2683382|12985193|5049105|2677190|2677020|2678968|2683112|2681089|2674238|2676494|2682024|2679567|2676861|12987301|2679949|2674858|2678029|2675134|2682181|2684632|2683928|2684405|5051352|12985193|2679190|2682520|2678278|2678277|2681089|2684433|2685130|2677194|2680…
Valine, leucine and isoleucine degradation	KEGG PATHWAY	mgr00280	25	26	0.0294744	0.758596	evm.model.000000Farrow.2476|evm.model.000002Farrow.477|evm.model.000009Farrow.159|evm.model.000009Farrow.116|evm.model.000001Farrow.119|evm.model.000007Farrow.1439|evm.model.000007Farrow.692|evm.model.000002Farrow.955|evm.model.000007Farrow.1441|evm.model.000001Farrow.2296|evm.model.000003Farrow.1429|evm.model.000000Farrow.1807|evm.model.000007Farrow.1247|evm.model.000000Farrow.1905|evm.model.000…	mgr:MGG_02125|mgr:MGG_02540|mgr:MGG_00942|mgr:MGG_00942|mgr:MGG_12868|mgr:MGG_08661|mgr:MGG_13499|mgr:MGG_08661|mgr:MGG_03900|mgr:MGG_01662|mgr:MGG_12868|mgr:MGG_01606|mgr:MGG_01026|mgr:MGG_04449|mgr:MGG_03900|mgr:MGG_03097|mgr:MGG_01606|mgr:MGG_02540|mgr:MGG_03840|mgr:MGG_11480|mgr:MGG_03900|mgr:MGG_01687|mgr:MGG_06511|mgr:MGG_11480|mgr:MGG_01662|	2681248|2682843|2674201|2674201|5050236|2678943|5051652|2678943|2677194|2679339|5050236|2679307|2674675|2678119|2677194|2682650|2679307|2682843|2677190|5050640|2677194|2679364|2684666|5050640|2679339|
Fructose and mannose metabolism	KEGG PATHWAY	mgr00051	28	31	0.0352811	0.758596	evm.model.000007Farrow.1348|evm.model.000003Farrow.1865|evm.model.000007Farrow.1346|evm.model.000002Farrow.1407|evm.model.000000Farrow.1602|evm.model.000008Farrow.732|evm.model.000007Farrow.399|evm.model.000004Farrow.398|evm.model.000008Farrow.323|evm.model.000001Farrow.902|evm.model.000000Farrow.2122|evm.model.000009Farrow.1320|evm.model.000001Farrow.771|evm.model.000005Farrow.71|evm.model.00000…	mgr:MGG_08318|mgr:MGG_10334|mgr:MGG_13895|mgr:MGG_01713|mgr:MGG_01637|mgr:MGG_00223|mgr:MGG_09715|mgr:MGG_03096|mgr:MGG_01713|mgr:MGG_08582|mgr:MGG_02486|mgr:MGG_08317|mgr:MGG_06524|mgr:MGG_13895|mgr:MGG_01231|mgr:MGG_03041|mgr:MGG_01713|mgr:MGG_09715|mgr:MGG_03041|mgr:MGG_00956|mgr:MGG_13895|mgr:MGG_07884|mgr:MGG_01231|mgr:MGG_10677|mgr:MGG_10503|mgr:MGG_13895|mgr:MGG_12116|mgr:MGG_09715|	2678615|2681909|5049391|2679353|2679111|2674368|2680669|2682649|2679353|2678702|2681583|2678616|2684679|5049391|2679433|2682594|2679353|2680669|2682594|2674255|5049391|2683811|2679433|2682878|2682115|5049391|5049878|2680669|
Biosynthesis of secondary metabolites	KEGG PATHWAY	mgr01110	188	292	0.0356375	0.758596	evm.model.000003Farrow.1636|evm.model.000000Farrow.919|evm.model.000007Farrow.902|evm.model.000002Farrow.1716|evm.model.000002Farrow.823|evm.model.000007Farrow.1346|evm.model.000000Farrow.2476|evm.model.000009Farrow.498|evm.model.000004Farrow.479|evm.model.000001Farrow.492|evm.model.000002Farrow.1810|evm.model.000001Farrow.573|evm.model.000003Farrow.646|evm.model.000000Farrow.2141|evm.model.00000…	mgr:MGG_08450|mgr:MGG_06376|mgr:MGG_15671|mgr:MGG_05814|mgr:MGG_07280|mgr:MGG_13895|mgr:MGG_02125|mgr:MGG_13291|mgr:MGG_05345|mgr:MGG_04969|mgr:MGG_01970|mgr:MGG_01571|mgr:MGG_03853|mgr:MGG_09427|mgr:MGG_00223|mgr:MGG_10655|mgr:MGG_06392|mgr:MGG_06511|mgr:MGG_08123|mgr:MGG_07927|mgr:MGG_12423|mgr:MGG_09427|mgr:MGG_07782|mgr:MGG_04449|mgr:MGG_01026|mgr:MGG_00959|mgr:MGG_00942|mgr:MGG_03880|mgr:MGG…	2678756|2684531|12984623|2684161|2683026|5049391|2681248|5049146|2676079|2675370|2681089|2679517|2677294|2680391|2674368|2682268|2684547|2684666|2678405|2683854|5051018|2680391|2683709|2678119|2674675|2674104|2674201|2677367|2674731|5051018|2675637|2680391|2683991|2680764|2678847|2676659|5051642|2676126|2681761|2677194|2684259|2683112|2681089|2682878|2684019|2678943|2679590|2674858|2681475|268453…
Tryptophan metabolism	KEGG PATHWAY	mgr00380	24	26	0.0426177	0.758596	evm.model.000000Farrow.1566|evm.model.000004Farrow.1235|evm.model.000000Farrow.2164|evm.model.000001Farrow.119|evm.model.000007Farrow.692|evm.model.000007Farrow.1441|evm.model.000003Farrow.1429|evm.model.000003Farrow.2081|evm.model.000001Farrow.862|evm.model.000001Farrow.1442|evm.model.000007Farrow.1118|evm.model.000002Farrow.2131|evm.model.000002Farrow.1984|evm.model.000008Farrow.6|evm.model.000…	mgr:MGG_00549|mgr:MGG_03462|mgr:MGG_03462|mgr:MGG_12868|mgr:MGG_13499|mgr:MGG_03900|mgr:MGG_12868|mgr:MGG_10061|mgr:MGG_12767|mgr:MGG_03900|mgr:MGG_03462|mgr:MGG_01918|mgr:MGG_09919|mgr:MGG_10969|mgr:MGG_03462|mgr:MGG_10879|mgr:MGG_03900|mgr:MGG_09919|mgr:MGG_06442|mgr:MGG_05827|mgr:MGG_14348|mgr:MGG_03462|mgr:MGG_01918|mgr:MGG_10969|	2674643|2676837|2676837|5050236|5051652|2677194|5050236|2681672|5050140|2677194|2676837|2681133|2680889|2677723|2676837|2676401|2677194|2680889|2684597|2684148|5048764|2676837|2681133|2677723|
Fatty acid degradation	KEGG PATHWAY	mgr00071	16	16	0.0612584	0.855392	evm.model.000009Farrow.407|evm.model.000001Farrow.1168|evm.model.000006Farrow.1361|evm.model.000005Farrow.1432|evm.model.000007Farrow.692|evm.model.000002Farrow.955|evm.model.000007Farrow.1441|evm.model.000007Farrow.1439|evm.model.000005Farrow.980|evm.model.000003Farrow.1429|evm.model.000006Farrow.1044|evm.model.000004Farrow.1452|evm.model.000006Farrow.339|evm.model.000001Farrow.119|evm.model.000…	mgr:MGG_06011|mgr:MGG_03880|mgr:MGG_00057|mgr:MGG_06011|mgr:MGG_13499|mgr:MGG_08661|mgr:MGG_03900|mgr:MGG_08661|mgr:MGG_03880|mgr:MGG_12868|mgr:MGG_03900|mgr:MGG_10879|mgr:MGG_03880|mgr:MGG_12868|mgr:MGG_03900|mgr:MGG_01551|	2683964|2677367|2675055|2683964|5051652|2678943|2677194|2678943|2677367|5050236|2677194|2676401|2677367|5050236|2677194|2679695|
Glycine, serine and threonine metabolism	KEGG PATHWAY	mgr00260	30	37	0.0672781	0.855392	evm.model.000005Farrow.478|evm.model.000002Farrow.2379|evm.model.000003Farrow.260|evm.model.000003Farrow.2006|evm.model.000001Farrow.2287|evm.model.000005Farrow.1263|evm.model.000002Farrow.1220|evm.model.000006Farrow.443|evm.model.000008Farrow.1385|evm.model.000010Farrow.7|evm.model.000000Farrow.1165|evm.model.000003Farrow.1077|evm.model.000003Farrow.1791|evm.model.000006Farrow.1312|evm.model.000…	mgr:MGG_10380|mgr:MGG_13763|mgr:MGG_06149|mgr:MGG_07384|mgr:MGG_08011|mgr:MGG_00779|mgr:MGG_11794|mgr:MGG_02967|mgr:MGG_03332|mgr:MGG_08011|mgr:MGG_11389|mgr:MGG_06446|mgr:MGG_00779|mgr:MGG_03332|mgr:MGG_11794|mgr:MGG_00901|mgr:MGG_09550|mgr:MGG_11805|mgr:MGG_03332|mgr:MGG_13291|mgr:MGG_08011|mgr:MGG_03661|mgr:MGG_13291|mgr:MGG_07224|mgr:MGG_11450|mgr:MGG_10751|mgr:MGG_03332|mgr:MGG_07207|mgr:MGG…	2681991|5048985|2684249|2683304|2678277|2675053|5049582|2682520|2676659|2678277|5051346|2684601|2675053|2676659|5049582|2674722|2680448|2685052|2676659|5049146|2678277|2676604|5049146|2683112|5050609|2676264|2676659|2683095|12984886|2685123|
Pentose phosphate pathway	KEGG PATHWAY	mgr00030	20	23	0.0842381	0.859318	evm.model.000006Farrow.1162|evm.model.000002Farrow.1725|evm.model.000007Farrow.1491|evm.model.000007Farrow.1346|evm.model.000003Farrow.547|evm.model.000005Farrow.410|evm.model.000005Farrow.437|evm.model.000000Farrow.1590|evm.model.000008Farrow.452|evm.model.000007Farrow.1162|evm.model.000004Farrow.398|evm.model.000003Farrow.198|evm.model.000005Farrow.71|evm.model.000002Farrow.2118|evm.model.00000…	mgr:MGG_02624|mgr:MGG_04113|mgr:MGG_02624|mgr:MGG_13895|mgr:MGG_04446|mgr:MGG_05984|mgr:MGG_04495|mgr:MGG_09681|mgr:MGG_05984|mgr:MGG_13895|mgr:MGG_03096|mgr:MGG_09681|mgr:MGG_13895|mgr:MGG_05984|mgr:MGG_09681|mgr:MGG_10076|mgr:MGG_13895|mgr:MGG_07884|mgr:MGG_00223|mgr:MGG_05984|	2682823|2677623|2682823|5049391|2678116|2683991|2678006|2680764|2683991|5049391|2682649|2680764|5049391|2683991|2680764|2681687|5049391|2683811|2674368|2683991|
Glycerolipid metabolism	KEGG PATHWAY	mgr00561	21	25	0.0941397	0.859318	evm.model.000005Farrow.555|evm.model.000002Farrow.2379|evm.model.000008Farrow.412|evm.model.000007Farrow.903|evm.model.000001Farrow.735|evm.model.000001Farrow.1990|evm.model.000001Farrow.2433|evm.model.000006Farrow.478|evm.model.000007Farrow.1441|evm.model.000003Farrow.1442|evm.model.000003Farrow.1140|evm.model.000003Farrow.2107|evm.model.000008Farrow.411|evm.model.000003Farrow.260|evm.model.0000…	mgr:MGG_02130|mgr:MGG_13763|mgr:MGG_04014|mgr:MGG_01311|mgr:MGG_02130|mgr:MGG_10005|mgr:MGG_02921|mgr:MGG_02921|mgr:MGG_03900|mgr:MGG_12828|mgr:MGG_05326|mgr:MGG_02130|mgr:MGG_04014|mgr:MGG_06149|mgr:MGG_04014|mgr:MGG_03900|mgr:MGG_01291|mgr:MGG_03900|mgr:MGG_00220|mgr:MGG_02130|mgr:MGG_02130|	2681253|5048985|2677447|2679592|2681253|2681028|2682474|2682474|2677194|2684632|2675528|2681253|2677447|2684249|2677447|2677194|2679572|2677194|2674858|2681253|2681253|
Glycolysis / Gluconeogenesis	KEGG PATHWAY	mgr00010	30	39	0.0965526	0.859318	evm.model.000006Farrow.1361|evm.model.000005Farrow.1432|evm.model.000007Farrow.1346|evm.model.000005Farrow.437|evm.model.000005Farrow.980|evm.model.000003Farrow.646|evm.model.000009Farrow.1391|evm.model.000008Farrow.732|evm.model.000006Farrow.443|evm.model.000009Farrow.407|evm.model.000009Farrow.508|evm.model.000001Farrow.2153|evm.model.000007Farrow.1441|evm.model.000004Farrow.398|evm.model.00000…	mgr:MGG_00057|mgr:MGG_06011|mgr:MGG_13895|mgr:MGG_04495|mgr:MGG_03880|mgr:MGG_03853|mgr:MGG_01892|mgr:MGG_00223|mgr:MGG_02967|mgr:MGG_06011|mgr:MGG_05008|mgr:MGG_05008|mgr:MGG_03900|mgr:MGG_03096|mgr:MGG_03880|mgr:MGG_03041|mgr:MGG_03900|mgr:MGG_13895|mgr:MGG_03041|mgr:MGG_03880|mgr:MGG_05008|mgr:MGG_00901|mgr:MGG_13895|mgr:MGG_03900|mgr:MGG_01892|mgr:MGG_13895|mgr:MGG_03245|mgr:MGG_08597|mgr:MGG…	2675055|2683964|5049391|2678006|2677367|2677294|2679567|2674368|2682520|2683964|2675286|2675286|2677194|2682649|2677367|2682594|2677194|5049391|2682594|2677367|2675286|2674722|5049391|2677194|2679567|5049391|2676861|2678803|2675286|2674858|
Biosynthesis of unsaturated fatty acids	KEGG PATHWAY	mgr01040	10	10	0.126762	0.894868	evm.model.000002Farrow.823|evm.model.000000Farrow.2601|evm.model.000000Farrow.1275|evm.model.000000Farrow.55|evm.model.000001Farrow.1575|evm.model.000007Farrow.24|evm.model.000009Farrow.653|evm.model.000004Farrow.542|evm.model.000001Farrow.1563|evm.model.000002Farrow.1343	mgr:MGG_07280|mgr:MGG_01985|mgr:MGG_02999|mgr:MGG_05096|mgr:MGG_06660|mgr:MGG_07216|mgr:MGG_07216|mgr:MGG_06660|mgr:MGG_03250|mgr:MGG_01790|	2683026|2681104|2682552|2675553|2684833|2683104|2683104|2684833|2676406|2679094|
Methane metabolism	KEGG PATHWAY	mgr00680	20	25	0.128611	0.894868	evm.model.000009Farrow.407|evm.model.000007Farrow.1162|evm.model.000008Farrow.412|evm.model.000002Farrow.2123|evm.model.000004Farrow.918|evm.model.000005Farrow.1432|evm.model.000003Farrow.715|evm.model.000004Farrow.1699|evm.model.000007Farrow.1346|evm.model.000005Farrow.798|evm.model.000008Farrow.411|evm.model.000004Farrow.398|evm.model.000003Farrow.730|evm.model.000008Farrow.732|evm.model.000005…	mgr:MGG_06011|mgr:MGG_13895|mgr:MGG_04014|mgr:MGG_04014|mgr:MGG_13895|mgr:MGG_06011|mgr:MGG_00901|mgr:MGG_09856|mgr:MGG_13895|mgr:MGG_07207|mgr:MGG_04014|mgr:MGG_03096|mgr:MGG_11794|mgr:MGG_00223|mgr:MGG_13157|mgr:MGG_04034|mgr:MGG_11794|mgr:MGG_03661|mgr:MGG_13895|mgr:MGG_02967|	2683964|5049391|2677447|2677447|5049391|2683964|2674722|2680813|5049391|2683095|2677447|2682649|5049582|2674368|5051560|2677148|5049582|2676604|5049391|2682520|
Galactose metabolism	KEGG PATHWAY	mgr00052	18	22	0.130711	0.894868	evm.model.000001Farrow.1882|evm.model.000006Farrow.1258|evm.model.000002Farrow.2125|evm.model.000003Farrow.646|evm.model.000000Farrow.1982|evm.model.000009Farrow.100|evm.model.000005Farrow.1252|evm.model.000005Farrow.437|evm.model.000002Farrow.54|evm.model.000001Farrow.1535|evm.model.000000Farrow.774|evm.model.000008Farrow.418|evm.model.000002Farrow.246|evm.model.000000Farrow.331|evm.model.000003…	mgr:MGG_08012|mgr:MGG_03041|mgr:MGG_07935|mgr:MGG_03853|mgr:MGG_07547|mgr:MGG_07547|mgr:MGG_07547|mgr:MGG_04495|mgr:MGG_05890|mgr:MGG_03245|mgr:MGG_07547|mgr:MGG_07935|mgr:MGG_03041|mgr:MGG_11289|mgr:MGG_07935|mgr:MGG_02368|mgr:MGG_10662|mgr:MGG_10662|	2678278|2682594|2683862|2677294|2683467|2683467|2683467|2678006|2684085|2676861|2683467|2683862|2682594|2679949|2683862|2681465|2682275|2682275|
Propanoate metabolism	KEGG PATHWAY	mgr00640	14	17	0.166368	0.972115	evm.model.000007Farrow.1439|evm.model.000004Farrow.1074|evm.model.000000Farrow.476|evm.model.000007Farrow.692|evm.model.000002Farrow.955|evm.model.000001Farrow.2296|evm.model.000009Farrow.510|evm.model.000003Farrow.1429|evm.model.000000Farrow.2338|evm.model.000005Farrow.607|evm.model.000001Farrow.119|evm.model.000000Farrow.1807|evm.model.000009Farrow.805|evm.model.000000Farrow.1806	mgr:MGG_08661|mgr:MGG_02812|mgr:MGG_02812|mgr:MGG_13499|mgr:MGG_08661|mgr:MGG_01662|mgr:MGG_01662|mgr:MGG_12868|mgr:MGG_02812|mgr:MGG_13157|mgr:MGG_12868|mgr:MGG_01606|mgr:MGG_00689|mgr:MGG_01606|	2678943|2682365|2682365|5051652|2678943|2679339|2679339|5050236|2682365|5051560|5050236|2679307|2675134|2679307|
Valine, leucine and isoleucine biosynthesis	KEGG PATHWAY	mgr00290	14	17	0.166368	0.972115	evm.model.000000Farrow.2476|evm.model.000003Farrow.248|evm.model.000002Farrow.580|evm.model.000005Farrow.951|evm.model.000000Farrow.53|evm.model.000009Farrow.159|evm.model.000009Farrow.1140|evm.model.000009Farrow.116|evm.model.000000Farrow.52|evm.model.000004Farrow.479|evm.model.000006Farrow.1097|evm.model.000008Farrow.519|evm.model.000002Farrow.626|evm.model.000009Farrow.1394	mgr:MGG_02125|mgr:MGG_07224|mgr:MGG_03945|mgr:MGG_06868|mgr:MGG_01139|mgr:MGG_00942|mgr:MGG_15774|mgr:MGG_00942|mgr:MGG_01139|mgr:MGG_05345|mgr:MGG_13485|mgr:MGG_01139|mgr:MGG_06950|mgr:MGG_06868|	2681248|2683112|2677118|2685041|2674574|2674201|12985420|2674201|2674574|2676079|5051642|2674574|2685123|2685041|
Linoleic acid metabolism	KEGG PATHWAY	mgr00591	7	7	0.189226	0.972115	evm.model.000002Farrow.1407|evm.model.000007Farrow.399|evm.model.000005Farrow.425|evm.model.000004Farrow.1323|evm.model.000001Farrow.1796|evm.model.000008Farrow.323|evm.model.000001Farrow.1984	mgr:MGG_01713|mgr:MGG_09715|mgr:MGG_01713|mgr:MGG_09715|mgr:MGG_12116|mgr:MGG_01713|mgr:MGG_09715|	2679353|2680669|2679353|2680669|5049878|2679353|2680669|
Histidine metabolism	KEGG PATHWAY	mgr00340	9	10	0.192012	0.972115	evm.model.000007Farrow.905|evm.model.000009Farrow.508|evm.model.000001Farrow.2153|evm.model.000000Farrow.2420|evm.model.000007Farrow.1441|evm.model.000001Farrow.2181|evm.model.000000Farrow.257|evm.model.000001Farrow.1442|evm.model.000006Farrow.1044	mgr:MGG_01309|mgr:MGG_05008|mgr:MGG_05008|mgr:MGG_05008|mgr:MGG_03900|mgr:MGG_01309|mgr:MGG_05008|mgr:MGG_03900|mgr:MGG_03900|	2679590|2675286|2675286|2675286|2677194|2679590|2675286|2677194|2677194|
Lysine degradation	KEGG PATHWAY	mgr00310	14	18	0.20422	0.972115	evm.model.000001Farrow.862|evm.model.000007Farrow.692|evm.model.000009Farrow.602|evm.model.000007Farrow.1441|evm.model.000003Farrow.1982|evm.model.000001Farrow.2295|evm.model.000003Farrow.1429|evm.model.000006Farrow.1044|evm.model.000008Farrow.1432|evm.model.000001Farrow.119|evm.model.000001Farrow.1442|evm.model.000005Farrow.1276|evm.model.000001Farrow.231|evm.model.000003Farrow.2266	mgr:MGG_12767|mgr:MGG_13499|mgr:MGG_17041|mgr:MGG_03900|mgr:MGG_01230|mgr:MGG_01230|mgr:MGG_12868|mgr:MGG_03900|mgr:MGG_01230|mgr:MGG_12868|mgr:MGG_03900|mgr:MGG_01230|mgr:MGG_01230|mgr:MGG_01230|	5050140|5051652|12984319|2677194|2679432|2679432|5050236|2677194|2679432|5050236|2677194|2679432|2679432|2679432|
N-Glycan biosynthesis	KEGG PATHWAY	mgr00510	22	31	0.20753	0.972115	evm.model.000001Farrow.2266|evm.model.000005Farrow.774|evm.model.000006Farrow.1026|evm.model.000002Farrow.677|evm.model.000000Farrow.1166|evm.model.000003Farrow.1465|evm.model.000008Farrow.1362|evm.model.000003Farrow.1351|evm.model.000000Farrow.1689|evm.model.000002Farrow.853|evm.model.000002Farrow.448|evm.model.000003Farrow.16|evm.model.000001Farrow.1161|evm.model.000004Farrow.1665|evm.model.000…	mgr:MGG_02384|mgr:MGG_04773|mgr:MGG_02821|mgr:MGG_04516|mgr:MGG_04516|mgr:MGG_05686|mgr:MGG_11408|mgr:MGG_10179|mgr:MGG_09287|mgr:MGG_04045|mgr:MGG_08623|mgr:MGG_11599|mgr:MGG_03883|mgr:MGG_08010|mgr:MGG_14835|mgr:MGG_07666|mgr:MGG_05758|mgr:MGG_09310|mgr:MGG_04500|mgr:MGG_03687|mgr:MGG_09909|mgr:MGG_11599|	2681481|2677899|2682374|2678034|2678034|2675944|5051359|2681806|2680211|2677253|2679052|5050754|2677370|2678276|5049105|2683586|2676179|2680225|2678165|2676494|2680879|5050754|
2-Oxocarboxylic acid metabolism	KEGG PATHWAY	mgr01210	24	35	0.228912	1	evm.model.000002Farrow.1738|evm.model.000006Farrow.1494|evm.model.000000Farrow.2476|evm.model.000007Farrow.871|evm.model.000009Farrow.159|evm.model.000006Farrow.1097|evm.model.000009Farrow.116|evm.model.000002Farrow.1267|evm.model.000004Farrow.479|evm.model.000002Farrow.1810|evm.model.000009Farrow.1394|evm.model.000009Farrow.1140|evm.model.000001Farrow.756|evm.model.000001Farrow.2217|evm.model.00…	mgr:MGG_04156|mgr:MGG_02617|mgr:MGG_02125|mgr:MGG_01092|mgr:MGG_00942|mgr:MGG_13485|mgr:MGG_00942|mgr:MGG_01507|mgr:MGG_05345|mgr:MGG_01970|mgr:MGG_06868|mgr:MGG_15774|mgr:MGG_06530|mgr:MGG_01970|mgr:MGG_04156|mgr:MGG_01139|mgr:MGG_01139|mgr:MGG_11805|mgr:MGG_09919|mgr:MGG_01139|mgr:MGG_01970|mgr:MGG_03945|mgr:MGG_09919|mgr:MGG_06868|	2677635|2682816|2681248|2674289|2674201|5051642|2674201|2679271|2676079|2681089|2685041|12985420|2684685|2681089|2677635|2674574|2674574|2685052|2680889|2674574|2681089|2677118|2680889|2685041|
Carbon metabolism	KEGG PATHWAY	mgr01200	61	99	0.246293	1	evm.model.000002Farrow.1738|evm.model.000006Farrow.1494|evm.model.000002Farrow.2123|evm.model.000005Farrow.607|evm.model.000005Farrow.1432|evm.model.000003Farrow.547|evm.model.000005Farrow.410|evm.model.000004Farrow.1699|evm.model.000003Farrow.730|evm.model.000004Farrow.539|evm.model.000001Farrow.119|evm.model.000006Farrow.1495|evm.model.000002Farrow.1220|evm.model.000008Farrow.732|evm.model.0000…	mgr:MGG_04156|mgr:MGG_02617|mgr:MGG_04014|mgr:MGG_13157|mgr:MGG_06011|mgr:MGG_04446|mgr:MGG_05984|mgr:MGG_09856|mgr:MGG_11794|mgr:MGG_09681|mgr:MGG_12868|mgr:MGG_02616|mgr:MGG_11794|mgr:MGG_00223|mgr:MGG_02967|mgr:MGG_06011|mgr:MGG_13895|mgr:MGG_13499|mgr:MGG_02624|mgr:MGG_01606|mgr:MGG_04113|mgr:MGG_05984|mgr:MGG_06530|mgr:MGG_12868|mgr:MGG_08562|mgr:MGG_06466|mgr:MGG_10076|mgr:MGG_08661|mgr:MGG…	2677635|2682816|2677447|5051560|2683964|2678116|2683991|2680813|5049582|2680764|5050236|2682815|5049582|2674368|2682520|2683964|5049391|5051652|2682823|2679307|2677623|2683991|2684685|5050236|2678743|2684621|2681687|2678943|2677635|5049391|2683991|2682594|2682823|5049391|2675603|5050140|2674722|2683991|2680764|2677447|2682594|2683629|2677447|12984426|2675603|2680764|2680415|2676604|2683811|268462…
Biosynthesis of amino acids	KEGG PATHWAY	mgr01230	70	116	0.270278	1	evm.model.000002Farrow.1738|evm.model.000006Farrow.1494|evm.model.000006Farrow.1497|evm.model.000007Farrow.905|evm.model.000000Farrow.919|evm.model.000007Farrow.871|evm.model.000004Farrow.1216|evm.model.000009Farrow.159|evm.model.000000Farrow.2476|evm.model.000005Farrow.478|evm.model.000009Farrow.116|evm.model.000002Farrow.1267|evm.model.000002Farrow.1220|evm.model.000004Farrow.433|evm.model.0000…	mgr:MGG_04156|mgr:MGG_02617|mgr:MGG_02538|mgr:MGG_01309|mgr:MGG_06376|mgr:MGG_01092|mgr:MGG_02349|mgr:MGG_00942|mgr:MGG_02125|mgr:MGG_10380|mgr:MGG_00942|mgr:MGG_01507|mgr:MGG_11794|mgr:MGG_17278|mgr:MGG_01970|mgr:MGG_17041|mgr:MGG_07384|mgr:MGG_02231|mgr:MGG_00223|mgr:MGG_02967|mgr:MGG_13895|mgr:MGG_11389|mgr:MGG_02624|mgr:MGG_15774|mgr:MGG_01139|mgr:MGG_06530|mgr:MGG_03096|mgr:MGG_01139|mgr:MGG…	2677635|2682816|2682841|2679590|2684531|2674289|2681446|2674201|2681248|2681991|2674201|2679271|5049582|12986587|2681089|12984319|2683304|2681301|2674368|2682520|5049391|5051346|2682823|12985420|2674574|2684685|2682649|2674574|2681089|2679190|2683709|2684621|2681687|2677635|2685041|5049391|2674712|2684531|12986587|5049582|2676370|2675637|2682823|2674574|5049391|2674722|2680448|2677623|2680889|129…
Pantothenate and CoA biosynthesis	KEGG PATHWAY	mgr00770	12	17	0.305431	1	evm.model.000002Farrow.1938|evm.model.000002Farrow.580|evm.model.000005Farrow.951|evm.model.000000Farrow.53|evm.model.000009Farrow.159|evm.model.000000Farrow.2476|evm.model.000009Farrow.1140|evm.model.000009Farrow.116|evm.model.000000Farrow.52|evm.model.000004Farrow.479|evm.model.000008Farrow.519|evm.model.000009Farrow.1394	mgr:MGG_01895|mgr:MGG_03945|mgr:MGG_06868|mgr:MGG_01139|mgr:MGG_00942|mgr:MGG_02125|mgr:MGG_15774|mgr:MGG_00942|mgr:MGG_01139|mgr:MGG_05345|mgr:MGG_01139|mgr:MGG_06868|	2679570|2677118|2685041|2674574|2674201|2681248|12985420|2674201|2674574|2676079|2674574|2685041|
Nitrogen metabolism	KEGG PATHWAY	mgr00910	10	14	0.323154	1	evm.model.000006Farrow.1497|evm.model.000008Farrow.577|evm.model.000002Farrow.319|evm.model.000008Farrow.776|evm.model.000004Farrow.824|evm.model.000000Farrow.249|evm.model.000005Farrow.687|evm.model.000002Farrow.1277|evm.model.000000Farrow.1603|evm.model.000001Farrow.922	mgr:MGG_02538|mgr:MGG_17079|mgr:MGG_06062|mgr:MGG_04611|mgr:MGG_09234|mgr:MGG_05247|mgr:MGG_17079|mgr:MGG_06062|mgr:MGG_13793|mgr:MGG_07187|	2682841|12984426|2684247|2677997|2680236|2675596|12984426|2684247|5049012|2683170|
Sphingolipid metabolism	KEGG PATHWAY	mgr00600	11	16	0.340826	1	evm.model.000001Farrow.1180|evm.model.000009Farrow.336|evm.model.000002Farrow.484|evm.model.000005Farrow.355|evm.model.000002Farrow.1807|evm.model.000003Farrow.1446|evm.model.000002Farrow.54|evm.model.000000Farrow.504|evm.model.000000Farrow.331|evm.model.000000Farrow.247|evm.model.000006Farrow.586	mgr:MGG_07162|mgr:MGG_13187|mgr:MGG_10668|mgr:MGG_05189|mgr:MGG_03090|mgr:MGG_06250|mgr:MGG_05890|mgr:MGG_10308|mgr:MGG_11289|mgr:MGG_05197|mgr:MGG_05197|	2683145|5049056|2682281|2675700|2682643|2684405|2684085|2681960|2679949|2675469|2675469|
Fatty acid metabolism	KEGG PATHWAY	mgr01212	15	23	0.349231	1	evm.model.000002Farrow.823|evm.model.000007Farrow.692|evm.model.000002Farrow.955|evm.model.000007Farrow.1439|evm.model.000007Farrow.24|evm.model.000000Farrow.55|evm.model.000001Farrow.1575|evm.model.000003Farrow.1429|evm.model.000004Farrow.721|evm.model.000009Farrow.653|evm.model.000001Farrow.119|evm.model.000004Farrow.542|evm.model.000001Farrow.1563|evm.model.000000Farrow.2601|evm.model.000002Fa…	mgr:MGG_07280|mgr:MGG_13499|mgr:MGG_08661|mgr:MGG_08661|mgr:MGG_07216|mgr:MGG_05096|mgr:MGG_06660|mgr:MGG_12868|mgr:MGG_01551|mgr:MGG_07216|mgr:MGG_12868|mgr:MGG_06660|mgr:MGG_03250|mgr:MGG_01985|mgr:MGG_01790|	2683026|5051652|2678943|2678943|2683104|2675553|2684833|5050236|2679695|2683104|5050236|2684833|2676406|2681104|2679094|
Glyoxylate and dicarboxylate metabolism	KEGG PATHWAY	mgr00630	15	23	0.349231	1	evm.model.000006Farrow.1495|evm.model.000006Farrow.1494|evm.model.000006Farrow.1497|evm.model.000008Farrow.577|evm.model.000007Farrow.692|evm.model.000005Farrow.687|evm.model.000002Farrow.2379|evm.model.000003Farrow.260|evm.model.000003Farrow.2081|evm.model.000002Farrow.1439|evm.model.000002Farrow.707|evm.model.000002Farrow.2420|evm.model.000000Farrow.965|evm.model.000007Farrow.494|evm.model.0000…	mgr:MGG_02616|mgr:MGG_02617|mgr:MGG_02538|mgr:MGG_17079|mgr:MGG_13499|mgr:MGG_17079|mgr:MGG_13763|mgr:MGG_06149|mgr:MGG_10061|mgr:MGG_04895|mgr:MGG_04034|mgr:MGG_09367|mgr:MGG_06442|mgr:MGG_04895|mgr:MGG_08835|	2682815|2682816|2682841|12984426|5051652|12984426|5048985|2684249|2681672|2675603|2677148|2680415|2684597|2675603|2679821|
Fatty acid elongation	KEGG PATHWAY	mgr00062	6	8	0.367548	1	evm.model.000002Farrow.823|evm.model.000000Farrow.1275|evm.model.000000Farrow.55|evm.model.000003Farrow.1429|evm.model.000001Farrow.119|evm.model.000001Farrow.1563	mgr:MGG_07280|mgr:MGG_02999|mgr:MGG_05096|mgr:MGG_12868|mgr:MGG_12868|mgr:MGG_03250|	2683026|2682552|2675553|5050236|5050236|2676406|
Riboflavin metabolism	KEGG PATHWAY	mgr00740	13	20	0.370718	1	evm.model.000005Farrow.726|evm.model.000001Farrow.573|evm.model.000001Farrow.2402|evm.model.000006Farrow.1403|evm.model.000008Farrow.1233|evm.model.000000Farrow.1266|evm.model.000001Farrow.425|evm.model.000008Farrow.1166|evm.model.000005Farrow.577|evm.model.000007Farrow.1137|evm.model.000009Farrow.206|evm.model.000004Farrow.1376|evm.model.000006Farrow.584	mgr:MGG_05139|mgr:MGG_01571|mgr:MGG_12267|mgr:MGG_01571|mgr:MGG_05914|mgr:MGG_10585|mgr:MGG_01049|mgr:MGG_10585|mgr:MGG_04626|mgr:MGG_10585|mgr:MGG_10689|mgr:MGG_08455|mgr:MGG_06169|	2675651|2679517|5050875|2679517|2684061|2682198|2674307|2682198|2677942|2682198|2682890|2678751|2684321|
Various types of N-glycan biosynthesis	KEGG PATHWAY	mgr00513	17	27	0.372913	1	evm.model.000001Farrow.2266|evm.model.000007Farrow.259|evm.model.000009Farrow.1337|evm.model.000007Farrow.745|evm.model.000005Farrow.774|evm.model.000008Farrow.1362|evm.model.000003Farrow.16|evm.model.000001Farrow.1161|evm.model.000000Farrow.1976|evm.model.000001Farrow.1476|evm.model.000004Farrow.1665|evm.model.000004Farrow.1515|evm.model.000003Farrow.359|evm.model.000000Farrow.1550|evm.model.000…	mgr:MGG_02384|mgr:MGG_02268|mgr:MGG_04500|mgr:MGG_03687|mgr:MGG_04773|mgr:MGG_11408|mgr:MGG_11599|mgr:MGG_03883|mgr:MGG_09909|mgr:MGG_11599|mgr:MGG_08010|mgr:MGG_14835|mgr:MGG_07666|mgr:MGG_05758|mgr:MGG_09287|mgr:MGG_02821|mgr:MGG_00164|	2681481|2681365|2678165|2676494|2677899|5051359|5050754|2677370|2680879|5050754|2678276|5049105|2683586|2676179|2680211|2682374|2674489|
Glutathione metabolism	KEGG PATHWAY	mgr00480	14	22	0.383591	1	evm.model.000009Farrow.157|evm.model.000008Farrow.579|evm.model.000003Farrow.445|evm.model.000002Farrow.665|evm.model.000004Farrow.559|evm.model.000003Farrow.1075|evm.model.000002Farrow.574|evm.model.000009Farrow.604|evm.model.000001Farrow.2211|evm.model.000002Farrow.1349|evm.model.000001Farrow.1465|evm.model.000002Farrow.986|evm.model.000009Farrow.692|evm.model.000001Farrow.561	mgr:MGG_00256|mgr:MGG_00771|mgr:MGG_00771|mgr:MGG_02441|mgr:MGG_06747|mgr:MGG_06454|mgr:MGG_05367|mgr:MGG_09541|mgr:MGG_00771|mgr:MGG_06747|mgr:MGG_00771|mgr:MGG_07460|mgr:MGG_06197|mgr:MGG_00771|	2674624|2675072|2675072|2681538|2684920|2684609|2675856|2680496|2675072|2684920|2675072|2683380|2684363|2675072|
Synthesis and degradation of ketone bodies	KEGG PATHWAY	mgr00072	4	5	0.397842	1	evm.model.000007Farrow.692|evm.model.000008Farrow.113|evm.model.000007Farrow.1247|evm.model.000003Farrow.958	mgr:MGG_13499|mgr:MGG_11480|mgr:MGG_01026|mgr:MGG_11480|	5051652|5050640|2674675|5050640|
Pyruvate metabolism	KEGG PATHWAY	mgr00620	20	33	0.402871	1	evm.model.000004Farrow.1337|evm.model.000006Farrow.1044|evm.model.000005Farrow.880|evm.model.000007Farrow.593|evm.model.000007Farrow.871|evm.model.000007Farrow.692|evm.model.000007Farrow.1441|evm.model.000002Farrow.2420|evm.model.000001Farrow.624|evm.model.000006Farrow.1097|evm.model.000000Farrow.2231|evm.model.000005Farrow.1278|evm.model.000007Farrow.194|evm.model.000005Farrow.607|evm.model.0000…	mgr:MGG_12601|mgr:MGG_03900|mgr:MGG_06609|mgr:MGG_01202|mgr:MGG_01092|mgr:MGG_13499|mgr:MGG_03900|mgr:MGG_09367|mgr:MGG_01202|mgr:MGG_13485|mgr:MGG_11543|mgr:MGG_12601|mgr:MGG_08562|mgr:MGG_13157|mgr:MGG_14264|mgr:MGG_03900|mgr:MGG_12300|mgr:MGG_12601|mgr:MGG_08835|mgr:MGG_14264|	2682730|2677194|2684764|2679548|2674289|5051652|2677194|2680415|2679548|5051642|5050700|2682730|2678743|5051560|5048780|2677194|2678390|2682730|2679821|5048780|
Folate biosynthesis	KEGG PATHWAY	mgr00790	7	11	0.460568	1	evm.model.000003Farrow.940|evm.model.000002Farrow.827|evm.model.000002Farrow.855|evm.model.000001Farrow.21|evm.model.000007Farrow.527|Novel00208|evm.model.000008Farrow.1070	mgr:MGG_07763|mgr:MGG_07470|mgr:MGG_17699|mgr:MGG_11613|mgr:MGG_11267|mgr:MGG_11267|mgr:MGG_11267|	2683690|2683390|12986211|2674526|5051236|5051236|5051236|
Inositol phosphate metabolism	KEGG PATHWAY	mgr00562	9	15	0.485528	1	evm.model.000005Farrow.132|evm.model.000005Farrow.520|evm.model.000002Farrow.646|evm.model.000001Farrow.1095|evm.model.000006Farrow.597|evm.model.000000Farrow.1806|evm.model.000000Farrow.1807|evm.model.000007Farrow.851|evm.model.000000Farrow.2152	mgr:MGG_06572|mgr:MGG_04834|mgr:MGG_02444|mgr:MGG_08368|mgr:MGG_03069|mgr:MGG_01606|mgr:MGG_01606|mgr:MGG_14757|mgr:MGG_07789|	2684727|2678144|2681541|2678506|2682622|2679307|2679307|5049772|2683716|
Arachidonic acid metabolism	KEGG PATHWAY	mgr00590	5	8	0.507849	1	evm.model.000006Farrow.15|evm.model.000003Farrow.708|evm.model.000009Farrow.156|evm.model.000009Farrow.604|evm.model.000002Farrow.986	mgr:MGG_10859|mgr:MGG_05826|mgr:MGG_09481|mgr:MGG_09541|mgr:MGG_07460|	2676375|2684149|2680552|2680496|2683380|
Taurine and hypotaurine metabolism	KEGG PATHWAY	mgr00430	5	8	0.507849	1	evm.model.000000Farrow.249|evm.model.000001Farrow.2101|evm.model.000006Farrow.612|evm.model.000005Farrow.607|evm.model.000009Farrow.604	mgr:MGG_05247|mgr:MGG_02378|mgr:MGG_02817|mgr:MGG_13157|mgr:MGG_09541|	2675596|2681475|2682370|5051560|2680496|
Phosphatidylinositol signaling system	KEGG PATHWAY	mgr04070	7	12	0.528873	1	evm.model.000002Farrow.2449|evm.model.000005Farrow.132|evm.model.000002Farrow.646|evm.model.000001Farrow.1095|evm.model.000004Farrow.1660|evm.model.000007Farrow.851|evm.model.000006Farrow.597	mgr:MGG_09371|mgr:MGG_06572|mgr:MGG_02444|mgr:MGG_08368|mgr:MGG_08689|mgr:MGG_14757|mgr:MGG_03069|	2680411|2684727|2681541|2678506|2679062|5049772|2682622|
Lysine biosynthesis	KEGG PATHWAY	mgr00300	7	12	0.528873	1	evm.model.000008Farrow.796|evm.model.000002Farrow.582|evm.model.000007Farrow.871|evm.model.000002Farrow.1984|evm.model.000009Farrow.602|evm.model.000008Farrow.496|evm.model.000002Farrow.2374	mgr:MGG_11450|mgr:MGG_09919|mgr:MGG_01092|mgr:MGG_09919|mgr:MGG_17041|mgr:MGG_11805|mgr:MGG_02231|	5050609|2680889|2674289|2680889|12984319|2685052|2681301|
Amino sugar and nucleotide sugar metabolism	KEGG PATHWAY	mgr00520	22	41	0.570712	1	evm.model.000007Farrow.902|evm.model.000000Farrow.67|evm.model.000005Farrow.1107|evm.model.000004Farrow.742|evm.model.000005Farrow.437|evm.model.000001Farrow.376|evm.model.000000Farrow.1602|evm.model.000000Farrow.661|evm.model.000001Farrow.1882|evm.model.000001Farrow.673|evm.model.000005Farrow.354|evm.model.000009Farrow.1142|evm.model.000005Farrow.1534|evm.model.000002Farrow.246|evm.model.000006F…	mgr:MGG_15671|mgr:MGG_13013|mgr:MGG_01147|mgr:MGG_13013|mgr:MGG_04495|mgr:MGG_00625|mgr:MGG_01637|mgr:MGG_14303|mgr:MGG_08012|mgr:MGG_00086|mgr:MGG_07927|mgr:MGG_01802|mgr:MGG_14303|mgr:MGG_03041|mgr:MGG_03041|mgr:MGG_01389|mgr:MGG_04073|mgr:MGG_00086|mgr:MGG_06064|mgr:MGG_12291|mgr:MGG_04145|mgr:MGG_10677|	12984623|5048947|2674167|5048947|2678006|2674687|2679111|2682231|2678278|2674814|2683854|2679381|2682231|2682594|2682594|2679131|2677533|2674814|2684245|5050895|2677655|2682878|
C5-Branched dibasic acid metabolism	KEGG PATHWAY	mgr00660	3	5	0.578705	1	evm.model.000005Farrow.951|evm.model.000002Farrow.580|evm.model.000009Farrow.1394	mgr:MGG_06868|mgr:MGG_03945|mgr:MGG_06868|	2685041|2677118|2685041|
Fatty acid biosynthesis	KEGG PATHWAY	mgr00061	5	9	0.585794	1	evm.model.000004Farrow.542|evm.model.000001Farrow.1575|evm.model.000007Farrow.24|evm.model.000004Farrow.721|evm.model.000009Farrow.653	mgr:MGG_06660|mgr:MGG_06660|mgr:MGG_07216|mgr:MGG_01551|mgr:MGG_07216|	2684833|2684833|2683104|2679695|2683104|
Cysteine and methionine metabolism	KEGG PATHWAY	mgr00270	20	38	0.599185	1	evm.model.000002Farrow.1738|evm.model.000003Farrow.942|evm.model.000001Farrow.1466|evm.model.000008Farrow.796|evm.model.000002Farrow.582|evm.model.000004Farrow.1431|evm.model.000008Farrow.495|evm.model.000005Farrow.478|evm.model.000002Farrow.1984|evm.model.000001Farrow.756|evm.model.000001Farrow.839|evm.model.000003Farrow.77|evm.model.000006Farrow.956|evm.model.000008Farrow.180|evm.model.000002Fa…	mgr:MGG_04156|mgr:MGG_00889|mgr:MGG_04156|mgr:MGG_11450|mgr:MGG_09919|mgr:MGG_07627|mgr:MGG_01469|mgr:MGG_10380|mgr:MGG_09919|mgr:MGG_06530|mgr:MGG_07195|mgr:MGG_08835|mgr:MGG_14202|mgr:MGG_06466|mgr:MGG_09367|mgr:MGG_07384|mgr:MGG_11805|mgr:MGG_06197|mgr:MGG_06950|mgr:MGG_06466|	2677635|2674664|2677635|5050609|2680889|2683547|2679245|2681991|2680889|2684685|2683178|2679821|5048695|2684621|2680415|2683304|2685052|2684363|2685123|2684621|
Steroid biosynthesis	KEGG PATHWAY	mgr00100	10	19	0.604523	1	evm.model.000000Farrow.307|evm.model.000009Farrow.392|evm.model.000003Farrow.1911|evm.model.000004Farrow.1213|evm.model.000003Farrow.1042|evm.model.000004Farrow.811|evm.model.000004Farrow.418|evm.model.000004Farrow.182|evm.model.000009Farrow.1347|evm.model.000002Farrow.1399	mgr:MGG_03765|mgr:MGG_02465|mgr:MGG_10568|mgr:MGG_06047|mgr:MGG_08832|mgr:MGG_13986|mgr:MGG_11399|mgr:MGG_06133|mgr:MGG_06765|mgr:MGG_06139|	2677407|2681562|2682181|2683928|2679818|2678847|5051352|2684265|2684938|2684259|
Nicotinate and nicotinamide metabolism	KEGG PATHWAY	mgr00760	7	14	0.65326	1	evm.model.000008Farrow.863|evm.model.000002Farrow.1300|evm.model.000001Farrow.1222|evm.model.000004Farrow.283|evm.model.000000Farrow.2373|evm.model.000000Farrow.1537|evm.model.000001Farrow.629	mgr:MGG_02488|mgr:MGG_01783|mgr:MGG_01098|mgr:MGG_12474|mgr:MGG_17827|mgr:MGG_14907|mgr:MGG_01783|	2681585|2679221|2674436|5051068|12987301|12986138|2679221|
Porphyrin and chlorophyll metabolism	KEGG PATHWAY	mgr00860	9	18	0.653573	1	evm.model.000002Farrow.479|evm.model.000001Farrow.891|evm.model.000002Farrow.1695|evm.model.000002Farrow.128|evm.model.000008Farrow.443|evm.model.000003Farrow.1077|evm.model.000008Farrow.1165|evm.model.000001Farrow.492|evm.model.000009Farrow.1178	mgr:MGG_01061|mgr:MGG_01061|mgr:MGG_06058|mgr:MGG_05956|mgr:MGG_05607|mgr:MGG_06446|mgr:MGG_09748|mgr:MGG_04969|mgr:MGG_10655|	2674731|2674731|2683917|2684019|2676111|2684601|2680747|2675370|2682268|
Phenylalanine, tyrosine and tryptophan biosynthesis	KEGG PATHWAY	mgr00400	10	20	0.654391	1	evm.model.000002Farrow.1738|evm.model.000002Farrow.582|evm.model.000005Farrow.1565|evm.model.000001Farrow.1362|evm.model.000002Farrow.1984|evm.model.000001Farrow.756|evm.model.000007Farrow.1504|evm.model.000007Farrow.1506|evm.model.000001Farrow.1466|evm.model.000007Farrow.164	mgr:MGG_04156|mgr:MGG_09919|mgr:MGG_05168|mgr:MGG_12760|mgr:MGG_09919|mgr:MGG_06530|mgr:MGG_07781|mgr:MGG_07782|mgr:MGG_04156|mgr:MGG_01438|	2677635|2680889|2675637|5050134|2680889|2684685|2683708|2683709|2677635|2679190|
Non-homologous end-joining	KEGG PATHWAY	mgr03450	4	8	0.660804	1	evm.model.000003Farrow.1333|evm.model.000001Farrow.2389|evm.model.000002Farrow.1639|evm.model.000000Farrow.402	mgr:MGG_10157|mgr:MGG_09555|mgr:MGG_01512|mgr:MGG_12899|	2681784|2680453|2679155|2675754|
Proteasome	KEGG PATHWAY	mgr03050	17	34	0.664776	1	evm.model.000000Farrow.2549|evm.model.000005Farrow.1586|evm.model.000000Farrow.1715|evm.model.000001Farrow.1177|evm.model.000009Farrow.536|evm.model.000000Farrow.2016|evm.model.000000Farrow.1359|evm.model.000005Farrow.1500|evm.model.000001Farrow.893|evm.model.000000Farrow.2096|evm.model.000002Farrow.1335|evm.model.000009Farrow.27|evm.model.000005Farrow.587|evm.model.000000Farrow.1931|evm.model.00…	mgr:MGG_02086|mgr:MGG_05064|mgr:MGG_00331|mgr:MGG_07165|mgr:MGG_01153|mgr:MGG_04529|mgr:MGG_04551|mgr:MGG_12925|mgr:MGG_01059|mgr:MGG_07727|mgr:MGG_07130|mgr:MGG_08343|mgr:MGG_04506|mgr:MGG_00170|mgr:MGG_04053|mgr:MGG_04147|mgr:MGG_06472|	2681241|2675409|2675127|2683148|2674956|2677825|2677773|5048856|2674847|2683654|2683252|2678637|2678171|2674647|2677261|2677626|2684627|
Glycerophospholipid metabolism	KEGG PATHWAY	mgr00564	18	36	0.666532	1	evm.model.000002Farrow.2449|evm.model.000009Farrow.1252|evm.model.000002Farrow.741|evm.model.000007Farrow.903|evm.model.000002Farrow.1612|evm.model.000001Farrow.2355|evm.model.000004Farrow.588|evm.model.000004Farrow.990|evm.model.000001Farrow.1095|evm.model.000002Farrow.1934|evm.model.000002Farrow.18|evm.model.000005Farrow.593|evm.model.000007Farrow.919|evm.model.000007Farrow.999|evm.model.000006…	mgr:MGG_09371|mgr:MGG_07037|mgr:MGG_07543|mgr:MGG_01311|mgr:MGG_07287|mgr:MGG_02416|mgr:MGG_09213|mgr:MGG_06157|mgr:MGG_08368|mgr:MGG_07037|mgr:MGG_16186|mgr:MGG_05713|mgr:MGG_01330|mgr:MGG_07287|mgr:MGG_02633|mgr:MGG_01291|mgr:MGG_09486|mgr:MGG_00067|	2680411|2683051|2683463|2679592|2683033|2681513|2680157|2684333|2678506|2683051|12984552|2675909|2679370|2683033|2682832|2679572|2680557|2675060|
MAPK signaling pathway - yeast	KEGG PATHWAY	mgr04011	13	27	0.698904	1	evm.model.000005Farrow.557|evm.model.000009Farrow.1196|evm.model.000009Farrow.1306|evm.model.000001Farrow.2140|evm.model.000008Farrow.1242|evm.model.000002Farrow.845|evm.model.000003Farrow.623|evm.model.000003Farrow.1073|evm.model.000004Farrow.1660|evm.model.000002Farrow.180|evm.model.000000Farrow.2231|evm.model.000000Farrow.841|evm.model.000006Farrow.1468	mgr:MGG_00183|mgr:MGG_07312|mgr:MGG_04711|mgr:MGG_00466|mgr:MGG_09697|mgr:MGG_17697|mgr:MGG_04325|mgr:MGG_06452|mgr:MGG_08689|mgr:MGG_12821|mgr:MGG_11543|mgr:MGG_14847|mgr:MGG_00800|	2674528|2683208|2677910|2674265|2680696|12986208|2677377|2684607|2679062|5050191|5050700|5048863|2675190|
Sulfur metabolism	KEGG PATHWAY	mgr00920	7	15	0.70741	1	evm.model.000005Farrow.887|evm.model.000001Farrow.967|evm.model.000001Farrow.839|evm.model.000008Farrow.180|evm.model.000002Farrow.1575|evm.model.000006Farrow.1102|evm.model.000001Farrow.1927	mgr:MGG_05555|mgr:MGG_06685|mgr:MGG_07195|mgr:MGG_06466|mgr:MGG_06466|mgr:MGG_03662|mgr:MGG_04311|	2675796|2684858|2683178|2684621|2684621|2676531|2677101|
Thiamine metabolism	KEGG PATHWAY	mgr00730	2	5	0.770929	1	evm.model.000002Farrow.2404|evm.model.000000Farrow.2360	mgr:MGG_09347|mgr:MGG_17371|	2680441|12984041|
Other glycan degradation	KEGG PATHWAY	mgr00511	5	12	0.772575	1	evm.model.000002Farrow.54|evm.model.000000Farrow.331|evm.model.000002Farrow.1694|evm.model.000000Farrow.1741|evm.model.000004Farrow.344	mgr:MGG_05890|mgr:MGG_11289|mgr:MGG_03346|mgr:MGG_04464|mgr:MGG_12291|	2684085|2679949|2676919|2678162|5050895|
Sulfur relay system	KEGG PATHWAY	mgr04122	3	9	0.853436	1	evm.model.000000Farrow.2360|evm.model.000006Farrow.1050|evm.model.000006Farrow.231	mgr:MGG_17371|mgr:MGG_02710|mgr:MGG_02710|	12984041|2682310|2682310|
Homologous recombination	KEGG PATHWAY	mgr03440	7	19	0.865167	1	evm.model.000002Farrow.120|evm.model.000009Farrow.524|evm.model.000001Farrow.2389|evm.model.000000Farrow.1708|evm.model.000001Farrow.2318|evm.model.000005Farrow.1586|evm.model.000002Farrow.624	mgr:MGG_05700|mgr:MGG_08585|mgr:MGG_09555|mgr:MGG_05700|mgr:MGG_06731|mgr:MGG_05064|mgr:MGG_02459|	2676105|2678699|2680453|2676105|2684904|2675409|2681556|
Ether lipid metabolism	KEGG PATHWAY	mgr00565	4	12	0.871195	1	evm.model.000002Farrow.18|evm.model.000006Farrow.781|evm.model.000002Farrow.322|evm.model.000007Farrow.817	mgr:MGG_16186|mgr:MGG_02633|mgr:MGG_04084|mgr:MGG_04084|	12984552|2682832|2677513|2677513|
Peroxisome	KEGG PATHWAY	mgr04146	17	42	0.882234	1	evm.model.000003Farrow.708|evm.model.000001Farrow.1138|evm.model.000005Farrow.889|evm.model.000010Farrow.7|evm.model.000005Farrow.1588|evm.model.000002Farrow.727|evm.model.000000Farrow.1345|evm.model.000001Farrow.2287|evm.model.000009Farrow.549|evm.model.000000Farrow.2036|evm.model.000004Farrow.161|evm.model.000003Farrow.2081|evm.model.000006Farrow.1230|evm.model.000000Farrow.1536|evm.model.00000…	mgr:MGG_05826|mgr:MGG_06981|mgr:MGG_12738|mgr:MGG_08011|mgr:MGG_05062|mgr:MGG_09516|mgr:MGG_00529|mgr:MGG_08011|mgr:MGG_00971|mgr:MGG_09299|mgr:MGG_07697|mgr:MGG_10061|mgr:MGG_08011|mgr:MGG_00145|mgr:MGG_07697|mgr:MGG_06442|mgr:MGG_01551|	2684149|2685154|5050113|2678277|2675411|2680524|2674587|2678277|2675019|2680162|2683617|2681672|2678277|2675212|2683617|2684597|2679695|
Protein processing in endoplasmic reticulum	KEGG PATHWAY	mgr04141	30	74	0.933264	1	evm.model.000001Farrow.1238|evm.model.000000Farrow.2605|evm.model.000005Farrow.774|evm.model.000004Farrow.820|evm.model.000000Farrow.1600|evm.model.000000Farrow.1550|evm.model.000005Farrow.786|evm.model.000006Farrow.102|evm.model.000008Farrow.789|evm.model.000005Farrow.484|evm.model.000002Farrow.262|evm.model.000008Farrow.1362|evm.model.000000Farrow.1689|evm.model.000000Farrow.1808|evm.model.0000…	mgr:MGG_01108|mgr:MGG_15988|mgr:MGG_04773|mgr:MGG_06175|mgr:MGG_04358|mgr:MGG_05758|mgr:MGG_03510|mgr:MGG_14014|mgr:MGG_14666|mgr:MGG_10843|mgr:MGG_04882|mgr:MGG_11408|mgr:MGG_09287|mgr:MGG_01607|mgr:MGG_11513|mgr:MGG_04045|mgr:MGG_03598|mgr:MGG_08623|mgr:MGG_11599|mgr:MGG_07666|mgr:MGG_02821|mgr:MGG_04462|mgr:MGG_04500|mgr:MGG_03565|mgr:MGG_03687|mgr:MGG_07502|mgr:MGG_11599|mgr:MGG_16417|mgr:MGG…	2674815|12985654|2677899|2684315|2678047|2676179|2676607|5051370|5050789|2676356|2675662|5051359|2680211|2679308|5050670|2677253|2676681|2679052|5050754|2683586|2682374|2678160|2678165|2676955|2676494|2683422|5050754|12986350|5051659|2681600|
Selenocompound metabolism	KEGG PATHWAY	mgr00450	2	9	0.941699	1	evm.model.000005Farrow.478|evm.model.000003Farrow.2200	mgr:MGG_10380|mgr:MGG_01046|	2681991|2674746|
Terpenoid backbone biosynthesis	KEGG PATHWAY	mgr00900	5	18	0.948049	1	evm.model.000002Farrow.636|evm.model.000007Farrow.692|evm.model.000007Farrow.1247|evm.model.000008Farrow.1163|evm.model.000007Farrow.348	mgr:MGG_06951|mgr:MGG_13499|mgr:MGG_01026|mgr:MGG_09750|mgr:MGG_00758|	2685124|5051652|2674675|2680749|2674748|
Base excision repair	KEGG PATHWAY	mgr03410	5	19	0.960466	1	evm.model.000001Farrow.458|evm.model.000009Farrow.366|evm.model.000002Farrow.624|evm.model.000001Farrow.2318|evm.model.000009Farrow.365	mgr:MGG_11447|mgr:MGG_06014|mgr:MGG_02459|mgr:MGG_06731|mgr:MGG_06014|	5050606|2683961|2681556|2684904|2683961|
Meiosis - yeast	KEGG PATHWAY	mgr04113	19	54	0.965531	1	evm.model.000002Farrow.2346|evm.model.000003Farrow.572|evm.model.000000Farrow.1438|evm.model.000005Farrow.33|evm.model.000001Farrow.1423|evm.model.000007Farrow.1060|evm.model.000006Farrow.1169|evm.model.000000Farrow.949|evm.model.000001Farrow.477|evm.model.000007Farrow.844|evm.model.000000Farrow.1515|evm.model.000005Farrow.200|evm.model.000003Farrow.1107|evm.model.000000Farrow.1336|evm.model.0000…	mgr:MGG_00040|mgr:MGG_00040|mgr:MGG_15566|mgr:MGG_00040|mgr:MGG_03910|mgr:MGG_04088|mgr:MGG_02832|mgr:MGG_06245|mgr:MGG_01362|mgr:MGG_17052|mgr:MGG_14329|mgr:MGG_03314|mgr:MGG_05678|mgr:MGG_04637|mgr:MGG_01236|mgr:MGG_01614|mgr:MGG_04908|mgr:MGG_04724|mgr:MGG_01816|	2674991|2674991|12987183|2674991|2677486|2677680|2682385|2684400|2679140|12984360|5051748|2676668|2675966|2677836|2679415|2679315|2675323|2677892|2679635|
SNARE interactions in vesicular transport	KEGG PATHWAY	mgr04130	3	14	0.969034	1	evm.model.000001Farrow.1513|evm.model.000006Farrow.1147|evm.model.000002Farrow.1848	mgr:MGG_01124|mgr:MGG_12614|mgr:MGG_01681|	2674406|5050491|2679358|
Vitamin B6 metabolism	KEGG PATHWAY	mgr00750	1	7	0.969256	1	evm.model.000008Farrow.1228	mgr:MGG_01535|	2679393|
Glycosylphosphatidylinositol(GPI)-anchor biosynthesis	KEGG PATHWAY	mgr00563	4	18	0.977077	1	evm.model.000003Farrow.1351|evm.model.000009Farrow.936|evm.model.000002Farrow.1260|evm.model.000007Farrow.600	mgr:MGG_10179|mgr:MGG_06017|mgr:MGG_01837|mgr:MGG_01198|	2681806|2683958|2679404|2679544|
ABC transporters	KEGG PATHWAY	mgr02010	1	8	0.980114	1	evm.model.000007Farrow.1395	mgr:MGG_01563|	2679509|
Cell cycle - yeast	KEGG PATHWAY	mgr04111	26	75	0.985009	1	evm.model.000000Farrow.1438|evm.model.000003Farrow.1090|evm.model.000002Farrow.1468|evm.model.000001Farrow.1423|evm.model.000005Farrow.200|evm.model.000000Farrow.1336|evm.model.000004Farrow.1500|evm.model.000002Farrow.1409|evm.model.000001Farrow.477|evm.model.000000Farrow.1682|evm.model.000002Farrow.1146|evm.model.000009Farrow.12|evm.model.000009Farrow.794|evm.model.000003Farrow.618|evm.model.000…	mgr:MGG_15566|mgr:MGG_06372|mgr:MGG_07098|mgr:MGG_03910|mgr:MGG_03314|mgr:MGG_04637|mgr:MGG_04908|mgr:MGG_06111|mgr:MGG_01362|mgr:MGG_01596|mgr:MGG_04000|mgr:MGG_08345|mgr:MGG_01816|mgr:MGG_04328|mgr:MGG_04724|mgr:MGG_04088|mgr:MGG_10826|mgr:MGG_14329|mgr:MGG_01813|mgr:MGG_01614|mgr:MGG_06245|mgr:MGG_02514|mgr:MGG_08829|mgr:MGG_17052|mgr:MGG_05678|mgr:MGG_01236|	12987183|2684527|2682983|2677486|2676668|2677836|2675323|2684287|2679140|2679452|2677250|2678612|2679635|2677380|2677892|2677680|2676341|5051748|2679632|2679315|2684400|2681611|2679815|12984360|2675966|2679415|
Regulation of autophagy	KEGG PATHWAY	mgr04140	2	15	0.993743	1	evm.model.000009Farrow.1086|evm.model.000006Farrow.597	mgr:MGG_07297|mgr:MGG_03069|	2683193|2682622|
Ribosome biogenesis in eukaryotes	KEGG PATHWAY	mgr03008	21	68	0.993861	1	evm.model.000002Farrow.966|evm.model.000006Farrow.1167|evm.model.000003Farrow.1243|evm.model.000003Farrow.1084|evm.model.000002Farrow.1611|evm.model.000004Farrow.623|evm.model.000009Farrow.359|evm.model.000000Farrow.1748|evm.model.000005Farrow.653|evm.model.000001Farrow.2376|evm.model.000008Farrow.1036|evm.model.000001Farrow.2169|evm.model.000002Farrow.629|evm.model.000001Farrow.493|evm.model.000…	mgr:MGG_07518|mgr:MGG_02829|mgr:MGG_01671|mgr:MGG_06379|mgr:MGG_16744|mgr:MGG_09195|mgr:MGG_05999|mgr:MGG_04422|mgr:MGG_03587|mgr:MGG_07008|mgr:MGG_08924|mgr:MGG_09996|mgr:MGG_06948|mgr:MGG_01000|mgr:MGG_04995|mgr:MGG_17514|mgr:MGG_07915|mgr:MGG_06202|mgr:MGG_03597|mgr:MGG_13203|mgr:MGG_07136|	2683438|2682382|2679613|2684534|12984240|2680291|2683976|2677945|2677003|2685181|2679910|2681019|2685121|2675085|2675640|12985077|2683842|2684358|2676802|5049070|2683258|
mRNA surveillance pathway	KEGG PATHWAY	mgr03015	13	48	0.994106	1	evm.model.000002Farrow.178|evm.model.000005Farrow.133|evm.model.000009Farrow.914|evm.model.000002Farrow.881|evm.model.000000Farrow.1016|evm.model.000002Farrow.2294|evm.model.000003Farrow.1141|evm.model.000001Farrow.2294|evm.model.000009Farrow.1018|evm.model.000002Farrow.629|evm.model.000006Farrow.653|evm.model.000000Farrow.1072|evm.model.000007Farrow.877	mgr:MGG_04885|mgr:MGG_06570|mgr:MGG_00976|mgr:MGG_12123|mgr:MGG_01676|mgr:MGG_14293|mgr:MGG_05325|mgr:MGG_03004|mgr:MGG_09536|mgr:MGG_06948|mgr:MGG_03004|mgr:MGG_06406|mgr:MGG_00739|	2675387|2684725|2674784|2677427|2679618|5051781|2675529|2682557|2680491|2685121|2682557|2684561|2674393|
Ubiquitin mediated proteolysis	KEGG PATHWAY	mgr04120	16	56	0.994428	1	evm.model.000004Farrow.56|evm.model.000009Farrow.12|evm.model.000002Farrow.1451|evm.model.000002Farrow.975|evm.model.000003Farrow.1090|evm.model.000001Farrow.1552|evm.model.000000Farrow.1248|evm.model.000007Farrow.1060|evm.model.000007Farrow.960|evm.model.000009Farrow.881|evm.model.000001Farrow.1314|evm.model.000005Farrow.200|evm.model.000003Farrow.1107|evm.model.000007Farrow.641|evm.model.000006…	mgr:MGG_02568|mgr:MGG_08345|mgr:MGG_01756|mgr:MGG_14266|mgr:MGG_06372|mgr:MGG_03252|mgr:MGG_04724|mgr:MGG_04088|mgr:MGG_03728|mgr:MGG_07255|mgr:MGG_06679|mgr:MGG_03314|mgr:MGG_05678|mgr:MGG_01236|mgr:MGG_02568|mgr:MGG_12329|	2682738|2678612|2679601|2678867|2684527|2676408|2677892|2677680|2676704|2683001|2684852|2676668|2675966|2679415|2682738|5050927|
RNA degradation	KEGG PATHWAY	mgr03018	11	46	0.997439	1	evm.model.000004Farrow.763|evm.model.000009Farrow.1192|evm.model.000000Farrow.1413|evm.model.000005Farrow.770|evm.model.000000Farrow.2013|evm.model.000008Farrow.620|evm.model.000000Farrow.1076|evm.model.000008Farrow.738|evm.model.000001Farrow.1971|evm.model.000006Farrow.463|evm.model.000001Farrow.450	mgr:MGG_04191|mgr:MGG_09256|mgr:MGG_04539|mgr:MGG_14746|mgr:MGG_00355|mgr:MGG_00073|mgr:MGG_06410|mgr:MGG_17449|mgr:MGG_03931|mgr:MGG_02938|mgr:MGG_11229|	2677398|2680192|2678209|5049643|2674959|2675081|2684565|12984125|2677161|2682491|5051198|
Protein export	KEGG PATHWAY	mgr03060	2	18	0.998041	1	evm.model.000005Farrow.814|evm.model.000005Farrow.1607	mgr:MGG_02503|mgr:MGG_17533|	2681600|12985126|
Citrate cycle (TCA cycle)	KEGG PATHWAY	mgr00020	4	26	0.998305	1	evm.model.000006Farrow.1494|evm.model.000001Farrow.862|evm.model.000003Farrow.77|evm.model.000002Farrow.2420	mgr:MGG_02617|mgr:MGG_12767|mgr:MGG_08835|mgr:MGG_09367|	2682816|5050140|2679821|2680415|
Phagosome	KEGG PATHWAY	mgr04145	7	36	0.998398	1	evm.model.000000Farrow.1141|evm.model.000001Farrow.2388|evm.model.000004Farrow.691|evm.model.000001Farrow.1505|evm.model.000007Farrow.851|evm.model.000000Farrow.1808|evm.model.000006Farrow.597	mgr:MGG_06349|mgr:MGG_03982|mgr:MGG_07086|mgr:MGG_03244|mgr:MGG_14757|mgr:MGG_01607|mgr:MGG_03069|	2684504|2677355|2682971|2676860|5049772|2679308|2682622|
Pyrimidine metabolism	KEGG PATHWAY	mgr00240	16	62	0.998576	1	evm.model.000004Farrow.714|evm.model.000009Farrow.1087|evm.model.000002Farrow.447|evm.model.000004Farrow.796|evm.model.000009Farrow.813|evm.model.000002Farrow.671|evm.model.000001Farrow.1096|evm.model.000005Farrow.198|evm.model.000004Farrow.283|evm.model.000001Farrow.2318|evm.model.000000Farrow.1168|evm.model.000000Farrow.1611|evm.model.000009Farrow.867|evm.model.000000Farrow.401|evm.model.000002…	mgr:MGG_07076|mgr:MGG_07298|mgr:MGG_08622|mgr:MGG_01537|mgr:MGG_12634|mgr:MGG_00706|mgr:MGG_12098|mgr:MGG_07545|mgr:MGG_12474|mgr:MGG_06731|mgr:MGG_01572|mgr:MGG_17439|mgr:MGG_07263|mgr:MGG_05252|mgr:MGG_02459|mgr:MGG_06915|	2682961|2683194|2679051|2679395|5050508|2675117|2677493|2683465|5051068|2684904|2679518|12984114|2683009|2675753|2681556|2685088|
Basal transcription factors	KEGG PATHWAY	mgr03022	5	30	0.998599	1	evm.model.000000Farrow.1159|evm.model.000002Farrow.42|evm.model.000000Farrow.221|evm.model.000000Farrow.1661|evm.model.000002Farrow.1135	mgr:MGG_04761|mgr:MGG_09459|mgr:MGG_05204|mgr:MGG_01265|mgr:MGG_13401|	2677865|2680502|2675674|2679649|2683405|
Mismatch repair	KEGG PATHWAY	mgr03430	3	23	0.998655	1	evm.model.000001Farrow.437|evm.model.000002Farrow.624|evm.model.000001Farrow.2318	mgr:MGG_00630|mgr:MGG_02459|mgr:MGG_06731|	2674688|2681556|2684904|
Aminoacyl-tRNA biosynthesis	KEGG PATHWAY	mgr00970	7	38	0.999123	1	evm.model.000005Farrow.136|evm.model.000003Farrow.550|evm.model.000002Farrow.128|evm.model.000007Farrow.931|evm.model.000003Farrow.2200|evm.model.000008Farrow.298|evm.model.000007Farrow.609	mgr:MGG_06566|mgr:MGG_13783|mgr:MGG_05956|mgr:MGG_03607|mgr:MGG_01046|mgr:MGG_09080|mgr:MGG_00161|	2684721|2678128|2684019|2676649|2674746|2680031|2674736|
Purine metabolism	KEGG PATHWAY	mgr00230	23	83	0.999227	1	evm.model.000004Farrow.981|evm.model.000007Farrow.909|evm.model.000006Farrow.958|evm.model.000009Farrow.597|evm.model.000005Farrow.889|evm.model.000002Farrow.671|evm.model.000000Farrow.1168|evm.model.000000Farrow.340|evm.model.000001Farrow.1192|evm.model.000003Farrow.1505|evm.model.000001Farrow.2318|evm.model.000006Farrow.1215|evm.model.000002Farrow.447|evm.model.000001Farrow.2441|evm.model.00000…	mgr:MGG_04119|mgr:MGG_17399|mgr:MGG_15034|mgr:MGG_10412|mgr:MGG_12738|mgr:MGG_00706|mgr:MGG_01572|mgr:MGG_08802|mgr:MGG_04618|mgr:MGG_07707|mgr:MGG_06731|mgr:MGG_12537|mgr:MGG_08622|mgr:MGG_03645|mgr:MGG_04495|mgr:MGG_11541|mgr:MGG_13308|mgr:MGG_04119|mgr:MGG_08802|mgr:MGG_10412|mgr:MGG_03699|mgr:MGG_12474|mgr:MGG_02459|	2677609|12984070|12985790|2682024|5050113|2675117|2679518|2678968|2677934|2683634|2684904|5050423|2679051|2676630|2678006|5050698|5049163|2677609|2678968|2682024|2676765|5051068|2681556|
Endocytosis	KEGG PATHWAY	mgr04144	8	42	0.999322	1	evm.model.000001Farrow.290|evm.model.000005Farrow.132|evm.model.000001Farrow.2140|evm.model.000004Farrow.1613|evm.model.000003Farrow.1536|evm.model.000009Farrow.881|evm.model.000008Farrow.749|evm.model.000007Farrow.859	mgr:MGG_01031|mgr:MGG_06572|mgr:MGG_00466|mgr:MGG_01704|mgr:MGG_10676|mgr:MGG_07255|mgr:MGG_00455|mgr:MGG_11513|	2674911|2684727|2674265|2679344|2682877|2683001|2674892|5050670|
DNA replication	KEGG PATHWAY	mgr03030	3	31	0.999932	1	evm.model.000002Farrow.671|evm.model.000002Farrow.624|evm.model.000001Farrow.2318	mgr:MGG_00706|mgr:MGG_02459|mgr:MGG_06731|	2675117|2681556|2684904|
Nucleotide excision repair	KEGG PATHWAY	mgr03420	5	40	0.999953	1	evm.model.000001Farrow.437|evm.model.000002Farrow.1135|evm.model.000002Farrow.624|evm.model.000001Farrow.2318|evm.model.000009Farrow.310	mgr:MGG_00630|mgr:MGG_13401|mgr:MGG_02459|mgr:MGG_06731|mgr:MGG_12329|	2674688|2683405|2681556|2684904|5050927|
RNA transport	KEGG PATHWAY	mgr03013	19	90	0.99999	1	evm.model.000002Farrow.881|evm.model.000005Farrow.705|evm.model.000006Farrow.101|evm.model.000009Farrow.914|evm.model.000008Farrow.789|evm.model.000000Farrow.1063|evm.model.000002Farrow.2295|evm.model.000003Farrow.1205|evm.model.000001Farrow.2294|evm.model.000002Farrow.178|evm.model.000002Farrow.629|evm.model.000000Farrow.764|evm.model.000006Farrow.653|evm.model.000001Farrow.1158|evm.model.000000…	mgr:MGG_12123|mgr:MGG_05134|mgr:MGG_10588|mgr:MGG_00976|mgr:MGG_14666|mgr:MGG_06396|mgr:MGG_10698|mgr:MGG_10192|mgr:MGG_03004|mgr:MGG_04885|mgr:MGG_06948|mgr:MGG_08911|mgr:MGG_03004|mgr:MGG_17732|mgr:MGG_05756|mgr:MGG_04400|mgr:MGG_00341|mgr:MGG_07326|mgr:MGG_13474|	2677427|2675355|2682201|2674784|5050789|2684551|2682902|2681764|2682557|2675387|2685121|2679897|2682557|12987114|2676159|2677872|2674990|2683222|5051634|
RNA polymerase	KEGG PATHWAY	mgr03020	1	26	0.999992	1	evm.model.000000Farrow.1168	mgr:MGG_01572|	2679518|
Spliceosome	KEGG PATHWAY	mgr03040	15	86	0.999999	1	evm.model.000000Farrow.1758|evm.model.000002Farrow.881|evm.model.000006Farrow.1261|evm.model.000000Farrow.271|evm.model.000000Farrow.1413|evm.model.000002Farrow.1651|evm.model.000000Farrow.904|evm.model.000000Farrow.2013|evm.model.000002Farrow.178|evm.model.000009Farrow.1367|evm.model.000009Farrow.777|evm.model.000002Farrow.398|evm.model.000006Farrow.463|evm.model.000002Farrow.947|evm.model.00000…	mgr:MGG_15536|mgr:MGG_12123|mgr:MGG_02997|mgr:MGG_16901|mgr:MGG_04539|mgr:MGG_01426|mgr:MGG_06309|mgr:MGG_00355|mgr:MGG_04885|mgr:MGG_16901|mgr:MGG_07336|mgr:MGG_04083|mgr:MGG_02938|mgr:MGG_03973|mgr:MGG_11513|	12987105|2677427|2682550|12985738|2678209|2679320|2684464|2674959|2675387|12985738|2683055|2677512|2682491|2677428|5050670|
Oxidative phosphorylation	KEGG PATHWAY	mgr00190	11	73	0.999999	1	evm.model.000000Farrow.1141|evm.model.000005Farrow.1230|evm.model.000000Farrow.1813|evm.model.000004Farrow.691|evm.model.000001Farrow.1505|evm.model.000001Farrow.492|evm.model.000002Farrow.400|evm.model.000002Farrow.1787|evm.model.000001Farrow.818|Novel00045|Novel00949	mgr:MGG_06349|mgr:MGG_12387|mgr:MGG_15739|mgr:MGG_07086|mgr:MGG_03244|mgr:MGG_04969|mgr:MGG_15739|mgr:MGG_04140|mgr:MGG_07200|mgr:MGG_09281|mgr:MGG_13815|	2684504|5050982|12984694|2682971|2676860|2675370|12984694|2677650|2683183|2680205|2678029|
Ribosome	KEGG PATHWAY	mgr03010	2	107	1	1	evm.model.000002Farrow.1549|evm.model.000003Farrow.1336	mgr:MGG_06071|mgr:MGG_10160|	2684238|2681787|
--------------------
#Term	Database	ID	Input number	Background number	P-Value	Corrected P-Value	Input	KEGG_ID/KO	Entrez_ID
--------------------
#Term	Database	ID	Input number	Background number	P-Value	Corrected P-Value	Input	KEGG_ID/KO	Entrez_ID
--------------------

## Sheet: CIH vs Con
##Databases: KEGG PATHWAY
('Degradation of aromatic compounds', 'K', 'mgr01220') 29 20
('Ubiquinone and other terpenoid-quinone biosynthesis', 'K', 'mgr00130') 9 7
('Phenylalanine metabolism', 'K', 'mgr00360') 29 20
('Arginine and proline metabolism', 'K', 'mgr00330') 48 36
('Starch and sucrose metabolism', 'K', 'mgr00500') 54 40
('Pentose and glucuronate interconversions', 'K', 'mgr00040') 33 19
('Tryptophan metabolism', 'K', 'mgr00380') 27 26
('Ascorbate and aldarate metabolism', 'K', 'mgr00053') 9 5
('beta-Alanine metabolism', 'K', 'mgr00410') 22 18
('Tyrosine metabolism', 'K', 'mgr00350') 42 27
('Glycine, serine and threonine metabolism', 'K', 'mgr00260') 41 37
('Butanoate metabolism', 'K', 'mgr00650') 26 22
('Biosynthesis of unsaturated fatty acids', 'K', 'mgr01040') 11 10
('Alanine, aspartate and glutamate metabolism', 'K', 'mgr00250') 31 27
('Cyanoamino acid metabolism', 'K', 'mgr00460') 24 16
##Statistical test method: hypergeometric test / Fisher's exact test
##FDR correction method: Benjamini and Hochberg
#Term	Database	ID	Input number	Background number	P-Value	Corrected P-Value	Input	KEGG_ID/KO	Entrez_ID	Hyperlink
Biosynthesis of secondary metabolites	KEGG PATHWAY	mgr01110	234	292	0.000551373	0.0479694	evm.model.000003Farrow.1636|evm.model.000000Farrow.919|evm.model.000000Farrow.2476|evm.model.000000Farrow.121|evm.model.000007Farrow.1346|evm.model.000007Farrow.902|evm.model.000005Farrow.517|evm.model.000001Farrow.679|evm.model.000009Farrow.551|evm.model.000004Farrow.479|evm.model.000002Farrow.1810|evm.model.000003Farrow.646|evm.model.000006Farrow.907|evm.model.000009Farrow.1178|evm.model.000001…	mgr:MGG_08450|mgr:MGG_06376|mgr:MGG_02125|mgr:MGG_03828|mgr:MGG_13895|mgr:MGG_15671|mgr:MGG_00383|mgr:MGG_08123|mgr:MGG_00969|mgr:MGG_05345|mgr:MGG_01970|mgr:MGG_03853|mgr:MGG_04073|mgr:MGG_10655|mgr:MGG_01288|mgr:MGG_06392|mgr:MGG_06511|mgr:MGG_08123|mgr:MGG_07927|mgr:MGG_03051|mgr:MGG_12423|mgr:MGG_04969|mgr:MGG_16230|mgr:MGG_07782|mgr:MGG_12767|mgr:MGG_01970|mgr:MGG_00959|mgr:MGG_00942|mgr:MGG…	2678756|2684531|2681248|2677219|5049391|12984623|2674392|2678405|2674606|2676079|2681089|2677294|2677533|2682268|2679722|2684547|2684666|2678405|2683854|2682604|5051018|2675370|12985251|2683709|5050140|2681089|2674104|2674201|2677367|2674731|5051018|2675637|2680391|2683991|2680764|2678847|2682594|2676659|2675553|12987132|2682959|2676126|2681761|2677194|2684259|5049146|2683112|2681089|2683811|2682…	http://www.genome.jp/kegg-bin/show_pathway?mgr01110/mgr:MGG_08832%09red/mgr:MGG_08835%09red/mgr:MGG_06530%09red/mgr:MGG_01084%09red/mgr:MGG_05984%09red/mgr:MGG_02489%09red/mgr:MGG_11732%09red/mgr:MGG_13291%09red/mgr:MGG_00969%09red/mgr:MGG_17041%09red/mgr:MGG_09919%09red/mgr:MGG_06139%09red/mgr:MGG_04618%09red/mgr:MGG_13763%09red/mgr:MGG_08661%09red/mgr:MGG_10860%09red/mgr:MGG_01970%09red/mgr:MGG…
Metabolic pathways	KEGG PATHWAY	mgr01100	516	734	0.0022267	0.0968615	evm.model.000000Farrow.2474|evm.model.000003Farrow.2107|evm.model.000004Farrow.1333|evm.model.000000Farrow.2476|evm.model.000006Farrow.672|evm.model.000005Farrow.593|evm.model.000001Farrow.2295|evm.model.000002Farrow.1220|evm.model.000000Farrow.1550|evm.model.000009Farrow.1276|evm.model.000009Farrow.1178|evm.model.000005Farrow.355|evm.model.000002Farrow.431|evm.model.000001Farrow.945|evm.model.00…	mgr:MGG_12423|mgr:MGG_02130|mgr:MGG_03264|mgr:MGG_02125|mgr:MGG_02540|mgr:MGG_05713|mgr:MGG_01230|mgr:MGG_11794|mgr:MGG_05758|mgr:MGG_10662|mgr:MGG_10655|mgr:MGG_05189|mgr:MGG_12423|mgr:MGG_16230|mgr:MGG_14264|mgr:MGG_01232|mgr:MGG_09369|mgr:MGG_02130|mgr:MGG_01096|mgr:MGG_07202|mgr:MGG_02384|mgr:MGG_07216|mgr:MGG_06311|mgr:MGG_15380|mgr:MGG_17743|mgr:MGG_14835|mgr:MGG_03840|mgr:MGG_03287|mgr:MGG…	5051018|2681253|2676853|2681248|2682843|2675909|2679432|5049582|2676179|2682275|2682268|2675700|5051018|12985251|5048780|2679434|2680413|2681253|2675098|2683090|2681481|2683104|2684466|12985193|12987132|5049105|2677190|2677020|2680524|2683112|2681089|2674238|2676494|2682281|2679567|12984908|2676861|12987301|2679949|5049582|2675804|2682181|2681446|2683928|2684405|2681694|5051352|2678278|2682366|26…	http://www.genome.jp/kegg-bin/show_pathway?mgr01100/mgr:MGG_05686%09red/mgr:MGG_06530%09red/mgr:MGG_02409%09red/mgr:MGG_14907%09red/mgr:MGG_10083%09red/mgr:MGG_05758%09red/mgr:MGG_14303%09red/mgr:MGG_10860%09red/mgr:MGG_14264%09red/mgr:MGG_12738%09red/mgr:MGG_00383%09red/mgr:MGG_09369%09red/mgr:MGG_16230%09red/mgr:MGG_06324%09red/mgr:MGG_09367%09red/mgr:MGG_06446%09red/mgr:MGG_15027%09red/mgr:MGG…
Biosynthesis of amino acids	KEGG PATHWAY	mgr01230	92	116	0.0300414	0.8712	evm.model.000000Farrow.919|evm.model.000000Farrow.2476|evm.model.000007Farrow.905|evm.model.000007Farrow.871|evm.model.000007Farrow.1346|evm.model.000005Farrow.517|evm.model.000004Farrow.479|evm.model.000002Farrow.1810|evm.model.000002Farrow.1220|evm.model.000005Farrow.1300|evm.model.000006Farrow.395|evm.model.000007Farrow.1506|evm.model.000001Farrow.827|evm.model.000003Farrow.730|evm.model.00000…	mgr:MGG_06376|mgr:MGG_02125|mgr:MGG_01309|mgr:MGG_01092|mgr:MGG_13895|mgr:MGG_00383|mgr:MGG_05345|mgr:MGG_01970|mgr:MGG_11794|mgr:MGG_07195|mgr:MGG_03051|mgr:MGG_07782|mgr:MGG_07202|mgr:MGG_11794|mgr:MGG_05168|mgr:MGG_15868|mgr:MGG_07074|mgr:MGG_07224|mgr:MGG_01970|mgr:MGG_07884|mgr:MGG_01309|mgr:MGG_01084|mgr:MGG_05734|mgr:MGG_02349|mgr:MGG_01712|mgr:MGG_02231|mgr:MGG_06868|mgr:MGG_11389|mgr:MGG…	2684531|2681248|2679590|2674289|5049391|2674392|2676079|2681089|5049582|2683178|2682604|2683709|2683090|5049582|2675637|12986660|2682959|2683112|2681089|2683811|2679590|2674248|2675804|2681446|2679352|2681301|2685041|5051346|2682649|2681089|2679909|2684531|2682823|2674574|2674574|2680448|2680889|2682649|2674574|2685041|12986660|2681472|5049582|5049391|2674754|2683112|2682841|2674201|2681089|12986…	http://www.genome.jp/kegg-bin/show_pathway?mgr01230/mgr:MGG_07187%09red/mgr:MGG_06376%09red/mgr:MGG_06530%09red/mgr:MGG_05168%09red/mgr:MGG_10380%09red/mgr:MGG_08923%09red/mgr:MGG_07384%09red/mgr:MGG_07074%09red/mgr:MGG_02489%09red/mgr:MGG_12007%09red/mgr:MGG_11805%09red/mgr:MGG_11389%09red/mgr:MGG_03094%09red/mgr:MGG_17041%09red/mgr:MGG_15774%09red/mgr:MGG_03661%09red/mgr:MGG_07202%09red/mgr:MGG…
Carbon metabolism	KEGG PATHWAY	mgr01200	77	99	0.0567588	0.945411	evm.model.000002Farrow.1738|evm.model.000003Farrow.2139|evm.model.000007Farrow.485|evm.model.000007Farrow.1346|evm.model.000004Farrow.708|evm.model.000007Farrow.1439|evm.model.000004Farrow.1699|evm.model.000003Farrow.2140|evm.model.000006Farrow.1258|evm.model.000008Farrow.753|evm.model.000004Farrow.539|evm.model.000001Farrow.1618|evm.model.000000Farrow.1666|evm.model.000006Farrow.1342|evm.model.0…	mgr:MGG_04156|mgr:MGG_03094|mgr:MGG_07702|mgr:MGG_13895|mgr:MGG_01712|mgr:MGG_08661|mgr:MGG_09856|mgr:MGG_07884|mgr:MGG_03041|mgr:MGG_00450|mgr:MGG_09681|mgr:MGG_04895|mgr:MGG_00175|mgr:MGG_15038|mgr:MGG_07195|mgr:MGG_11794|mgr:MGG_06950|mgr:MGG_07207|mgr:MGG_02813|mgr:MGG_07207|mgr:MGG_17079|mgr:MGG_13499|mgr:MGG_08661|mgr:MGG_12868|mgr:MGG_05984|mgr:MGG_05480|mgr:MGG_06011|mgr:MGG_02624|mgr:MGG…	2677635|2682647|2683629|5049391|2679352|2678943|2680813|2683811|2682594|2674138|2680764|2675603|2674491|12984732|2683178|5049582|2685123|2683095|2682366|2683095|12984426|5051652|2678943|5050236|2683991|2676134|2683964|2682823|12985251|5050140|5050140|2681687|2678116|2677635|2684685|2683090|2676604|2683964|2674646|2682823|2674480|2683991|2675603|2684621|2674722|2683991|12984426|2682649|2682594|267…	http://www.genome.jp/kegg-bin/show_pathway?mgr01200/mgr:MGG_04895%09red/mgr:MGG_08835%09red/mgr:MGG_06530%09red/mgr:MGG_07702%09red/mgr:MGG_01084%09red/mgr:MGG_09856%09red/mgr:MGG_05984%09red/mgr:MGG_06950%09red/mgr:MGG_04113%09red/mgr:MGG_10607%09red/mgr:MGG_03094%09red/mgr:MGG_13157%09red/mgr:MGG_07207%09red/mgr:MGG_07202%09red/mgr:MGG_15038%09red/mgr:MGG_08661%09red/mgr:MGG_03096%09red/mgr:MGG…
Fructose and mannose metabolism	KEGG PATHWAY	mgr00051	29	31	0.0598792	0.945411	evm.model.000007Farrow.1348|evm.model.000003Farrow.1865|evm.model.000007Farrow.1346|evm.model.000003Farrow.2140|evm.model.000000Farrow.1602|evm.model.000001Farrow.301|evm.model.000007Farrow.399|evm.model.000007Farrow.1116|evm.model.000004Farrow.398|evm.model.000008Farrow.323|evm.model.000001Farrow.902|evm.model.000000Farrow.2122|evm.model.000009Farrow.1320|evm.model.000001Farrow.771|evm.model.000…	mgr:MGG_08318|mgr:MGG_10334|mgr:MGG_13895|mgr:MGG_07884|mgr:MGG_01637|mgr:MGG_01288|mgr:MGG_09715|mgr:MGG_04076|mgr:MGG_03096|mgr:MGG_01713|mgr:MGG_08582|mgr:MGG_02486|mgr:MGG_08317|mgr:MGG_06524|mgr:MGG_13895|mgr:MGG_03041|mgr:MGG_03094|mgr:MGG_01713|mgr:MGG_03096|mgr:MGG_03041|mgr:MGG_00956|mgr:MGG_12116|mgr:MGG_13895|mgr:MGG_07884|mgr:MGG_01231|mgr:MGG_10677|mgr:MGG_10503|mgr:MGG_13895|mgr:MGG…	2678615|2681909|5049391|2683811|2679111|2679722|2680669|2677505|2682649|2679353|2678702|2681583|2678616|2684679|5049391|2682594|2682647|2679353|2682649|2682594|2674255|5049878|5049391|2683811|2679433|2682878|2682115|5049391|5049878|	http://www.genome.jp/kegg-bin/show_pathway?mgr00051/mgr:MGG_08582%09red/mgr:MGG_10503%09red/mgr:MGG_01288%09red/mgr:MGG_08318%09red/mgr:MGG_08317%09red/mgr:MGG_03094%09red/mgr:MGG_03096%09red/mgr:MGG_12116%09red/mgr:MGG_13895%09red/mgr:MGG_01713%09red/mgr:MGG_06524%09red/mgr:MGG_10334%09red/mgr:MGG_07884%09red/mgr:MGG_00956%09red/mgr:MGG_04076%09red/mgr:MGG_09715%09red/mgr:MGG_03041%09red/mgr:MGG…
Valine, leucine and isoleucine degradation	KEGG PATHWAY	mgr00280	25	26	0.0652007	0.945411	evm.model.000000Farrow.2476|evm.model.000002Farrow.477|evm.model.000009Farrow.159|evm.model.000003Farrow.958|evm.model.000001Farrow.119|evm.model.000005Farrow.894|evm.model.000007Farrow.692|evm.model.000002Farrow.955|evm.model.000007Farrow.1441|evm.model.000001Farrow.2296|evm.model.000006Farrow.671|evm.model.000003Farrow.1429|evm.model.000007Farrow.1247|evm.model.000001Farrow.1442|evm.model.00000…	mgr:MGG_02125|mgr:MGG_02540|mgr:MGG_00942|mgr:MGG_11480|mgr:MGG_12868|mgr:MGG_10320|mgr:MGG_13499|mgr:MGG_08661|mgr:MGG_03900|mgr:MGG_01662|mgr:MGG_02541|mgr:MGG_12868|mgr:MGG_01026|mgr:MGG_03900|mgr:MGG_03097|mgr:MGG_02489|mgr:MGG_02540|mgr:MGG_03840|mgr:MGG_00942|mgr:MGG_03900|mgr:MGG_01687|mgr:MGG_02540|mgr:MGG_06511|mgr:MGG_08661|mgr:MGG_10320|	2681248|2682843|2674201|5050640|5050236|2681895|5051652|2678943|2677194|2679339|2682844|5050236|2674675|2677194|2682650|2681586|2682843|2677190|2674201|2677194|2679364|2682843|2684666|2678943|2681895|	http://www.genome.jp/kegg-bin/show_pathway?mgr00280/mgr:MGG_00942%09red/mgr:MGG_06511%09red/mgr:MGG_03097%09red/mgr:MGG_13499%09red/mgr:MGG_08661%09red/mgr:MGG_02125%09red/mgr:MGG_12868%09red/mgr:MGG_02540%09red/mgr:MGG_02541%09red/mgr:MGG_01662%09red/mgr:MGG_10320%09red/mgr:MGG_02489%09red/mgr:MGG_01687%09red/mgr:MGG_11480%09red/mgr:MGG_03900%09red/mgr:MGG_01026%09red/mgr:MGG_03840%09red
2-Oxocarboxylic acid metabolism	KEGG PATHWAY	mgr01210	31	35	0.0778465	0.96752	evm.model.000002Farrow.1738|evm.model.000000Farrow.2476|evm.model.000007Farrow.871|evm.model.000009Farrow.159|evm.model.000004Farrow.708|evm.model.000009Farrow.116|evm.model.000001Farrow.684|evm.model.000004Farrow.479|evm.model.000002Farrow.1810|evm.model.000009Farrow.1394|evm.model.000006Farrow.395|evm.model.000009Farrow.1140|evm.model.000001Farrow.756|evm.model.000001Farrow.2217|evm.model.00000…	mgr:MGG_04156|mgr:MGG_02125|mgr:MGG_01092|mgr:MGG_00942|mgr:MGG_01712|mgr:MGG_00942|mgr:MGG_01970|mgr:MGG_05345|mgr:MGG_01970|mgr:MGG_06868|mgr:MGG_03051|mgr:MGG_15774|mgr:MGG_06530|mgr:MGG_01970|mgr:MGG_04156|mgr:MGG_07202|mgr:MGG_12007|mgr:MGG_02489|mgr:MGG_01139|mgr:MGG_01139|mgr:MGG_09919|mgr:MGG_03521|mgr:MGG_11805|mgr:MGG_01139|mgr:MGG_01970|mgr:MGG_03945|mgr:MGG_08584|mgr:MGG_09919|mgr:MGG…	2677635|2681248|2674289|2674201|2679352|2674201|2681089|2676079|2681089|2685041|2682604|12985420|2684685|2681089|2677635|2683090|5049793|2681586|2674574|2674574|2680889|2676822|2685052|2674574|2681089|2677118|2678704|2680889|2685041|2681472|2681114|	http://www.genome.jp/kegg-bin/show_pathway?mgr01210/mgr:MGG_06530%09red/mgr:MGG_02489%09red/mgr:MGG_11805%09red/mgr:MGG_01995%09red/mgr:MGG_15774%09red/mgr:MGG_07202%09red/mgr:MGG_00942%09red/mgr:MGG_03051%09red/mgr:MGG_03521%09red/mgr:MGG_01970%09red/mgr:MGG_01712%09red/mgr:MGG_12007%09red/mgr:MGG_05345%09red/mgr:MGG_02125%09red/mgr:MGG_03945%09red/mgr:MGG_01092%09red/mgr:MGG_09919%09red/mgr:MGG…
Fatty acid degradation	KEGG PATHWAY	mgr00071	16	16	0.106384	0.981933	evm.model.000009Farrow.407|evm.model.000001Farrow.1168|evm.model.000005Farrow.1432|evm.model.000003Farrow.6|evm.model.000007Farrow.692|evm.model.000002Farrow.955|evm.model.000007Farrow.1441|evm.model.000007Farrow.1440|evm.model.000007Farrow.1439|evm.model.000003Farrow.1429|evm.model.000006Farrow.1044|evm.model.000004Farrow.1452|evm.model.000006Farrow.339|evm.model.000001Farrow.119|evm.model.00000…	mgr:MGG_06011|mgr:MGG_03880|mgr:MGG_06011|mgr:MGG_00057|mgr:MGG_13499|mgr:MGG_08661|mgr:MGG_03900|mgr:MGG_03880|mgr:MGG_08661|mgr:MGG_12868|mgr:MGG_03900|mgr:MGG_10879|mgr:MGG_03880|mgr:MGG_12868|mgr:MGG_03900|mgr:MGG_01551|	2683964|2677367|2683964|2675055|5051652|2678943|2677194|2677367|2678943|5050236|2677194|2676401|2677367|5050236|2677194|2679695|	http://www.genome.jp/kegg-bin/show_pathway?mgr00071/mgr:MGG_08661%09red/mgr:MGG_06011%09red/mgr:MGG_13499%09red/mgr:MGG_12868%09red/mgr:MGG_00057%09red/mgr:MGG_10879%09red/mgr:MGG_03880%09red/mgr:MGG_03900%09red/mgr:MGG_01551%09red
Pentose phosphate pathway	KEGG PATHWAY	mgr00030	21	23	0.112866	0.981933	evm.model.000003Farrow.198|evm.model.000007Farrow.1491|evm.model.000005Farrow.410|evm.model.000006Farrow.1162|evm.model.000007Farrow.1346|evm.model.000005Farrow.437|evm.model.000000Farrow.1590|evm.model.000002Farrow.2118|evm.model.000007Farrow.1162|evm.model.000003Farrow.2140|evm.model.000008Farrow.593|evm.model.000004Farrow.398|evm.model.000002Farrow.1725|evm.model.000004Farrow.539|evm.model.000…	mgr:MGG_09681|mgr:MGG_02624|mgr:MGG_05984|mgr:MGG_02624|mgr:MGG_13895|mgr:MGG_04495|mgr:MGG_09681|mgr:MGG_05984|mgr:MGG_13895|mgr:MGG_07884|mgr:MGG_03096|mgr:MGG_03096|mgr:MGG_04113|mgr:MGG_09681|mgr:MGG_10076|mgr:MGG_04446|mgr:MGG_00175|mgr:MGG_05984|mgr:MGG_13895|mgr:MGG_07884|mgr:MGG_13895|	2680764|2682823|2683991|2682823|5049391|2678006|2680764|2683991|5049391|2683811|2682649|2682649|2677623|2680764|2681687|2678116|2674491|2683991|5049391|2683811|5049391|	http://www.genome.jp/kegg-bin/show_pathway?mgr00030/mgr:MGG_04113%09red/mgr:MGG_04495%09red/mgr:MGG_03096%09red/mgr:MGG_13895%09red/mgr:MGG_00175%09red/mgr:MGG_04446%09red/mgr:MGG_05984%09red/mgr:MGG_07884%09red/mgr:MGG_09681%09red/mgr:MGG_02624%09red/mgr:MGG_10076%09red
Glyoxylate and dicarboxylate metabolism	KEGG PATHWAY	mgr00630	21	23	0.112866	0.981933	evm.model.000008Farrow.190|evm.model.000006Farrow.1497|evm.model.000003Farrow.1618|evm.model.000001Farrow.2462|evm.model.000002Farrow.150|evm.model.000005Farrow.687|evm.model.000003Farrow.948|evm.model.000008Farrow.577|evm.model.000007Farrow.692|evm.model.000001Farrow.1618|evm.model.000009Farrow.746|evm.model.000003Farrow.1045|evm.model.000002Farrow.2379|evm.model.000003Farrow.260|evm.model.00000…	mgr:MGG_10061|mgr:MGG_02538|mgr:MGG_06442|mgr:MGG_02616|mgr:MGG_02813|mgr:MGG_17079|mgr:MGG_00923|mgr:MGG_17079|mgr:MGG_13499|mgr:MGG_04895|mgr:MGG_04895|mgr:MGG_08835|mgr:MGG_13763|mgr:MGG_06149|mgr:MGG_03521|mgr:MGG_08835|mgr:MGG_09367|mgr:MGG_06442|mgr:MGG_04895|mgr:MGG_07202|mgr:MGG_10061|	2681672|2682841|2684597|2682815|2682366|12984426|2674480|12984426|5051652|2675603|2675603|2679821|5048985|2684249|2676822|2679821|2680415|2684597|2675603|2683090|2681672|	http://www.genome.jp/kegg-bin/show_pathway?mgr00630/mgr:MGG_04895%09red/mgr:MGG_07202%09red/mgr:MGG_08835%09red/mgr:MGG_10061%09red/mgr:MGG_02813%09red/mgr:MGG_00923%09red/mgr:MGG_02538%09red/mgr:MGG_09367%09red/mgr:MGG_17079%09red/mgr:MGG_13499%09red/mgr:MGG_06149%09red/mgr:MGG_13763%09red/mgr:MGG_02616%09red/mgr:MGG_06442%09red/mgr:MGG_03521%09red
Methane metabolism	KEGG PATHWAY	mgr00680	22	25	0.128345	0.991315	evm.model.000005Farrow.1432|evm.model.000007Farrow.1346|evm.model.000004Farrow.1699|evm.model.000002Farrow.1220|evm.model.000009Farrow.407|evm.model.000001Farrow.329|evm.model.000004Farrow.918|evm.model.000004Farrow.398|evm.model.000005Farrow.71|evm.model.000003Farrow.730|evm.model.000003Farrow.948|evm.model.000003Farrow.715|evm.model.000008Farrow.593|evm.model.000004Farrow.916|evm.model.000008Fa…	mgr:MGG_06011|mgr:MGG_13895|mgr:MGG_09856|mgr:MGG_11794|mgr:MGG_06011|mgr:MGG_07207|mgr:MGG_13895|mgr:MGG_03096|mgr:MGG_13895|mgr:MGG_11794|mgr:MGG_00923|mgr:MGG_00901|mgr:MGG_03096|mgr:MGG_03095|mgr:MGG_04014|mgr:MGG_13157|mgr:MGG_03661|mgr:MGG_03095|mgr:MGG_10607|mgr:MGG_07207|mgr:MGG_13895|mgr:MGG_11794|	2683964|5049391|2680813|5049582|2683964|2683095|5049391|2682649|5049391|5049582|2674480|2674722|2682649|2682648|2677447|5051560|2676604|2682648|2682254|2683095|5049391|5049582|	http://www.genome.jp/kegg-bin/show_pathway?mgr00680/mgr:MGG_13157%09red/mgr:MGG_07207%09red/mgr:MGG_03095%09red/mgr:MGG_03661%09red/mgr:MGG_03096%09red/mgr:MGG_13895%09red/mgr:MGG_09856%09red/mgr:MGG_06011%09red/mgr:MGG_04014%09red/mgr:MGG_11794%09red/mgr:MGG_00923%09red/mgr:MGG_10607%09red/mgr:MGG_00901%09red
Valine, leucine and isoleucine biosynthesis	KEGG PATHWAY	mgr00290	16	17	0.136733	0.991315	evm.model.000009Farrow.289|evm.model.000008Farrow.865|evm.model.000000Farrow.2476|evm.model.000003Farrow.248|evm.model.000002Farrow.580|evm.model.000005Farrow.951|evm.model.000000Farrow.53|evm.model.000009Farrow.159|evm.model.000009Farrow.1140|evm.model.000009Farrow.116|evm.model.000000Farrow.52|evm.model.000004Farrow.479|evm.model.000007Farrow.1257|evm.model.000008Farrow.519|evm.model.000002Farr…	mgr:MGG_12007|mgr:MGG_02489|mgr:MGG_02125|mgr:MGG_07224|mgr:MGG_03945|mgr:MGG_06868|mgr:MGG_01139|mgr:MGG_00942|mgr:MGG_15774|mgr:MGG_00942|mgr:MGG_01139|mgr:MGG_05345|mgr:MGG_07224|mgr:MGG_01139|mgr:MGG_06950|mgr:MGG_06868|	5049793|2681586|2681248|2683112|2677118|2685041|2674574|2674201|12985420|2674201|2674574|2676079|2683112|2674574|2685123|2685041|	http://www.genome.jp/kegg-bin/show_pathway?mgr00290/mgr:MGG_15774%09red/mgr:MGG_05345%09red/mgr:MGG_02125%09red/mgr:MGG_03945%09red/mgr:MGG_00942%09red/mgr:MGG_12007%09red/mgr:MGG_02489%09red/mgr:MGG_06950%09red/mgr:MGG_01139%09red/mgr:MGG_07224%09red/mgr:MGG_06868%09red
Glycolysis / Gluconeogenesis	KEGG PATHWAY	mgr00010	31	39	0.155585	1	evm.model.000005Farrow.1432|evm.model.000007Farrow.1346|evm.model.000005Farrow.437|evm.model.000008Farrow.753|evm.model.000003Farrow.646|evm.model.000009Farrow.1391|evm.model.000009Farrow.407|evm.model.000001Farrow.2153|evm.model.000007Farrow.1441|evm.model.000007Farrow.1440|evm.model.000004Farrow.398|evm.model.000006Farrow.339|evm.model.000002Farrow.246|evm.model.000001Farrow.1442|evm.model.0000…	mgr:MGG_06011|mgr:MGG_13895|mgr:MGG_04495|mgr:MGG_00450|mgr:MGG_03853|mgr:MGG_01892|mgr:MGG_06011|mgr:MGG_05008|mgr:MGG_03900|mgr:MGG_03880|mgr:MGG_03096|mgr:MGG_03880|mgr:MGG_03041|mgr:MGG_03900|mgr:MGG_13895|mgr:MGG_03041|mgr:MGG_03880|mgr:MGG_06489|mgr:MGG_03094|mgr:MGG_00901|mgr:MGG_03096|mgr:MGG_13895|mgr:MGG_03900|mgr:MGG_01892|mgr:MGG_10607|mgr:MGG_00057|mgr:MGG_01892|mgr:MGG_13895|mgr:MGG…	2683964|5049391|2678006|2674138|2677294|2679567|2683964|2675286|2677194|2677367|2682649|2677367|2682594|2677194|5049391|2682594|2677367|2684644|2682647|2674722|2682649|5049391|2677194|2679567|2682254|2675055|2679567|5049391|2676861|2678803|2674248|	http://www.genome.jp/kegg-bin/show_pathway?mgr00010/mgr:MGG_03245%09red/mgr:MGG_04495%09red/mgr:MGG_08597%09red/mgr:MGG_03096%09red/mgr:MGG_06489%09red/mgr:MGG_13895%09red/mgr:MGG_01084%09red/mgr:MGG_03094%09red/mgr:MGG_06011%09red/mgr:MGG_10607%09red/mgr:MGG_00057%09red/mgr:MGG_05008%09red/mgr:MGG_01892%09red/mgr:MGG_03041%09red/mgr:MGG_00450%09red/mgr:MGG_03880%09red/mgr:MGG_03900%09red/mgr:MGG…
Pantothenate and CoA biosynthesis	KEGG PATHWAY	mgr00770	15	17	0.186909	1	evm.model.000009Farrow.289|evm.model.000008Farrow.865|evm.model.000002Farrow.1938|evm.model.000002Farrow.580|evm.model.000005Farrow.951|evm.model.000000Farrow.53|evm.model.000009Farrow.159|evm.model.000000Farrow.2476|evm.model.000009Farrow.1140|evm.model.000009Farrow.620|evm.model.000000Farrow.52|evm.model.000004Farrow.479|evm.model.000009Farrow.116|evm.model.000008Farrow.519|evm.model.000009Farr…	mgr:MGG_12007|mgr:MGG_02489|mgr:MGG_01895|mgr:MGG_03945|mgr:MGG_06868|mgr:MGG_01139|mgr:MGG_00942|mgr:MGG_02125|mgr:MGG_15774|mgr:MGG_09544|mgr:MGG_01139|mgr:MGG_05345|mgr:MGG_00942|mgr:MGG_01139|mgr:MGG_06868|	5049793|2681586|2679570|2677118|2685041|2674574|2674201|2681248|12985420|2680499|2674574|2676079|2674201|2674574|2685041|	http://www.genome.jp/kegg-bin/show_pathway?mgr00770/mgr:MGG_15774%09red/mgr:MGG_05345%09red/mgr:MGG_02125%09red/mgr:MGG_03945%09red/mgr:MGG_00942%09red/mgr:MGG_01895%09red/mgr:MGG_12007%09red/mgr:MGG_02489%09red/mgr:MGG_01139%09red/mgr:MGG_09544%09red/mgr:MGG_06868%09red
Glycerolipid metabolism	KEGG PATHWAY	mgr00561	20	25	0.217144	1	evm.model.000001Farrow.278|evm.model.000001Farrow.300|evm.model.000003Farrow.2107|evm.model.000007Farrow.903|evm.model.000003Farrow.1140|evm.model.000000Farrow.1575|evm.model.000008Farrow.967|evm.model.000006Farrow.478|evm.model.000001Farrow.2433|evm.model.000007Farrow.1441|evm.model.000003Farrow.2141|evm.model.000002Farrow.2379|evm.model.000003Farrow.260|evm.model.000004Farrow.916|evm.model.0000…	mgr:MGG_01291|mgr:MGG_01281|mgr:MGG_02130|mgr:MGG_01311|mgr:MGG_05326|mgr:MGG_16286|mgr:MGG_06489|mgr:MGG_02921|mgr:MGG_02921|mgr:MGG_03900|mgr:MGG_03095|mgr:MGG_13763|mgr:MGG_06149|mgr:MGG_03095|mgr:MGG_04014|mgr:MGG_03900|mgr:MGG_02130|mgr:MGG_03900|mgr:MGG_02130|mgr:MGG_02130|	2679572|2679447|2681253|2679592|2675528|12985310|2684644|2682474|2682474|2677194|2682648|5048985|2684249|2682648|2677447|2677194|2681253|2677194|2681253|2681253|	http://www.genome.jp/kegg-bin/show_pathway?mgr00561/mgr:MGG_02130%09red/mgr:MGG_02921%09red/mgr:MGG_03095%09red/mgr:MGG_01311%09red/mgr:MGG_06149%09red/mgr:MGG_06489%09red/mgr:MGG_13763%09red/mgr:MGG_01281%09red/mgr:MGG_04014%09red/mgr:MGG_01291%09red/mgr:MGG_16286%09red/mgr:MGG_03900%09red/mgr:MGG_05326%09red
Lysine degradation	KEGG PATHWAY	mgr00310	15	18	0.228721	1	evm.model.000009Farrow.602|evm.model.000007Farrow.899|evm.model.000007Farrow.692|evm.model.000008Farrow.1432|evm.model.000007Farrow.1441|evm.model.000003Farrow.1982|evm.model.000001Farrow.2295|evm.model.000003Farrow.1429|evm.model.000005Farrow.1289|evm.model.000001Farrow.862|evm.model.000001Farrow.119|evm.model.000001Farrow.1442|evm.model.000005Farrow.1276|evm.model.000001Farrow.231|evm.model.000…	mgr:MGG_17041|mgr:MGG_01359|mgr:MGG_13499|mgr:MGG_01230|mgr:MGG_03900|mgr:MGG_01230|mgr:MGG_01230|mgr:MGG_12868|mgr:MGG_12767|mgr:MGG_12767|mgr:MGG_12868|mgr:MGG_03900|mgr:MGG_01230|mgr:MGG_01230|mgr:MGG_03900|	12984319|2679732|5051652|2679432|2677194|2679432|2679432|5050236|5050140|5050140|5050236|2677194|2679432|2679432|2677194|	http://www.genome.jp/kegg-bin/show_pathway?mgr00310/mgr:MGG_17041%09red/mgr:MGG_01359%09red/mgr:MGG_13499%09red/mgr:MGG_12868%09red/mgr:MGG_12767%09red/mgr:MGG_03900%09red/mgr:MGG_01230%09red
Galactose metabolism	KEGG PATHWAY	mgr00052	17	22	0.27465	1	evm.model.000003Farrow.1993|evm.model.000006Farrow.1258|evm.model.000002Farrow.2125|evm.model.000003Farrow.646|evm.model.000001Farrow.1882|evm.model.000009Farrow.100|evm.model.000005Farrow.437|evm.model.000002Farrow.54|evm.model.000001Farrow.1535|evm.model.000005Farrow.1252|evm.model.000007Farrow.1037|evm.model.000000Farrow.331|evm.model.000002Farrow.246|evm.model.000008Farrow.418|evm.model.00000…	mgr:MGG_07935|mgr:MGG_03041|mgr:MGG_07935|mgr:MGG_03853|mgr:MGG_08012|mgr:MGG_07547|mgr:MGG_04495|mgr:MGG_05890|mgr:MGG_03245|mgr:MGG_07547|mgr:MGG_10662|mgr:MGG_11289|mgr:MGG_03041|mgr:MGG_07935|mgr:MGG_07547|mgr:MGG_10662|mgr:MGG_02368|	2683862|2682594|2683862|2677294|2678278|2683467|2678006|2684085|2676861|2683467|2682275|2679949|2682594|2683862|2683467|2682275|2681465|	http://www.genome.jp/kegg-bin/show_pathway?mgr00052/mgr:MGG_03245%09red/mgr:MGG_02368%09red/mgr:MGG_04495%09red/mgr:MGG_07547%09red/mgr:MGG_08012%09red/mgr:MGG_05890%09red/mgr:MGG_11289%09red/mgr:MGG_03041%09red/mgr:MGG_10662%09red/mgr:MGG_03853%09red/mgr:MGG_07935%09red
Lysine biosynthesis	KEGG PATHWAY	mgr00300	10	12	0.294757	1	evm.model.000008Farrow.796|evm.model.000009Farrow.922|evm.model.000002Farrow.582|evm.model.000007Farrow.871|evm.model.000007Farrow.899|evm.model.000006Farrow.395|evm.model.000002Farrow.1984|evm.model.000009Farrow.602|evm.model.000008Farrow.496|evm.model.000002Farrow.2374	mgr:MGG_11450|mgr:MGG_08584|mgr:MGG_09919|mgr:MGG_01092|mgr:MGG_01359|mgr:MGG_03051|mgr:MGG_09919|mgr:MGG_17041|mgr:MGG_11805|mgr:MGG_02231|	5050609|2678704|2680889|2674289|2679732|2682604|2680889|12984319|2685052|2681301|	http://www.genome.jp/kegg-bin/show_pathway?mgr00300/mgr:MGG_17041%09red/mgr:MGG_09919%09red/mgr:MGG_08584%09red/mgr:MGG_01092%09red/mgr:MGG_01359%09red/mgr:MGG_03051%09red/mgr:MGG_02231%09red/mgr:MGG_11805%09red/mgr:MGG_11450%09red
Arachidonic acid metabolism	KEGG PATHWAY	mgr00590	7	8	0.321521	1	evm.model.000003Farrow.708|evm.model.000009Farrow.156|evm.model.000002Farrow.323|evm.model.000002Farrow.986|evm.model.000001Farrow.250|evm.model.000006Farrow.15|evm.model.000004Farrow.1360	mgr:MGG_05826|mgr:MGG_09481|mgr:MGG_10859|mgr:MGG_07460|mgr:MGG_02134|mgr:MGG_10859|mgr:MGG_05826|	2684149|2680552|2676375|2683380|2681257|2676375|2684149|	http://www.genome.jp/kegg-bin/show_pathway?mgr00590/mgr:MGG_05826%09red/mgr:MGG_10859%09red/mgr:MGG_07460%09red/mgr:MGG_09481%09red/mgr:MGG_02134%09red
Fatty acid elongation	KEGG PATHWAY	mgr00062	7	8	0.321521	1	evm.model.000002Farrow.823|evm.model.000004Farrow.1176|evm.model.000000Farrow.55|evm.model.000003Farrow.1429|evm.model.000000Farrow.1275|evm.model.000001Farrow.119|evm.model.000001Farrow.1563	mgr:MGG_07280|mgr:MGG_05096|mgr:MGG_05096|mgr:MGG_12868|mgr:MGG_02999|mgr:MGG_12868|mgr:MGG_03250|	2683026|2675553|2675553|5050236|2682552|5050236|2676406|	http://www.genome.jp/kegg-bin/show_pathway?mgr00062/mgr:MGG_12868%09red/mgr:MGG_03250%09red/mgr:MGG_07280%09red/mgr:MGG_05096%09red/mgr:MGG_02999%09red
Glutathione metabolism	KEGG PATHWAY	mgr00480	16	22	0.344447	1	evm.model.000009Farrow.157|evm.model.000008Farrow.603|evm.model.000001Farrow.1755|evm.model.000003Farrow.445|evm.model.000002Farrow.665|evm.model.000004Farrow.559|evm.model.000002Farrow.986|evm.model.000002Farrow.574|evm.model.000001Farrow.1557|evm.model.000001Farrow.2211|evm.model.000003Farrow.1075|evm.model.000001Farrow.250|evm.model.000001Farrow.1465|evm.model.000000Farrow.1666|evm.model.00000…	mgr:MGG_00256|mgr:MGG_05677|mgr:MGG_05367|mgr:MGG_00771|mgr:MGG_02441|mgr:MGG_06747|mgr:MGG_07460|mgr:MGG_05367|mgr:MGG_12749|mgr:MGG_00771|mgr:MGG_06454|mgr:MGG_02134|mgr:MGG_00771|mgr:MGG_00175|mgr:MGG_06197|mgr:MGG_00771|	2674624|2675982|2675856|2675072|2681538|2684920|2683380|2675856|5050123|2675072|2684609|2681257|2675072|2674491|2684363|2675072|	http://www.genome.jp/kegg-bin/show_pathway?mgr00480/mgr:MGG_06197%09red/mgr:MGG_00771%09red/mgr:MGG_02134%09red/mgr:MGG_12749%09red/mgr:MGG_07460%09red/mgr:MGG_05367%09red/mgr:MGG_06454%09red/mgr:MGG_00175%09red/mgr:MGG_05677%09red/mgr:MGG_02441%09red/mgr:MGG_06747%09red/mgr:MGG_00256%09red
Sphingolipid metabolism	KEGG PATHWAY	mgr00600	12	16	0.352771	1	evm.model.000001Farrow.1180|evm.model.000009Farrow.336|evm.model.000002Farrow.484|evm.model.000006Farrow.1322|evm.model.000005Farrow.355|evm.model.000002Farrow.1807|evm.model.000003Farrow.1446|evm.model.000002Farrow.54|evm.model.000000Farrow.504|evm.model.000000Farrow.331|evm.model.000006Farrow.586|evm.model.000000Farrow.247	mgr:MGG_07162|mgr:MGG_13187|mgr:MGG_10668|mgr:MGG_03090|mgr:MGG_05189|mgr:MGG_03090|mgr:MGG_06250|mgr:MGG_05890|mgr:MGG_10308|mgr:MGG_11289|mgr:MGG_05197|mgr:MGG_05197|	2683145|5049056|2682281|2682643|2675700|2682643|2684405|2684085|2681960|2679949|2675469|2675469|	http://www.genome.jp/kegg-bin/show_pathway?mgr00600/mgr:MGG_03090%09red/mgr:MGG_06250%09red/mgr:MGG_10668%09red/mgr:MGG_07162%09red/mgr:MGG_05890%09red/mgr:MGG_05189%09red/mgr:MGG_13187%09red/mgr:MGG_11289%09red/mgr:MGG_05197%09red/mgr:MGG_10308%09red
Linoleic acid metabolism	KEGG PATHWAY	mgr00591	6	7	0.359595	1	evm.model.000007Farrow.1116|evm.model.000007Farrow.399|evm.model.000005Farrow.425|evm.model.000001Farrow.1796|evm.model.000008Farrow.323|evm.model.000005Farrow.1316	mgr:MGG_04076|mgr:MGG_09715|mgr:MGG_01713|mgr:MGG_12116|mgr:MGG_01713|mgr:MGG_12116|	2677505|2680669|2679353|5049878|2679353|5049878|	http://www.genome.jp/kegg-bin/show_pathway?mgr00591/mgr:MGG_12116%09red/mgr:MGG_01713%09red/mgr:MGG_04076%09red/mgr:MGG_09715%09red
Cysteine and methionine metabolism	KEGG PATHWAY	mgr00270	26	38	0.360028	1	evm.model.000002Farrow.1738|evm.model.000006Farrow.956|evm.model.000005Farrow.517|evm.model.000003Farrow.2006|evm.model.000005Farrow.1300|evm.model.000004Farrow.1431|evm.model.000006Farrow.395|evm.model.000001Farrow.756|evm.model.000008Farrow.180|evm.model.000001Farrow.1466|evm.model.000009Farrow.692|evm.model.000003Farrow.942|evm.model.000008Farrow.495|evm.model.000002Farrow.1984|evm.model.00000…	mgr:MGG_04156|mgr:MGG_14202|mgr:MGG_00383|mgr:MGG_07384|mgr:MGG_07195|mgr:MGG_07627|mgr:MGG_03051|mgr:MGG_06530|mgr:MGG_06466|mgr:MGG_04156|mgr:MGG_06197|mgr:MGG_00889|mgr:MGG_01469|mgr:MGG_09919|mgr:MGG_10380|mgr:MGG_07074|mgr:MGG_09367|mgr:MGG_11805|mgr:MGG_06095|mgr:MGG_11450|mgr:MGG_09919|mgr:MGG_08835|mgr:MGG_07195|mgr:MGG_08835|mgr:MGG_06466|mgr:MGG_06950|	2677635|5048695|2674392|2683304|2683178|2683547|2682604|2684685|2684621|2677635|2684363|2674664|2679245|2680889|2681991|2682959|2680415|2685052|2684214|5050609|2680889|2679821|2683178|2679821|2684621|2685123|	http://www.genome.jp/kegg-bin/show_pathway?mgr00270/mgr:MGG_14202%09red/mgr:MGG_09919%09red/mgr:MGG_01469%09red/mgr:MGG_07195%09red/mgr:MGG_08835%09red/mgr:MGG_06530%09red/mgr:MGG_07627%09red/mgr:MGG_09367%09red/mgr:MGG_10380%09red/mgr:MGG_07384%09red/mgr:MGG_06095%09red/mgr:MGG_06197%09red/mgr:MGG_06466%09red/mgr:MGG_00889%09red/mgr:MGG_06950%09red/mgr:MGG_11805%09red/mgr:MGG_03051%09red/mgr:MGG…
Fatty acid metabolism	KEGG PATHWAY	mgr01212	16	23	0.393001	1	evm.model.000007Farrow.64|evm.model.000002Farrow.823|evm.model.000007Farrow.692|evm.model.000002Farrow.955|evm.model.000007Farrow.1439|evm.model.000004Farrow.1176|evm.model.000000Farrow.55|evm.model.000001Farrow.1575|evm.model.000003Farrow.1429|evm.model.000002Farrow.1343|evm.model.000004Farrow.721|evm.model.000004Farrow.542|evm.model.000001Farrow.119|evm.model.000009Farrow.653|evm.model.000001Fa…	mgr:MGG_07216|mgr:MGG_07280|mgr:MGG_13499|mgr:MGG_08661|mgr:MGG_08661|mgr:MGG_05096|mgr:MGG_05096|mgr:MGG_06660|mgr:MGG_12868|mgr:MGG_01790|mgr:MGG_01551|mgr:MGG_06660|mgr:MGG_12868|mgr:MGG_07216|mgr:MGG_03250|mgr:MGG_01985|	2683104|2683026|5051652|2678943|2678943|2675553|2675553|2684833|5050236|2679094|2679695|2684833|5050236|2683104|2676406|2681104|	http://www.genome.jp/kegg-bin/show_pathway?mgr01212/mgr:MGG_06660%09red/mgr:MGG_08661%09red/mgr:MGG_03250%09red/mgr:MGG_07280%09red/mgr:MGG_07216%09red/mgr:MGG_01790%09red/mgr:MGG_13499%09red/mgr:MGG_12868%09red/mgr:MGG_01551%09red/mgr:MGG_01985%09red/mgr:MGG_05096%09red
Propanoate metabolism	KEGG PATHWAY	mgr00640	12	17	0.409774	1	evm.model.000004Farrow.1074|evm.model.000000Farrow.476|evm.model.000007Farrow.692|evm.model.000002Farrow.955|evm.model.000001Farrow.2296|evm.model.000007Farrow.1439|evm.model.000004Farrow.235|evm.model.000003Farrow.1429|evm.model.000001Farrow.945|evm.model.000005Farrow.607|evm.model.000001Farrow.119|evm.model.000000Farrow.2338	mgr:MGG_02812|mgr:MGG_02812|mgr:MGG_13499|mgr:MGG_08661|mgr:MGG_01662|mgr:MGG_08661|mgr:MGG_05480|mgr:MGG_12868|mgr:MGG_16230|mgr:MGG_13157|mgr:MGG_12868|mgr:MGG_02812|	2682365|2682365|5051652|2678943|2679339|2678943|2676134|5050236|12985251|5051560|5050236|2682365|	http://www.genome.jp/kegg-bin/show_pathway?mgr00640/mgr:MGG_05480%09red/mgr:MGG_13157%09red/mgr:MGG_16230%09red/mgr:MGG_02812%09red/mgr:MGG_08661%09red/mgr:MGG_12868%09red/mgr:MGG_13499%09red/mgr:MGG_01662%09red
Nitrogen metabolism	KEGG PATHWAY	mgr00910	10	14	0.419496	1	evm.model.000002Farrow.1211|evm.model.000008Farrow.577|evm.model.000002Farrow.1173|evm.model.000005Farrow.687|evm.model.000002Farrow.319|evm.model.000004Farrow.824|evm.model.000000Farrow.249|evm.model.000008Farrow.776|evm.model.000006Farrow.1497|evm.model.000001Farrow.922	mgr:MGG_02451|mgr:MGG_17079|mgr:MGG_08074|mgr:MGG_17079|mgr:MGG_06062|mgr:MGG_09234|mgr:MGG_05247|mgr:MGG_04611|mgr:MGG_02538|mgr:MGG_07187|	2681548|12984426|2678441|12984426|2684247|2680236|2675596|2677997|2682841|2683170|	http://www.genome.jp/kegg-bin/show_pathway?mgr00910/mgr:MGG_07187%09red/mgr:MGG_08074%09red/mgr:MGG_09234%09red/mgr:MGG_05247%09red/mgr:MGG_02538%09red/mgr:MGG_02451%09red/mgr:MGG_04611%09red/mgr:MGG_17079%09red/mgr:MGG_06062%09red
Folate biosynthesis	KEGG PATHWAY	mgr00790	8	11	0.430553	1	evm.model.000003Farrow.940|evm.model.000002Farrow.827|evm.model.000002Farrow.855|evm.model.000001Farrow.21|evm.model.000007Farrow.527|evm.model.000002Farrow.43|Novel00208|evm.model.000008Farrow.1070	mgr:MGG_07763|mgr:MGG_07470|mgr:MGG_17699|mgr:MGG_11613|mgr:MGG_11267|mgr:MGG_09458|mgr:MGG_11267|mgr:MGG_11267|	2683690|2683390|12986211|2674526|5051236|2680501|5051236|5051236|	http://www.genome.jp/kegg-bin/show_pathway?mgr00790/mgr:MGG_17699%09red/mgr:MGG_07763%09red/mgr:MGG_11267%09red/mgr:MGG_09458%09red/mgr:MGG_07470%09red/mgr:MGG_11613%09red
Taurine and hypotaurine metabolism	KEGG PATHWAY	mgr00430	6	8	0.443627	1	evm.model.000005Farrow.607|evm.model.000001Farrow.2101|evm.model.000000Farrow.249|evm.model.000001Farrow.250|evm.model.000006Farrow.612|evm.model.000002Farrow.1577	mgr:MGG_13157|mgr:MGG_02378|mgr:MGG_05247|mgr:MGG_02134|mgr:MGG_02817|mgr:MGG_06095|	5051560|2681475|2675596|2681257|2682370|2684214|	http://www.genome.jp/kegg-bin/show_pathway?mgr00430/mgr:MGG_13157%09red/mgr:MGG_02134%09red/mgr:MGG_02817%09red/mgr:MGG_06095%09red/mgr:MGG_02378%09red/mgr:MGG_05247%09red
Porphyrin and chlorophyll metabolism	KEGG PATHWAY	mgr00860	12	18	0.466971	1	evm.model.000000Farrow.264|evm.model.000002Farrow.479|evm.model.000001Farrow.891|evm.model.000000Farrow.1956|evm.model.000002Farrow.1695|evm.model.000002Farrow.128|evm.model.000008Farrow.443|evm.model.000003Farrow.1077|evm.model.000007Farrow.1489|evm.model.000008Farrow.1165|evm.model.000001Farrow.492|evm.model.000009Farrow.1178	mgr:MGG_05275|mgr:MGG_01061|mgr:MGG_01061|mgr:MGG_09924|mgr:MGG_06058|mgr:MGG_05956|mgr:MGG_05607|mgr:MGG_06446|mgr:MGG_05944|mgr:MGG_09748|mgr:MGG_04969|mgr:MGG_10655|	2675300|2674731|2674731|2680894|2683917|2684019|2676111|2684601|2684031|2680747|2675370|2682268|	http://www.genome.jp/kegg-bin/show_pathway?mgr00860/mgr:MGG_09924%09red/mgr:MGG_05956%09red/mgr:MGG_05944%09red/mgr:MGG_01061%09red/mgr:MGG_06058%09red/mgr:MGG_09748%09red/mgr:MGG_05607%09red/mgr:MGG_06446%09red/mgr:MGG_05275%09red/mgr:MGG_10655%09red/mgr:MGG_04969%09red
Pyruvate metabolism	KEGG PATHWAY	mgr00620	21	33	0.481699	1	evm.model.000004Farrow.1337|evm.model.000002Farrow.150|evm.model.000005Farrow.880|evm.model.000003Farrow.1045|evm.model.000007Farrow.871|evm.model.000007Farrow.692|evm.model.000007Farrow.1441|evm.model.000001Farrow.624|evm.model.000006Farrow.768|evm.model.000006Farrow.728|evm.model.000000Farrow.2231|evm.model.000005Farrow.1278|evm.model.000001Farrow.1837|evm.model.000002Farrow.341|evm.model.00000…	mgr:MGG_12601|mgr:MGG_02813|mgr:MGG_06609|mgr:MGG_08835|mgr:MGG_01092|mgr:MGG_13499|mgr:MGG_03900|mgr:MGG_01202|mgr:MGG_12601|mgr:MGG_14264|mgr:MGG_11543|mgr:MGG_12601|mgr:MGG_14264|mgr:MGG_14264|mgr:MGG_09367|mgr:MGG_03900|mgr:MGG_03900|mgr:MGG_13157|mgr:MGG_12300|mgr:MGG_08835|mgr:MGG_00450|	2682730|2682366|2684764|2679821|2674289|5051652|2677194|2679548|2682730|5048780|5050700|2682730|5048780|5048780|2680415|2677194|2677194|5051560|2678390|2679821|2674138|	http://www.genome.jp/kegg-bin/show_pathway?mgr00620/mgr:MGG_01202%09red/mgr:MGG_06609%09red/mgr:MGG_08835%09red/mgr:MGG_02813%09red/mgr:MGG_13157%09red/mgr:MGG_01092%09red/mgr:MGG_09367%09red/mgr:MGG_13499%09red/mgr:MGG_14264%09red/mgr:MGG_12601%09red/mgr:MGG_11543%09red/mgr:MGG_00450%09red/mgr:MGG_03900%09red/mgr:MGG_12300%09red
Various types of N-glycan biosynthesis	KEGG PATHWAY	mgr00513	17	27	0.507842	1	evm.model.000001Farrow.2266|evm.model.000007Farrow.259|evm.model.000000Farrow.1302|evm.model.000001Farrow.1179|evm.model.000006Farrow.1315|evm.model.000007Farrow.745|evm.model.000003Farrow.16|evm.model.000001Farrow.1161|evm.model.000000Farrow.1976|evm.model.000001Farrow.1476|evm.model.000004Farrow.1665|evm.model.000004Farrow.1515|evm.model.000003Farrow.359|evm.model.000000Farrow.1550|evm.model.00…	mgr:MGG_02384|mgr:MGG_02268|mgr:MGG_11408|mgr:MGG_15865|mgr:MGG_02859|mgr:MGG_03687|mgr:MGG_11599|mgr:MGG_03883|mgr:MGG_09909|mgr:MGG_11599|mgr:MGG_08010|mgr:MGG_14835|mgr:MGG_07666|mgr:MGG_05758|mgr:MGG_00994|mgr:MGG_11408|mgr:MGG_00164|	2681481|2681365|5051359|12986657|2682412|2676494|5050754|2677370|2680879|5050754|2678276|5049105|2683586|2676179|2674931|5051359|2674489|	http://www.genome.jp/kegg-bin/show_pathway?mgr00513/mgr:MGG_09909%09red/mgr:MGG_02268%09red/mgr:MGG_14835%09red/mgr:MGG_02384%09red/mgr:MGG_00994%09red/mgr:MGG_05758%09red/mgr:MGG_15865%09red/mgr:MGG_08010%09red/mgr:MGG_07666%09red/mgr:MGG_03687%09red/mgr:MGG_00164%09red/mgr:MGG_11408%09red/mgr:MGG_03883%09red/mgr:MGG_11599%09red/mgr:MGG_02859%09red
Steroid biosynthesis	KEGG PATHWAY	mgr00100	12	19	0.523212	1	evm.model.000009Farrow.392|evm.model.000003Farrow.1911|evm.model.000000Farrow.2406|evm.model.000004Farrow.1213|evm.model.000003Farrow.1042|evm.model.000004Farrow.811|evm.model.000002Farrow.2145|evm.model.000004Farrow.418|evm.model.000004Farrow.182|evm.model.000009Farrow.1347|evm.model.000003Farrow.2183|evm.model.000002Farrow.1399	mgr:MGG_02465|mgr:MGG_10568|mgr:MGG_10860|mgr:MGG_06047|mgr:MGG_08832|mgr:MGG_13986|mgr:MGG_04574|mgr:MGG_11399|mgr:MGG_06133|mgr:MGG_06765|mgr:MGG_13986|mgr:MGG_06139|	2681562|2682181|2676376|2683928|2679818|2678847|2677970|5051352|2684265|2684938|2678847|2684259|	http://www.genome.jp/kegg-bin/show_pathway?mgr00100/mgr:MGG_08832%09red/mgr:MGG_04574%09red/mgr:MGG_06139%09red/mgr:MGG_06047%09red/mgr:MGG_06765%09red/mgr:MGG_11399%09red/mgr:MGG_13986%09red/mgr:MGG_06133%09red/mgr:MGG_10860%09red/mgr:MGG_10568%09red/mgr:MGG_02465%09red
Nicotinate and nicotinamide metabolism	KEGG PATHWAY	mgr00760	9	14	0.523609	1	evm.model.000008Farrow.863|evm.model.000002Farrow.1300|evm.model.000001Farrow.1222|evm.model.000002Farrow.718|evm.model.000004Farrow.283|evm.model.000000Farrow.2373|evm.model.000004Farrow.68|evm.model.000000Farrow.1537|evm.model.000001Farrow.629	mgr:MGG_02488|mgr:MGG_01783|mgr:MGG_01098|mgr:MGG_07539|mgr:MGG_12474|mgr:MGG_17827|mgr:MGG_01783|mgr:MGG_14907|mgr:MGG_01783|	2681585|2679221|2674436|2683459|5051068|12987301|2679221|12986138|2679221|	http://www.genome.jp/kegg-bin/show_pathway?mgr00760/mgr:MGG_17827%09red/mgr:MGG_01098%09red/mgr:MGG_12474%09red/mgr:MGG_01783%09red/mgr:MGG_02488%09red/mgr:MGG_07539%09red/mgr:MGG_14907%09red
Amino sugar and nucleotide sugar metabolism	KEGG PATHWAY	mgr00520	25	41	0.537161	1	evm.model.000007Farrow.902|evm.model.000005Farrow.1107|evm.model.000004Farrow.742|evm.model.000005Farrow.437|evm.model.000001Farrow.376|evm.model.000000Farrow.1602|evm.model.000000Farrow.661|evm.model.000001Farrow.301|evm.model.000001Farrow.673|evm.model.000005Farrow.354|evm.model.000009Farrow.1142|evm.model.000005Farrow.1534|evm.model.000002Farrow.246|evm.model.000006Farrow.1258|evm.model.000004…	mgr:MGG_15671|mgr:MGG_01147|mgr:MGG_13013|mgr:MGG_04495|mgr:MGG_00625|mgr:MGG_01637|mgr:MGG_14303|mgr:MGG_01288|mgr:MGG_00086|mgr:MGG_07927|mgr:MGG_01802|mgr:MGG_14303|mgr:MGG_03041|mgr:MGG_03041|mgr:MGG_05809|mgr:MGG_08012|mgr:MGG_09922|mgr:MGG_01389|mgr:MGG_04073|mgr:MGG_00086|mgr:MGG_06064|mgr:MGG_12291|mgr:MGG_04073|mgr:MGG_10677|mgr:MGG_06289|	12984623|2674167|5048947|2678006|2674687|2679111|2682231|2679722|2674814|2683854|2679381|2682231|2682594|2682594|2684166|2678278|2680892|2679131|2677533|2674814|2684245|5050895|2677533|2682878|2684444|	http://www.genome.jp/kegg-bin/show_pathway?mgr00520/mgr:MGG_01147%09red/mgr:MGG_01802%09red/mgr:MGG_01637%09red/mgr:MGG_04495%09red/mgr:MGG_04073%09red/mgr:MGG_14303%09red/mgr:MGG_01288%09red/mgr:MGG_12291%09red/mgr:MGG_05809%09red/mgr:MGG_06289%09red/mgr:MGG_15671%09red/mgr:MGG_00086%09red/mgr:MGG_00625%09red/mgr:MGG_08012%09red/mgr:MGG_06064%09red/mgr:MGG_03041%09red/mgr:MGG_01389%09red/mgr:MGG…
Riboflavin metabolism	KEGG PATHWAY	mgr00740	12	20	0.577494	1	evm.model.000001Farrow.2402|evm.model.000003Farrow.2124|evm.model.000003Farrow.1147|evm.model.000007Farrow.1137|evm.model.000001Farrow.425|evm.model.000006Farrow.1403|evm.model.000008Farrow.1166|evm.model.000000Farrow.1495|evm.model.000009Farrow.206|evm.model.000005Farrow.577|evm.model.000006Farrow.584|evm.model.000004Farrow.1376	mgr:MGG_12267|mgr:MGG_06169|mgr:MGG_06169|mgr:MGG_10585|mgr:MGG_01049|mgr:MGG_01571|mgr:MGG_10585|mgr:MGG_06169|mgr:MGG_10689|mgr:MGG_04626|mgr:MGG_06169|mgr:MGG_08455|	5050875|2684321|2684321|2682198|2674307|2679517|2682198|2684321|2682890|2677942|2684321|2678751|	http://www.genome.jp/kegg-bin/show_pathway?mgr00740/mgr:MGG_08455%09red/mgr:MGG_12267%09red/mgr:MGG_01571%09red/mgr:MGG_06169%09red/mgr:MGG_04626%09red/mgr:MGG_01049%09red/mgr:MGG_10689%09red/mgr:MGG_10585%09red
Sulfur metabolism	KEGG PATHWAY	mgr00920	9	15	0.586078	1	evm.model.000005Farrow.887|evm.model.000005Farrow.881|evm.model.000002Farrow.168|evm.model.000006Farrow.382|evm.model.000001Farrow.967|evm.model.000001Farrow.839|evm.model.000008Farrow.180|evm.model.000005Farrow.1300|evm.model.000001Farrow.1927	mgr:MGG_05555|mgr:MGG_05555|mgr:MGG_06466|mgr:MGG_15027|mgr:MGG_06685|mgr:MGG_07195|mgr:MGG_06466|mgr:MGG_07195|mgr:MGG_04311|	2675796|2675796|2684621|12984908|2684858|2683178|2684621|2683178|2677101|	http://www.genome.jp/kegg-bin/show_pathway?mgr00920/mgr:MGG_15027%09red/mgr:MGG_06685%09red/mgr:MGG_04311%09red/mgr:MGG_05555%09red/mgr:MGG_06466%09red/mgr:MGG_07195%09red
Histidine metabolism	KEGG PATHWAY	mgr00340	6	10	0.601066	1	evm.model.000007Farrow.905|evm.model.000001Farrow.2153|evm.model.000007Farrow.1441|evm.model.000001Farrow.2181|evm.model.000001Farrow.1442|evm.model.000006Farrow.1044	mgr:MGG_01309|mgr:MGG_05008|mgr:MGG_03900|mgr:MGG_01309|mgr:MGG_03900|mgr:MGG_03900|	2679590|2675286|2677194|2679590|2677194|2677194|	http://www.genome.jp/kegg-bin/show_pathway?mgr00340/mgr:MGG_01309%09red/mgr:MGG_03900%09red/mgr:MGG_05008%09red
Glycerophospholipid metabolism	KEGG PATHWAY	mgr00564	21	36	0.605057	1	evm.model.000001Farrow.278|evm.model.000002Farrow.18|evm.model.000002Farrow.2449|evm.model.000007Farrow.903|evm.model.000001Farrow.2355|evm.model.000002Farrow.1612|evm.model.000001Farrow.1993|evm.model.000006Farrow.1210|evm.model.000001Farrow.998|evm.model.000004Farrow.588|evm.model.000004Farrow.990|evm.model.000001Farrow.1095|evm.model.000007Farrow.919|evm.model.000009Farrow.1252|evm.model.00000…	mgr:MGG_01291|mgr:MGG_16186|mgr:MGG_09371|mgr:MGG_01311|mgr:MGG_02416|mgr:MGG_07287|mgr:MGG_03147|mgr:MGG_03007|mgr:MGG_03147|mgr:MGG_09213|mgr:MGG_06157|mgr:MGG_08368|mgr:MGG_01330|mgr:MGG_07037|mgr:MGG_05713|mgr:MGG_07287|mgr:MGG_01003|mgr:MGG_12983|mgr:MGG_02633|mgr:MGG_09486|mgr:MGG_00067|	2679572|12984552|2680411|2679592|2681513|2683033|2676488|2682560|2676488|2680157|2684333|2678506|2679370|2683051|2675909|2683033|2674850|5048918|2682832|2680557|2675060|	http://www.genome.jp/kegg-bin/show_pathway?mgr00564/mgr:MGG_03147%09red/mgr:MGG_02416%09red/mgr:MGG_09371%09red/mgr:MGG_01311%09red/mgr:MGG_01291%09red/mgr:MGG_09213%09red/mgr:MGG_07287%09red/mgr:MGG_03007%09red/mgr:MGG_01330%09red/mgr:MGG_05713%09red/mgr:MGG_09486%09red/mgr:MGG_01003%09red/mgr:MGG_07037%09red/mgr:MGG_06157%09red/mgr:MGG_02633%09red/mgr:MGG_00067%09red/mgr:MGG_16186%09red/mgr:MGG…
N-Glycan biosynthesis	KEGG PATHWAY	mgr00510	18	31	0.610881	1	evm.model.000002Farrow.853|evm.model.000001Farrow.2266|evm.model.000002Farrow.677|evm.model.000000Farrow.1302|evm.model.000007Farrow.745|evm.model.000002Farrow.448|evm.model.000008Farrow.1362|evm.model.000000Farrow.1976|evm.model.000001Farrow.1161|evm.model.000003Farrow.16|evm.model.000003Farrow.1465|evm.model.000001Farrow.1476|evm.model.000004Farrow.1665|evm.model.000004Farrow.1515|evm.model.000…	mgr:MGG_04045|mgr:MGG_02384|mgr:MGG_04516|mgr:MGG_11408|mgr:MGG_03687|mgr:MGG_08623|mgr:MGG_11408|mgr:MGG_09909|mgr:MGG_03883|mgr:MGG_11599|mgr:MGG_05686|mgr:MGG_11599|mgr:MGG_08010|mgr:MGG_14835|mgr:MGG_07666|mgr:MGG_05758|mgr:MGG_00994|mgr:MGG_09310|	2677253|2681481|2678034|5051359|2676494|2679052|5051359|2680879|2677370|5050754|2675944|5050754|2678276|5049105|2683586|2676179|2674931|2680225|	http://www.genome.jp/kegg-bin/show_pathway?mgr00510/mgr:MGG_09909%09red/mgr:MGG_07666%09red/mgr:MGG_14835%09red/mgr:MGG_05686%09red/mgr:MGG_02384%09red/mgr:MGG_00994%09red/mgr:MGG_05758%09red/mgr:MGG_04045%09red/mgr:MGG_09310%09red/mgr:MGG_08010%09red/mgr:MGG_03687%09red/mgr:MGG_04516%09red/mgr:MGG_11408%09red/mgr:MGG_03883%09red/mgr:MGG_08623%09red/mgr:MGG_11599%09red
Other glycan degradation	KEGG PATHWAY	mgr00511	7	12	0.617238	1	evm.model.000000Farrow.1954|evm.model.000002Farrow.1694|evm.model.000007Farrow.79|evm.model.000002Farrow.54|evm.model.000004Farrow.344|evm.model.000000Farrow.331|evm.model.000000Farrow.1741	mgr:MGG_09922|mgr:MGG_03346|mgr:MGG_01178|mgr:MGG_05890|mgr:MGG_12291|mgr:MGG_11289|mgr:MGG_04464|	2680892|2676919|2679279|2684085|5050895|2679949|2678162|	http://www.genome.jp/kegg-bin/show_pathway?mgr00511/mgr:MGG_09922%09red/mgr:MGG_04464%09red/mgr:MGG_03346%09red/mgr:MGG_12291%09red/mgr:MGG_05890%09red/mgr:MGG_01178%09red/mgr:MGG_11289%09red
Synthesis and degradation of ketone bodies	KEGG PATHWAY	mgr00072	3	5	0.635683	1	evm.model.000007Farrow.692|evm.model.000007Farrow.1247|evm.model.000003Farrow.958	mgr:MGG_13499|mgr:MGG_01026|mgr:MGG_11480|	5051652|2674675|5050640|	http://www.genome.jp/kegg-bin/show_pathway?mgr00072/mgr:MGG_13499%09red/mgr:MGG_01026%09red/mgr:MGG_11480%09red
C5-Branched dibasic acid metabolism	KEGG PATHWAY	mgr00660	3	5	0.635683	1	evm.model.000005Farrow.951|evm.model.000002Farrow.580|evm.model.000009Farrow.1394	mgr:MGG_06868|mgr:MGG_03945|mgr:MGG_06868|	2685041|2677118|2685041|	http://www.genome.jp/kegg-bin/show_pathway?mgr00660/mgr:MGG_03945%09red/mgr:MGG_06868%09red
Fatty acid biosynthesis	KEGG PATHWAY	mgr00061	5	9	0.65932	1	evm.model.000009Farrow.653|evm.model.000007Farrow.64|evm.model.000001Farrow.1575|evm.model.000004Farrow.721|evm.model.000004Farrow.542	mgr:MGG_07216|mgr:MGG_07216|mgr:MGG_06660|mgr:MGG_01551|mgr:MGG_06660|	2683104|2683104|2684833|2679695|2684833|	http://www.genome.jp/kegg-bin/show_pathway?mgr00061/mgr:MGG_06660%09red/mgr:MGG_01551%09red/mgr:MGG_07216%09red
Selenocompound metabolism	KEGG PATHWAY	mgr00450	5	9	0.65932	1	evm.model.000002Farrow.1257|evm.model.000007Farrow.1018|evm.model.000006Farrow.382|evm.model.000003Farrow.2200|evm.model.000005Farrow.478	mgr:MGG_07074|mgr:MGG_01284|mgr:MGG_15027|mgr:MGG_01046|mgr:MGG_10380|	2682959|2679718|12984908|2674746|2681991|	http://www.genome.jp/kegg-bin/show_pathway?mgr00450/mgr:MGG_15027%09red/mgr:MGG_01046%09red/mgr:MGG_07074%09red/mgr:MGG_10380%09red/mgr:MGG_01284%09red
Non-homologous end-joining	KEGG PATHWAY	mgr03450	4	8	0.723558	1	evm.model.000001Farrow.2389|evm.model.000002Farrow.1639|evm.model.000000Farrow.402|evm.model.000003Farrow.1333	mgr:MGG_09555|mgr:MGG_01512|mgr:MGG_12899|mgr:MGG_10157|	2680453|2679155|2675754|2681784|	http://www.genome.jp/kegg-bin/show_pathway?mgr03450/mgr:MGG_12899%09red/mgr:MGG_10157%09red/mgr:MGG_01512%09red/mgr:MGG_09555%09red
Phosphatidylinositol signaling system	KEGG PATHWAY	mgr04070	6	12	0.73066	1	evm.model.000002Farrow.2449|evm.model.000005Farrow.132|evm.model.000002Farrow.646|evm.model.000001Farrow.1095|evm.model.000007Farrow.851|evm.model.000006Farrow.597	mgr:MGG_09371|mgr:MGG_06572|mgr:MGG_02444|mgr:MGG_08368|mgr:MGG_14757|mgr:MGG_03069|	2680411|2684727|2681541|2678506|5049772|2682622|	http://www.genome.jp/kegg-bin/show_pathway?mgr04070/mgr:MGG_03069%09red/mgr:MGG_09371%09red/mgr:MGG_08368%09red/mgr:MGG_06572%09red/mgr:MGG_02444%09red/mgr:MGG_14757%09red
Ether lipid metabolism	KEGG PATHWAY	mgr00565	6	12	0.73066	1	evm.model.000002Farrow.322|evm.model.000007Farrow.1333|evm.model.000007Farrow.817|evm.model.000002Farrow.18|evm.model.000006Farrow.781|evm.model.000008Farrow.1349	mgr:MGG_04084|mgr:MGG_12983|mgr:MGG_04084|mgr:MGG_16186|mgr:MGG_02633|mgr:MGG_09369|	2677513|5048918|2677513|12984552|2682832|2680413|	http://www.genome.jp/kegg-bin/show_pathway?mgr00565/mgr:MGG_09369%09red/mgr:MGG_02633%09red/mgr:MGG_16186%09red/mgr:MGG_12983%09red/mgr:MGG_04084%09red
Phenylalanine, tyrosine and tryptophan biosynthesis	KEGG PATHWAY	mgr00400	10	20	0.751133	1	evm.model.000002Farrow.1738|evm.model.000002Farrow.582|evm.model.000005Farrow.1565|evm.model.000002Farrow.1984|evm.model.000001Farrow.1024|evm.model.000007Farrow.1504|evm.model.000007Farrow.1506|evm.model.000001Farrow.1466|evm.model.000001Farrow.756|evm.model.000000Farrow.1854	mgr:MGG_04156|mgr:MGG_09919|mgr:MGG_05168|mgr:MGG_09919|mgr:MGG_01128|mgr:MGG_07781|mgr:MGG_07782|mgr:MGG_04156|mgr:MGG_06530|mgr:MGG_05734|	2677635|2680889|2675637|2680889|2674754|2683708|2683709|2677635|2684685|2675804|	http://www.genome.jp/kegg-bin/show_pathway?mgr00400/mgr:MGG_07781%09red/mgr:MGG_01128%09red/mgr:MGG_07782%09red/mgr:MGG_06530%09red/mgr:MGG_05734%09red/mgr:MGG_09919%09red/mgr:MGG_04156%09red/mgr:MGG_05168%09red
Citrate cycle (TCA cycle)	KEGG PATHWAY	mgr00020	13	26	0.766578	1	evm.model.000000Farrow.1630|evm.model.000003Farrow.1045|evm.model.000004Farrow.708|evm.model.000004Farrow.235|evm.model.000005Farrow.580|evm.model.000001Farrow.945|evm.model.000005Farrow.1289|evm.model.000003Farrow.77|evm.model.000001Farrow.862|evm.model.000002Farrow.2420|evm.model.000000Farrow.2316|evm.model.000001Farrow.827|evm.model.000008Farrow.753	mgr:MGG_00168|mgr:MGG_08835|mgr:MGG_01712|mgr:MGG_05480|mgr:MGG_03521|mgr:MGG_16230|mgr:MGG_12767|mgr:MGG_08835|mgr:MGG_12767|mgr:MGG_09367|mgr:MGG_01995|mgr:MGG_07202|mgr:MGG_00450|	2674646|2679821|2679352|2676134|2676822|12985251|5050140|2679821|5050140|2680415|2681114|2683090|2674138|	http://www.genome.jp/kegg-bin/show_pathway?mgr00020/mgr:MGG_05480%09red/mgr:MGG_07202%09red/mgr:MGG_16230%09red/mgr:MGG_01712%09red/mgr:MGG_08835%09red/mgr:MGG_09367%09red/mgr:MGG_03521%09red/mgr:MGG_12767%09red/mgr:MGG_00168%09red/mgr:MGG_00450%09red/mgr:MGG_01995%09red
Inositol phosphate metabolism	KEGG PATHWAY	mgr00562	7	15	0.783994	1	evm.model.000005Farrow.132|evm.model.000003Farrow.2139|evm.model.000002Farrow.646|evm.model.000001Farrow.1095|evm.model.000006Farrow.597|evm.model.000007Farrow.851|evm.model.000000Farrow.2152	mgr:MGG_06572|mgr:MGG_03094|mgr:MGG_02444|mgr:MGG_08368|mgr:MGG_03069|mgr:MGG_14757|mgr:MGG_07789|	2684727|2682647|2681541|2678506|2682622|5049772|2683716|	http://www.genome.jp/kegg-bin/show_pathway?mgr00562/mgr:MGG_14757%09red/mgr:MGG_07789%09red/mgr:MGG_03069%09red/mgr:MGG_08368%09red/mgr:MGG_06572%09red/mgr:MGG_02444%09red/mgr:MGG_03094%09red
Vitamin B6 metabolism	KEGG PATHWAY	mgr00750	3	7	0.793626	1	evm.model.000001Farrow.1447|evm.model.000003Farrow.60|evm.model.000008Farrow.1228	mgr:MGG_08923|mgr:MGG_05980|mgr:MGG_01535|	2679909|2683995|2679393|	http://www.genome.jp/kegg-bin/show_pathway?mgr00750/mgr:MGG_01535%09red/mgr:MGG_05980%09red/mgr:MGG_08923%09red
MAPK signaling pathway - yeast	KEGG PATHWAY	mgr04011	11	27	0.903309	1	evm.model.000005Farrow.557|evm.model.000009Farrow.1196|evm.model.000009Farrow.1306|evm.model.000001Farrow.2140|evm.model.000008Farrow.1242|evm.model.000002Farrow.845|evm.model.000003Farrow.623|evm.model.000003Farrow.1206|evm.model.000002Farrow.180|evm.model.000000Farrow.2231|evm.model.000006Farrow.1468	mgr:MGG_00183|mgr:MGG_07312|mgr:MGG_04711|mgr:MGG_00466|mgr:MGG_09697|mgr:MGG_17697|mgr:MGG_04325|mgr:MGG_10193|mgr:MGG_12821|mgr:MGG_11543|mgr:MGG_00800|	2674528|2683208|2677910|2674265|2680696|12986208|2677377|2681765|5050191|5050700|2675190|	http://www.genome.jp/kegg-bin/show_pathway?mgr04011/mgr:MGG_12821%09red/mgr:MGG_04711%09red/mgr:MGG_00466%09red/mgr:MGG_07312%09red/mgr:MGG_17697%09red/mgr:MGG_04325%09red/mgr:MGG_09697%09red/mgr:MGG_00800%09red/mgr:MGG_11543%09red/mgr:MGG_10193%09red/mgr:MGG_00183%09red
Peroxisome	KEGG PATHWAY	mgr04146	18	42	0.917432	1	evm.model.000003Farrow.708|evm.model.000009Farrow.549|evm.model.000003Farrow.1618|evm.model.000010Farrow.7|evm.model.000005Farrow.1588|evm.model.000004Farrow.881|evm.model.000002Farrow.727|evm.model.000005Farrow.889|evm.model.000001Farrow.2287|evm.model.000008Farrow.190|evm.model.000004Farrow.161|evm.model.000003Farrow.2081|evm.model.000001Farrow.1597|evm.model.000004Farrow.1360|evm.model.000006F…	mgr:MGG_05826|mgr:MGG_00971|mgr:MGG_06442|mgr:MGG_08011|mgr:MGG_05062|mgr:MGG_08011|mgr:MGG_09516|mgr:MGG_12738|mgr:MGG_08011|mgr:MGG_10061|mgr:MGG_07697|mgr:MGG_10061|mgr:MGG_02409|mgr:MGG_05826|mgr:MGG_08011|mgr:MGG_07697|mgr:MGG_06442|mgr:MGG_01551|	2684149|2675019|2684597|2678277|2675411|2678277|2680524|5050113|2678277|2681672|2683617|2681672|2681506|2684149|2678277|2683617|2684597|2679695|	http://www.genome.jp/kegg-bin/show_pathway?mgr04146/mgr:MGG_09516%09red/mgr:MGG_05062%09red/mgr:MGG_05826%09red/mgr:MGG_10061%09red/mgr:MGG_02409%09red/mgr:MGG_00971%09red/mgr:MGG_08011%09red/mgr:MGG_01551%09red/mgr:MGG_12738%09red/mgr:MGG_06442%09red/mgr:MGG_07697%09red
ABC transporters	KEGG PATHWAY	mgr02010	2	8	0.938315	1	evm.model.000007Farrow.1395|evm.model.000005Farrow.1308	mgr:MGG_01563|mgr:MGG_00141|	2679509|2675205|	http://www.genome.jp/kegg-bin/show_pathway?mgr02010/mgr:MGG_00141%09red/mgr:MGG_01563%09red
Thiamine metabolism	KEGG PATHWAY	mgr00730	1	5	0.941818	1	evm.model.000002Farrow.2404	mgr:MGG_09347|	2680441|	http://www.genome.jp/kegg-bin/show_pathway?mgr00730/mgr:MGG_09347%09red
Proteasome	KEGG PATHWAY	mgr03050	12	34	0.966079	1	evm.model.000000Farrow.2549|evm.model.000009Farrow.536|evm.model.000002Farrow.857|evm.model.000000Farrow.1715|evm.model.000001Farrow.893|evm.model.000001Farrow.1177|evm.model.000000Farrow.1359|evm.model.000005Farrow.1500|evm.model.000000Farrow.2096|evm.model.000002Farrow.1335|evm.model.000009Farrow.27|evm.model.000000Farrow.1931	mgr:MGG_02086|mgr:MGG_01153|mgr:MGG_04053|mgr:MGG_00331|mgr:MGG_01059|mgr:MGG_07165|mgr:MGG_04551|mgr:MGG_12925|mgr:MGG_07727|mgr:MGG_07130|mgr:MGG_08343|mgr:MGG_00170|	2681241|2674956|2677261|2675127|2674847|2683148|2677773|5048856|2683654|2683252|2678637|2674647|	http://www.genome.jp/kegg-bin/show_pathway?mgr03050/mgr:MGG_07727%09red/mgr:MGG_07130%09red/mgr:MGG_01153%09red/mgr:MGG_12925%09red/mgr:MGG_07165%09red/mgr:MGG_01059%09red/mgr:MGG_04053%09red/mgr:MGG_02086%09red/mgr:MGG_04551%09red/mgr:MGG_08343%09red/mgr:MGG_00170%09red/mgr:MGG_00331%09red
Glycosylphosphatidylinositol(GPI)-anchor biosynthesis	KEGG PATHWAY	mgr00563	5	18	0.96882	1	evm.model.000000Farrow.175|evm.model.000007Farrow.939|evm.model.000009Farrow.936|evm.model.000001Farrow.62|evm.model.000007Farrow.600	mgr:MGG_05020|mgr:MGG_04460|mgr:MGG_06017|mgr:MGG_00636|mgr:MGG_01198|	2675729|2678158|2683958|2674442|2679544|	http://www.genome.jp/kegg-bin/show_pathway?mgr00563/mgr:MGG_05020%09red/mgr:MGG_06017%09red/mgr:MGG_01198%09red/mgr:MGG_04460%09red/mgr:MGG_00636%09red
Homologous recombination	KEGG PATHWAY	mgr03440	5	19	0.977132	1	evm.model.000001Farrow.2389|evm.model.000005Farrow.568|evm.model.000002Farrow.120|evm.model.000002Farrow.624|evm.model.000001Farrow.2318	mgr:MGG_09555|mgr:MGG_15576|mgr:MGG_05700|mgr:MGG_02459|mgr:MGG_06731|	2680453|12987224|2676105|2681556|2684904|	http://www.genome.jp/kegg-bin/show_pathway?mgr03440/mgr:MGG_15576%09red/mgr:MGG_05700%09red/mgr:MGG_02459%09red/mgr:MGG_06731%09red/mgr:MGG_09555%09red
Base excision repair	KEGG PATHWAY	mgr03410	5	19	0.977132	1	evm.model.000007Farrow.687|evm.model.000009Farrow.366|evm.model.000002Farrow.624|evm.model.000001Farrow.2318|evm.model.000009Farrow.365	mgr:MGG_03632|mgr:MGG_06014|mgr:MGG_02459|mgr:MGG_06731|mgr:MGG_06014|	2676775|2683961|2681556|2684904|2683961|	http://www.genome.jp/kegg-bin/show_pathway?mgr03410/mgr:MGG_06014%09red/mgr:MGG_02459%09red/mgr:MGG_06731%09red/mgr:MGG_03632%09red
Ribosome biogenesis in eukaryotes	KEGG PATHWAY	mgr03008	26	68	0.985282	1	Novel00415|Novel00261|evm.model.000009Farrow.359|evm.model.000003Farrow.959|evm.model.000008Farrow.1036|evm.model.000000Farrow.1748|evm.model.000002Farrow.1611|evm.model.000007Farrow.653|evm.model.000005Farrow.356|evm.model.000001Farrow.2376|evm.model.000001Farrow.493|evm.model.000004Farrow.623|evm.model.000000Farrow.1844|evm.model.000007Farrow.1079|evm.model.000002Farrow.1328|evm.model.000003Far…	mgr:MGG_03556|mgr:MGG_09253|mgr:MGG_05999|mgr:MGG_03270|mgr:MGG_08924|mgr:MGG_04422|mgr:MGG_16744|mgr:MGG_01224|mgr:MGG_07915|mgr:MGG_07008|mgr:MGG_01000|mgr:MGG_09195|mgr:MGG_14800|mgr:MGG_03597|mgr:MGG_07136|mgr:MGG_04995|mgr:MGG_06379|mgr:MGG_17514|mgr:MGG_03129|mgr:MGG_13203|mgr:MGG_07518|mgr:MGG_01671|mgr:MGG_06948|mgr:MGG_15229|mgr:MGG_02467|mgr:MGG_01561|	2676695|2680189|2683976|2676575|2679910|2677945|12984240|2679426|2683842|2685181|2675085|2680291|5050244|2676802|2683258|2675640|2684534|12985077|2676926|5049070|2683438|2679613|2685121|12984255|2681564|2679507|	http://www.genome.jp/kegg-bin/show_pathway?mgr03008/mgr:MGG_04995%09red/mgr:MGG_14800%09red/mgr:MGG_17514%09red/mgr:MGG_06379%09red/mgr:MGG_09195%09red/mgr:MGG_09253%09red/mgr:MGG_07518%09red/mgr:MGG_07008%09red/mgr:MGG_02467%09red/mgr:MGG_08924%09red/mgr:MGG_15229%09red/mgr:MGG_01671%09red/mgr:MGG_01224%09red/mgr:MGG_03270%09red/mgr:MGG_01561%09red/mgr:MGG_03597%09red/mgr:MGG_05999%09red/mgr:MGG…
Terpenoid backbone biosynthesis	KEGG PATHWAY	mgr00900	4	18	0.98698	1	evm.model.000001Farrow.304|evm.model.000007Farrow.692|evm.model.000007Farrow.1247|evm.model.000005Farrow.62	mgr:MGG_01287|mgr:MGG_13499|mgr:MGG_01026|mgr:MGG_03343|	2679721|5051652|2674675|2676916|	http://www.genome.jp/kegg-bin/show_pathway?mgr00900/mgr:MGG_13499%09red/mgr:MGG_01026%09red/mgr:MGG_01287%09red/mgr:MGG_03343%09red
One carbon pool by folate	KEGG PATHWAY	mgr00670	2	12	0.987589	1	evm.model.000003Farrow.948|Novel00836	mgr:MGG_00923|mgr:MGG_01014|	2674480|2674667|	http://www.genome.jp/kegg-bin/show_pathway?mgr00670/mgr:MGG_01014%09red/mgr:MGG_00923%09red
Sulfur relay system	KEGG PATHWAY	mgr04122	1	9	0.991281	1	evm.model.000006Farrow.1050	mgr:MGG_02710|	2682310|	http://www.genome.jp/kegg-bin/show_pathway?mgr04122/mgr:MGG_02710%09red
Meiosis - yeast	KEGG PATHWAY	mgr04113	18	54	0.9924	1	evm.model.000002Farrow.2346|evm.model.000003Farrow.572|evm.model.000000Farrow.1438|evm.model.000005Farrow.33|evm.model.000000Farrow.949|evm.model.000000Farrow.1248|evm.model.000007Farrow.1060|evm.model.000006Farrow.1169|evm.model.000003Farrow.1128|evm.model.000001Farrow.477|evm.model.000000Farrow.1515|evm.model.000003Farrow.1107|evm.model.000000Farrow.1336|evm.model.000007Farrow.641|evm.model.000…	mgr:MGG_00040|mgr:MGG_00040|mgr:MGG_15566|mgr:MGG_00040|mgr:MGG_06245|mgr:MGG_04724|mgr:MGG_04088|mgr:MGG_02832|mgr:MGG_06368|mgr:MGG_01362|mgr:MGG_14329|mgr:MGG_05678|mgr:MGG_04637|mgr:MGG_01236|mgr:MGG_01816|mgr:MGG_04908|mgr:MGG_00692|mgr:MGG_00597|	2674991|2674991|12987183|2674991|2684400|2677892|2677680|2682385|2684523|2679140|5051748|2675966|2677836|2679415|2679635|2675323|2675155|2674698|	http://www.genome.jp/kegg-bin/show_pathway?mgr04113/mgr:MGG_02832%09red/mgr:MGG_00040%09red/mgr:MGG_15566%09red/mgr:MGG_06245%09red/mgr:MGG_06368%09red/mgr:MGG_01816%09red/mgr:MGG_04724%09red/mgr:MGG_04088%09red/mgr:MGG_04908%09red/mgr:MGG_14329%09red/mgr:MGG_00692%09red/mgr:MGG_01362%09red/mgr:MGG_00597%09red/mgr:MGG_01236%09red/mgr:MGG_05678%09red/mgr:MGG_04637%09red
SNARE interactions in vesicular transport	KEGG PATHWAY	mgr04130	2	14	0.994586	1	evm.model.000000Farrow.1907|evm.model.000002Farrow.1848	mgr:MGG_04454|mgr:MGG_01681|	2678152|2679358|	http://www.genome.jp/kegg-bin/show_pathway?mgr04130/mgr:MGG_04454%09red/mgr:MGG_01681%09red
Basal transcription factors	KEGG PATHWAY	mgr03022	7	30	0.996142	1	evm.model.000001Farrow.984|evm.model.000001Farrow.408|evm.model.000000Farrow.221|evm.model.000000Farrow.1159|evm.model.000002Farrow.42|evm.model.000002Farrow.1135|evm.model.000000Farrow.1661	mgr:MGG_03132|mgr:MGG_06509|mgr:MGG_05204|mgr:MGG_04761|mgr:MGG_09459|mgr:MGG_13401|mgr:MGG_01265|	2676710|2684664|2675674|2677865|2680502|2683405|2679649|	http://www.genome.jp/kegg-bin/show_pathway?mgr03022/mgr:MGG_01265%09red/mgr:MGG_04761%09red/mgr:MGG_13401%09red/mgr:MGG_06509%09red/mgr:MGG_05204%09red/mgr:MGG_03132%09red/mgr:MGG_09459%09red
Aminoacyl-tRNA biosynthesis	KEGG PATHWAY	mgr00970	10	38	0.996338	1	evm.model.000007Farrow.917|evm.model.000005Farrow.136|evm.model.000000Farrow.264|evm.model.000002Farrow.128|evm.model.000002Farrow.1944|evm.model.000007Farrow.931|evm.model.000003Farrow.2200|evm.model.000003Farrow.550|evm.model.000008Farrow.298|evm.model.000007Farrow.609	mgr:MGG_00665|mgr:MGG_06566|mgr:MGG_05275|mgr:MGG_05956|mgr:MGG_09540|mgr:MGG_03607|mgr:MGG_01046|mgr:MGG_13783|mgr:MGG_09080|mgr:MGG_00161|	2675239|2684721|2675300|2684019|2680495|2676649|2674746|2678128|2680031|2674736|	http://www.genome.jp/kegg-bin/show_pathway?mgr00970/mgr:MGG_09080%09red/mgr:MGG_05956%09red/mgr:MGG_00665%09red/mgr:MGG_13783%09red/mgr:MGG_06566%09red/mgr:MGG_00161%09red/mgr:MGG_09540%09red/mgr:MGG_05275%09red/mgr:MGG_03607%09red/mgr:MGG_01046%09red
Regulation of autophagy	KEGG PATHWAY	mgr04140	2	15	0.996443	1	evm.model.000009Farrow.1086|evm.model.000006Farrow.597	mgr:MGG_07297|mgr:MGG_03069|	2683193|2682622|	http://www.genome.jp/kegg-bin/show_pathway?mgr04140/mgr:MGG_07297%09red/mgr:MGG_03069%09red
Protein processing in endoplasmic reticulum	KEGG PATHWAY	mgr04141	25	74	0.997099	1	evm.model.000001Farrow.1238|evm.model.000004Farrow.820|evm.model.000000Farrow.2605|evm.model.000008Farrow.816|evm.model.000000Farrow.1302|evm.model.000005Farrow.786|evm.model.000006Farrow.102|evm.model.000000Farrow.2365|evm.model.000002Farrow.262|evm.model.000008Farrow.1362|evm.model.000000Farrow.1808|evm.model.000007Farrow.859|evm.model.000002Farrow.853|evm.model.000007Farrow.1080|evm.model.0000…	mgr:MGG_01108|mgr:MGG_06175|mgr:MGG_15988|mgr:MGG_00994|mgr:MGG_11408|mgr:MGG_03510|mgr:MGG_14014|mgr:MGG_06958|mgr:MGG_04882|mgr:MGG_11408|mgr:MGG_01607|mgr:MGG_11513|mgr:MGG_04045|mgr:MGG_03598|mgr:MGG_08623|mgr:MGG_12163|mgr:MGG_11599|mgr:MGG_07666|mgr:MGG_05758|mgr:MGG_06172|mgr:MGG_03565|mgr:MGG_03687|mgr:MGG_11599|mgr:MGG_16417|mgr:MGG_13508|	2674815|2684315|12985654|2674931|5051359|2676607|5051370|2685131|2675662|5051359|2679308|5050670|2677253|2676681|2679052|5049916|5050754|2683586|2676179|2684318|2676955|2676494|5050754|12986350|5051659|	http://www.genome.jp/kegg-bin/show_pathway?mgr04141/mgr:MGG_03598%09red/mgr:MGG_01607%09red/mgr:MGG_04045%09red/mgr:MGG_07666%09red/mgr:MGG_08623%09red/mgr:MGG_11599%09red/mgr:MGG_06172%09red/mgr:MGG_06175%09red/mgr:MGG_05758%09red/mgr:MGG_11513%09red/mgr:MGG_14014%09red/mgr:MGG_12163%09red/mgr:MGG_06958%09red/mgr:MGG_03565%09red/mgr:MGG_15988%09red/mgr:MGG_04882%09red/mgr:MGG_03687%09red/mgr:MGG…
Cell cycle - yeast	KEGG PATHWAY	mgr04111	25	75	0.997659	1	evm.model.000000Farrow.1438|evm.model.000003Farrow.1090|evm.model.000002Farrow.1468|evm.model.000000Farrow.949|evm.model.000004Farrow.1013|evm.model.000000Farrow.1336|evm.model.000008Farrow.838|evm.model.000004Farrow.1500|evm.model.000002Farrow.1409|evm.model.000002Farrow.327|evm.model.000000Farrow.1682|evm.model.000009Farrow.12|evm.model.000009Farrow.794|evm.model.000003Farrow.618|evm.model.0000…	mgr:MGG_15566|mgr:MGG_06372|mgr:MGG_07098|mgr:MGG_06245|mgr:MGG_01726|mgr:MGG_04637|mgr:MGG_00597|mgr:MGG_04908|mgr:MGG_06111|mgr:MGG_06372|mgr:MGG_01596|mgr:MGG_08345|mgr:MGG_01816|mgr:MGG_04328|mgr:MGG_04724|mgr:MGG_05678|mgr:MGG_10826|mgr:MGG_14329|mgr:MGG_01813|mgr:MGG_01362|mgr:MGG_08829|mgr:MGG_02514|mgr:MGG_08829|mgr:MGG_04088|mgr:MGG_01236|	12987183|2684527|2682983|2684400|2679782|2677836|2674698|2675323|2684287|2684527|2679452|2678612|2679635|2677380|2677892|2675966|2676341|5051748|2679632|2679140|2679815|2681611|2679815|2677680|2679415|	http://www.genome.jp/kegg-bin/show_pathway?mgr04111/mgr:MGG_15566%09red/mgr:MGG_06372%09red/mgr:MGG_04088%09red/mgr:MGG_00597%09red/mgr:MGG_01726%09red/mgr:MGG_04908%09red/mgr:MGG_04637%09red/mgr:MGG_01816%09red/mgr:MGG_06111%09red/mgr:MGG_01813%09red/mgr:MGG_14329%09red/mgr:MGG_10826%09red/mgr:MGG_05678%09red/mgr:MGG_01596%09red/mgr:MGG_04328%09red/mgr:MGG_01362%09red/mgr:MGG_02514%09red/mgr:MGG…
Purine metabolism	KEGG PATHWAY	mgr00230	28	83	0.998243	1	evm.model.000009Farrow.597|evm.model.000006Farrow.958|evm.model.000007Farrow.922|evm.model.000005Farrow.437|evm.model.000005Farrow.889|evm.model.000009Farrow.230|evm.model.000008Farrow.428|evm.model.000007Farrow.756|evm.model.000001Farrow.1192|evm.model.000003Farrow.1505|evm.model.000003Farrow.1296|evm.model.000001Farrow.2318|evm.model.000002Farrow.2018|evm.model.000001Farrow.2441|evm.model.00000…	mgr:MGG_10412|mgr:MGG_15034|mgr:MGG_01324|mgr:MGG_04495|mgr:MGG_12738|mgr:MGG_10674|mgr:MGG_08802|mgr:MGG_03683|mgr:MGG_04618|mgr:MGG_07707|mgr:MGG_03645|mgr:MGG_06731|mgr:MGG_17000|mgr:MGG_03645|mgr:MGG_00770|mgr:MGG_06311|mgr:MGG_11541|mgr:MGG_13308|mgr:MGG_04119|mgr:MGG_08802|mgr:MGG_10412|mgr:MGG_01572|mgr:MGG_15027|mgr:MGG_03699|mgr:MGG_12474|mgr:MGG_09284|mgr:MGG_02459|mgr:MGG_04119|	2682024|12985790|2679536|2678006|5050113|2682875|2678968|2676490|2677934|2683634|2676630|2684904|12986831|2676630|2675065|2684466|5050698|5049163|2677609|2678968|2682024|2679518|12984908|2676765|5051068|2680208|2681556|2677609|	http://www.genome.jp/kegg-bin/show_pathway?mgr00230/mgr:MGG_04495%09red/mgr:MGG_07707%09red/mgr:MGG_03699%09red/mgr:MGG_06311%09red/mgr:MGG_17000%09red/mgr:MGG_00770%09red/mgr:MGG_15034%09red/mgr:MGG_04618%09red/mgr:MGG_02459%09red/mgr:MGG_03645%09red/mgr:MGG_12738%09red/mgr:MGG_08802%09red/mgr:MGG_13308%09red/mgr:MGG_01324%09red/mgr:MGG_01572%09red/mgr:MGG_06731%09red/mgr:MGG_03683%09red/mgr:MGG…
Pyrimidine metabolism	KEGG PATHWAY	mgr00240	18	62	0.998861	1	evm.model.000004Farrow.714|evm.model.000009Farrow.1087|evm.model.000001Farrow.2318|evm.model.000009Farrow.813|evm.model.000004Farrow.796|evm.model.000000Farrow.1168|evm.model.000005Farrow.198|evm.model.000001Farrow.1096|evm.model.000002Farrow.1227|evm.model.000001Farrow.2192|evm.model.000004Farrow.283|evm.model.000009Farrow.230|evm.model.000000Farrow.2032|evm.model.000000Farrow.1611|evm.model.000…	mgr:MGG_07076|mgr:MGG_07298|mgr:MGG_06731|mgr:MGG_12634|mgr:MGG_01537|mgr:MGG_01572|mgr:MGG_07545|mgr:MGG_12098|mgr:MGG_06915|mgr:MGG_07076|mgr:MGG_12474|mgr:MGG_10674|mgr:MGG_09284|mgr:MGG_17439|mgr:MGG_07263|mgr:MGG_06311|mgr:MGG_02459|mgr:MGG_01284|	2682961|2683194|2684904|5050508|2679395|2679518|2683465|2677493|2685088|2682961|5051068|2682875|2680208|12984114|2683009|2684466|2681556|2679718|	http://www.genome.jp/kegg-bin/show_pathway?mgr00240/mgr:MGG_07263%09red/mgr:MGG_07298%09red/mgr:MGG_06915%09red/mgr:MGG_09284%09red/mgr:MGG_07076%09red/mgr:MGG_07545%09red/mgr:MGG_12634%09red/mgr:MGG_01284%09red/mgr:MGG_12474%09red/mgr:MGG_02459%09red/mgr:MGG_06311%09red/mgr:MGG_06731%09red/mgr:MGG_10674%09red/mgr:MGG_01537%09red/mgr:MGG_12098%09red/mgr:MGG_01572%09red/mgr:MGG_17439%09red
Protein export	KEGG PATHWAY	mgr03060	2	18	0.999008	1	evm.model.000002Farrow.260|evm.model.000004Farrow.871	mgr:MGG_04884|mgr:MGG_06172|	2675388|2684318|	http://www.genome.jp/kegg-bin/show_pathway?mgr03060/mgr:MGG_06172%09red/mgr:MGG_04884%09red
mRNA surveillance pathway	KEGG PATHWAY	mgr03015	12	48	0.999089	1	evm.model.000002Farrow.178|evm.model.000002Farrow.881|evm.model.000003Farrow.1456|evm.model.000000Farrow.1016|evm.model.000002Farrow.2294|evm.model.000003Farrow.1141|evm.model.000007Farrow.877|evm.model.000009Farrow.1018|evm.model.000002Farrow.629|evm.model.000006Farrow.653|evm.model.000000Farrow.1072|evm.model.000000Farrow.1780	mgr:MGG_04885|mgr:MGG_12123|mgr:MGG_05680|mgr:MGG_01676|mgr:MGG_14293|mgr:MGG_05325|mgr:MGG_00739|mgr:MGG_09536|mgr:MGG_06948|mgr:MGG_03004|mgr:MGG_06406|mgr:MGG_04399|	2675387|2677427|2675968|2679618|5051781|2675529|2674393|2680491|2685121|2682557|2684561|2677850|	http://www.genome.jp/kegg-bin/show_pathway?mgr03015/mgr:MGG_05680%09red/mgr:MGG_12123%09red/mgr:MGG_14293%09red/mgr:MGG_03004%09red/mgr:MGG_06406%09red/mgr:MGG_00739%09red/mgr:MGG_01676%09red/mgr:MGG_04885%09red/mgr:MGG_04399%09red/mgr:MGG_06948%09red/mgr:MGG_09536%09red/mgr:MGG_05325%09red
Ubiquitin mediated proteolysis	KEGG PATHWAY	mgr04120	15	56	0.999188	1	evm.model.000002Farrow.1451|evm.model.000002Farrow.327|evm.model.000003Farrow.1090|evm.model.000009Farrow.310|evm.model.000002Farrow.975|evm.model.000000Farrow.1248|evm.model.000003Farrow.1107|evm.model.000007Farrow.960|evm.model.000007Farrow.1060|evm.model.000009Farrow.881|evm.model.000003Farrow.2196|evm.model.000001Farrow.1314|evm.model.000007Farrow.641|evm.model.000009Farrow.12|evm.model.00000…	mgr:MGG_01756|mgr:MGG_06372|mgr:MGG_06372|mgr:MGG_12329|mgr:MGG_14266|mgr:MGG_04724|mgr:MGG_05678|mgr:MGG_03728|mgr:MGG_04088|mgr:MGG_07255|mgr:MGG_00261|mgr:MGG_06679|mgr:MGG_01236|mgr:MGG_08345|mgr:MGG_03252|	2679601|2684527|2684527|5050927|2678867|2677892|2675966|2676704|2677680|2683001|2674637|2684852|2679415|2678612|2676408|	http://www.genome.jp/kegg-bin/show_pathway?mgr04120/mgr:MGG_05678%09red/mgr:MGG_04088%09red/mgr:MGG_06372%09red/mgr:MGG_12329%09red/mgr:MGG_03252%09red/mgr:MGG_04724%09red/mgr:MGG_03728%09red/mgr:MGG_00261%09red/mgr:MGG_14266%09red/mgr:MGG_01756%09red/mgr:MGG_08345%09red/mgr:MGG_01236%09red/mgr:MGG_07255%09red/mgr:MGG_06679%09red
RNA polymerase	KEGG PATHWAY	mgr03020	4	26	0.999289	1	evm.model.000009Farrow.230|evm.model.000000Farrow.902|evm.model.000000Farrow.2032|evm.model.000000Farrow.1168	mgr:MGG_10674|mgr:MGG_06311|mgr:MGG_09284|mgr:MGG_01572|	2682875|2684466|2680208|2679518|	http://www.genome.jp/kegg-bin/show_pathway?mgr03020/mgr:MGG_10674%09red/mgr:MGG_01572%09red/mgr:MGG_06311%09red/mgr:MGG_09284%09red
Mismatch repair	KEGG PATHWAY	mgr03430	3	23	0.999404	1	evm.model.000001Farrow.437|evm.model.000002Farrow.624|evm.model.000001Farrow.2318	mgr:MGG_00630|mgr:MGG_02459|mgr:MGG_06731|	2674688|2681556|2684904|	http://www.genome.jp/kegg-bin/show_pathway?mgr03430/mgr:MGG_00630%09red/mgr:MGG_02459%09red/mgr:MGG_06731%09red
Endocytosis	KEGG PATHWAY	mgr04144	9	42	0.999503	1	evm.model.000001Farrow.290|evm.model.000005Farrow.132|evm.model.000001Farrow.2140|evm.model.000004Farrow.1613|evm.model.000003Farrow.1536|evm.model.000000Farrow.2365|evm.model.000009Farrow.881|evm.model.000009Farrow.211|evm.model.000007Farrow.859	mgr:MGG_01031|mgr:MGG_06572|mgr:MGG_00466|mgr:MGG_01704|mgr:MGG_10676|mgr:MGG_06958|mgr:MGG_07255|mgr:MGG_10676|mgr:MGG_11513|	2674911|2684727|2674265|2679344|2682877|2685131|2683001|2682877|5050670|	http://www.genome.jp/kegg-bin/show_pathway?mgr04144/mgr:MGG_00466%09red/mgr:MGG_01704%09red/mgr:MGG_11513%09red/mgr:MGG_06572%09red/mgr:MGG_01031%09red/mgr:MGG_07255%09red/mgr:MGG_10676%09red/mgr:MGG_06958%09red
RNA degradation	KEGG PATHWAY	mgr03018	10	46	0.999662	1	evm.model.000004Farrow.763|evm.model.000009Farrow.1192|evm.model.000000Farrow.1413|evm.model.000005Farrow.770|evm.model.000008Farrow.620|evm.model.000000Farrow.1174|evm.model.000000Farrow.1076|evm.model.000008Farrow.738|evm.model.000001Farrow.1971|evm.model.000001Farrow.450	mgr:MGG_04191|mgr:MGG_09256|mgr:MGG_04539|mgr:MGG_14746|mgr:MGG_00073|mgr:MGG_10607|mgr:MGG_06410|mgr:MGG_17449|mgr:MGG_03931|mgr:MGG_11229|	2677398|2680192|2678209|5049643|2675081|2682254|2684565|12984125|2677161|5051198|	http://www.genome.jp/kegg-bin/show_pathway?mgr03018/mgr:MGG_11229%09red/mgr:MGG_14746%09red/mgr:MGG_06410%09red/mgr:MGG_17449%09red/mgr:MGG_10607%09red/mgr:MGG_09256%09red/mgr:MGG_04191%09red/mgr:MGG_04539%09red/mgr:MGG_00073%09red/mgr:MGG_03931%09red
Phagosome	KEGG PATHWAY	mgr04145	6	36	0.999808	1	evm.model.000000Farrow.1141|evm.model.000002Farrow.1557|evm.model.000007Farrow.851|evm.model.000000Farrow.1808|evm.model.000006Farrow.597|evm.model.000007Farrow.991	mgr:MGG_06349|mgr:MGG_11205|mgr:MGG_14757|mgr:MGG_01607|mgr:MGG_03069|mgr:MGG_00750|	2684504|5051175|5049772|2679308|2682622|2674859|	http://www.genome.jp/kegg-bin/show_pathway?mgr04145/mgr:MGG_01607%09red/mgr:MGG_11205%09red/mgr:MGG_06349%09red/mgr:MGG_14757%09red/mgr:MGG_00750%09red/mgr:MGG_03069%09red
Nucleotide excision repair	KEGG PATHWAY	mgr03420	6	40	0.999955	1	evm.model.000001Farrow.984|evm.model.000001Farrow.437|evm.model.000001Farrow.2318|evm.model.000002Farrow.1135|evm.model.000002Farrow.624|evm.model.000009Farrow.310	mgr:MGG_03132|mgr:MGG_00630|mgr:MGG_06731|mgr:MGG_13401|mgr:MGG_02459|mgr:MGG_12329|	2676710|2674688|2684904|2683405|2681556|5050927|	http://www.genome.jp/kegg-bin/show_pathway?mgr03420/mgr:MGG_13401%09red/mgr:MGG_12329%09red/mgr:MGG_06731%09red/mgr:MGG_00630%09red/mgr:MGG_02459%09red/mgr:MGG_03132%09red
Oxidative phosphorylation	KEGG PATHWAY	mgr00190	17	73	0.999971	1	evm.model.000000Farrow.1141|evm.model.000001Farrow.859|evm.model.000000Farrow.1630|evm.model.000006Farrow.400|evm.model.000007Farrow.250|evm.model.000003Farrow.726|evm.model.000001Farrow.492|evm.model.000001Farrow.818|evm.model.000003Farrow.1395|evm.model.000007Farrow.1489|evm.model.000002Farrow.1787|evm.model.000009Farrow.880|evm.model.000002Farrow.400|evm.model.000000Farrow.41|evm.model.000001F…	mgr:MGG_06349|mgr:MGG_03188|mgr:MGG_00168|mgr:MGG_17901|mgr:MGG_10805|mgr:MGG_00892|mgr:MGG_04969|mgr:MGG_07200|mgr:MGG_04994|mgr:MGG_05944|mgr:MGG_04140|mgr:MGG_12387|mgr:MGG_15739|mgr:MGG_01135|mgr:MGG_03185|mgr:MGG_01232|mgr:MGG_09281|	2684504|2676995|2674646|12984770|2676336|2674459|2675370|2683183|2675641|2684031|2677650|5050982|12984694|2674221|2676558|2679434|2680205|	http://www.genome.jp/kegg-bin/show_pathway?mgr00190/mgr:MGG_12387%09red/mgr:MGG_10805%09red/mgr:MGG_07200%09red/mgr:MGG_05944%09red/mgr:MGG_03188%09red/mgr:MGG_04969%09red/mgr:MGG_03185%09red/mgr:MGG_01232%09red/mgr:MGG_06349%09red/mgr:MGG_01135%09red/mgr:MGG_17901%09red/mgr:MGG_00168%09red/mgr:MGG_00892%09red/mgr:MGG_09281%09red/mgr:MGG_15739%09red/mgr:MGG_04140%09red/mgr:MGG_04994%09red
DNA replication	KEGG PATHWAY	mgr03030	3	31	0.999978	1	evm.model.000002Farrow.1765|evm.model.000002Farrow.624|evm.model.000001Farrow.2318	mgr:MGG_17682|mgr:MGG_02459|mgr:MGG_06731|	12986149|2681556|2684904|	http://www.genome.jp/kegg-bin/show_pathway?mgr03030/mgr:MGG_17682%09red/mgr:MGG_02459%09red/mgr:MGG_06731%09red
RNA transport	KEGG PATHWAY	mgr03013	20	90	0.999998	1	evm.model.000002Farrow.881|evm.model.000000Farrow.1780|evm.model.000006Farrow.101|evm.model.000009Farrow.1219|evm.model.000003Farrow.1456|evm.model.000000Farrow.1063|evm.model.000002Farrow.2295|evm.model.000002Farrow.1596|evm.model.000003Farrow.1205|evm.model.000006Farrow.298|evm.model.000002Farrow.178|evm.model.000002Farrow.629|evm.model.000000Farrow.1042|evm.model.000000Farrow.518|evm.model.000…	mgr:MGG_12123|mgr:MGG_04399|mgr:MGG_10588|mgr:MGG_10653|mgr:MGG_05680|mgr:MGG_06396|mgr:MGG_10698|mgr:MGG_15229|mgr:MGG_10192|mgr:MGG_13474|mgr:MGG_04885|mgr:MGG_06948|mgr:MGG_08866|mgr:MGG_05264|mgr:MGG_03004|mgr:MGG_05756|mgr:MGG_04400|mgr:MGG_00341|mgr:MGG_04400|mgr:MGG_05134|	2677427|2677850|2682201|2682266|2675968|2684551|2682902|12984255|2681764|5051634|2675387|2685121|2679852|2675531|2682557|2676159|2677872|2674990|2677872|2675355|	http://www.genome.jp/kegg-bin/show_pathway?mgr03013/mgr:MGG_05680%09red/mgr:MGG_08866%09red/mgr:MGG_06948%09red/mgr:MGG_05756%09red/mgr:MGG_12123%09red/mgr:MGG_00341%09red/mgr:MGG_06396%09red/mgr:MGG_03004%09red/mgr:MGG_05134%09red/mgr:MGG_13474%09red/mgr:MGG_10588%09red/mgr:MGG_15229%09red/mgr:MGG_04885%09red/mgr:MGG_04399%09red/mgr:MGG_10653%09red/mgr:MGG_10192%09red/mgr:MGG_10698%09red/mgr:MGG…
Spliceosome	KEGG PATHWAY	mgr03040	17	86	0.999999	1	evm.model.000002Farrow.178|evm.model.000000Farrow.271|evm.model.000002Farrow.179|evm.model.000000Farrow.1413|evm.model.000003Farrow.1457|evm.model.000002Farrow.1651|evm.model.000000Farrow.904|evm.model.000000Farrow.679|evm.model.000000Farrow.2365|evm.model.000009Farrow.777|evm.model.000000Farrow.1758|evm.model.000009Farrow.389|evm.model.000002Farrow.881|evm.model.000009Farrow.1367|evm.model.00000…	mgr:MGG_04885|mgr:MGG_16901|mgr:MGG_12972|mgr:MGG_04539|mgr:MGG_05681|mgr:MGG_01426|mgr:MGG_06309|mgr:MGG_05244|mgr:MGG_06958|mgr:MGG_07336|mgr:MGG_15536|mgr:MGG_02467|mgr:MGG_12123|mgr:MGG_16901|mgr:MGG_04399|mgr:MGG_03893|mgr:MGG_11513|	2675387|12985738|2675386|2678209|2675969|2679320|2684464|2675312|2685131|2683055|12987105|2681564|2677427|12985738|2677850|2677480|5050670|	http://www.genome.jp/kegg-bin/show_pathway?mgr03040/mgr:MGG_07336%09red/mgr:MGG_05681%09red/mgr:MGG_05244%09red/mgr:MGG_16901%09red/mgr:MGG_15536%09red/mgr:MGG_11513%09red/mgr:MGG_04885%09red/mgr:MGG_02467%09red/mgr:MGG_12123%09red/mgr:MGG_12972%09red/mgr:MGG_04399%09red/mgr:MGG_01426%09red/mgr:MGG_03893%09red/mgr:MGG_06958%09red/mgr:MGG_04539%09red/mgr:MGG_06309%09red
Ribosome	KEGG PATHWAY	mgr03010	23	107	1	1	evm.model.000006Farrow.770|evm.model.000009Farrow.333|evm.model.000002Farrow.1549|evm.model.000001Farrow.1360|evm.model.000008Farrow.775|evm.model.000000Farrow.267|evm.model.000007Farrow.1058|evm.model.000005Farrow.353|evm.model.000003Farrow.1336|evm.model.000003Farrow.1111|evm.model.000001Farrow.758|evm.model.000001Farrow.1205|evm.model.000008Farrow.826|evm.model.000002Farrow.763|evm.model.00000…	mgr:MGG_02747|mgr:MGG_06185|mgr:MGG_06071|mgr:MGG_03193|mgr:MGG_04612|mgr:MGG_05282|mgr:MGG_16248|mgr:MGG_07928|mgr:MGG_10160|mgr:MGG_05673|mgr:MGG_14858|mgr:MGG_07175|mgr:MGG_04310|mgr:MGG_08190|mgr:MGG_02511|mgr:MGG_05957|mgr:MGG_03984|mgr:MGG_14729|mgr:MGG_02598|mgr:MGG_07225|mgr:MGG_13645|mgr:MGG_03236|mgr:MGG_06721|	2682729|2684305|2684238|2676466|2677998|2675339|12985269|2683855|2681787|2675978|5049178|2683158|2677563|2678306|2681608|2684018|2677357|5049424|2682338|2683113|2680716|2676746|2684894|	http://www.genome.jp/kegg-bin/show_pathway?mgr03010/mgr:MGG_04310%09red/mgr:MGG_13645%09red/mgr:MGG_14729%09red/mgr:MGG_06071%09red/mgr:MGG_03236%09red/mgr:MGG_07225%09red/mgr:MGG_04612%09red/mgr:MGG_05673%09red/mgr:MGG_07928%09red/mgr:MGG_03984%09red/mgr:MGG_16248%09red/mgr:MGG_06721%09red/mgr:MGG_02511%09red/mgr:MGG_02747%09red/mgr:MGG_03193%09red/mgr:MGG_06185%09red/mgr:MGG_02598%09red/mgr:MGG…
--------------------
#Term	Database	ID	Input number	Background number	P-Value	Corrected P-Value	Input	KEGG_ID/KO	Entrez_ID	Hyperlink
--------------------
#Term	Database	ID	Input number	Background number	P-Value	Corrected P-Value	Input	KEGG_ID/KO	Entrez_ID	Hyperlink
--------------------

## Sheet: IL vs Con
##Databases: KEGG PATHWAY
('Degradation of aromatic compounds', 'K', 'mgr01220') 36 20
('Phenylalanine metabolism', 'K', 'mgr00360') 25 20
('Galactose metabolism', 'K', 'mgr00052') 24 22
('Arginine and proline metabolism', 'K', 'mgr00330') 40 36
('Starch and sucrose metabolism', 'K', 'mgr00500') 61 40
('Fatty acid degradation', 'K', 'mgr00071') 19 16
('Pentose and glucuronate interconversions', 'K', 'mgr00040') 45 19
('Tryptophan metabolism', 'K', 'mgr00380') 28 26
('beta-Alanine metabolism', 'K', 'mgr00410') 22 18
('Ascorbate and aldarate metabolism', 'K', 'mgr00053') 12 5
('Tyrosine metabolism', 'K', 'mgr00350') 39 27
('Biosynthesis of unsaturated fatty acids', 'K', 'mgr01040') 12 10
('Cyanoamino acid metabolism', 'K', 'mgr00460') 23 16
##Statistical test method: hypergeometric test / Fisher's exact test
##FDR correction method: Benjamini and Hochberg
#Term	Database	ID	Input number	Background number	P-Value	Corrected P-Value	Input	KEGG_ID/KO	Entrez_ID	Hyperlink
Metabolic pathways	KEGG PATHWAY	mgr01100	470	734	0.00336938	0.299875	evm.model.000000Farrow.2474|evm.model.000003Farrow.2107|evm.model.000006Farrow.635|evm.model.000000Farrow.1982|evm.model.000000Farrow.2574|evm.model.000000Farrow.2476|evm.model.000001Farrow.1095|evm.model.000005Farrow.593|evm.model.000002Farrow.2123|evm.model.000000Farrow.2384|evm.model.000009Farrow.1178|evm.model.000005Farrow.355|evm.model.000002Farrow.341|evm.model.000007Farrow.635|evm.model.00…	mgr:MGG_12423|mgr:MGG_02130|mgr:MGG_08752|mgr:MGG_07547|mgr:MGG_14472|mgr:MGG_02125|mgr:MGG_08368|mgr:MGG_05713|mgr:MGG_04014|mgr:MGG_06278|mgr:MGG_10655|mgr:MGG_05189|mgr:MGG_14264|mgr:MGG_01231|mgr:MGG_02130|mgr:MGG_01096|mgr:MGG_02384|mgr:MGG_07216|mgr:MGG_06311|mgr:MGG_09181|mgr:MGG_07216|mgr:MGG_13185|mgr:MGG_15380|mgr:MGG_14835|mgr:MGG_05480|mgr:MGG_03287|mgr:MGG_08802|mgr:MGG_07224|mgr:MGG…	5051018|2681253|2678934|2683467|5051789|2681248|2678506|2675909|2677447|2684433|2682268|2675700|5048780|2679433|2681253|2675098|2681481|2683104|2684466|2680248|2683104|5049054|12985193|5049105|2676134|2677020|2678968|2683112|2681089|2674238|2676494|2682281|2680557|2679567|2676861|2679949|2674858|2675134|2682181|2681446|2683928|2684405|2681694|5051352|2682520|2678278|2679353|2682275|2685130|267719…	http://www.genome.jp/kegg-bin/show_pathway?mgr01100/mgr:MGG_08832%09red/mgr:MGG_05686%09red/mgr:MGG_00770%09red/mgr:MGG_06685%09red/mgr:MGG_08835%09red/mgr:MGG_06530%09red/mgr:MGG_09681%09red/mgr:MGG_00779%09red/mgr:MGG_07729%09red/mgr:MGG_09834%09red/mgr:MGG_05984%09red/mgr:MGG_14907%09red/mgr:MGG_11732%09red/mgr:MGG_07539%09red/mgr:MGG_05197%09red/mgr:MGG_15380%09red/mgr:MGG_13291%09red/mgr:MGG…
Biosynthesis of secondary metabolites	KEGG PATHWAY	mgr01110	195	292	0.0198199	0.660406	evm.model.000000Farrow.2474|evm.model.000007Farrow.902|evm.model.000004Farrow.889|evm.model.000002Farrow.823|evm.model.000009Farrow.159|evm.model.000000Farrow.2476|evm.model.000009Farrow.498|evm.model.000004Farrow.479|evm.model.000001Farrow.1535|evm.model.000001Farrow.1709|evm.model.000003Farrow.105|evm.model.000003Farrow.646|evm.model.000006Farrow.907|evm.model.000007Farrow.348|evm.model.000009F…	mgr:MGG_12423|mgr:MGG_15671|mgr:MGG_01553|mgr:MGG_07280|mgr:MGG_00942|mgr:MGG_02125|mgr:MGG_13291|mgr:MGG_05345|mgr:MGG_03245|mgr:MGG_05814|mgr:MGG_05599|mgr:MGG_03853|mgr:MGG_04073|mgr:MGG_00758|mgr:MGG_10655|mgr:MGG_08123|mgr:MGG_03051|mgr:MGG_04969|mgr:MGG_07782|mgr:MGG_04446|mgr:MGG_00959|mgr:MGG_03880|mgr:MGG_00625|mgr:MGG_06376|mgr:MGG_05168|mgr:MGG_09427|mgr:MGG_05984|mgr:MGG_09681|mgr:MGG…	5051018|12984623|2679697|2683026|2674201|2681248|5049146|2676079|2676861|2684161|2676126|2677294|2677533|2674748|2682268|2678405|2682604|2675370|2683709|2678116|2674104|2677367|2674687|2684531|2675637|2680391|2683991|2680764|2680248|2678847|5049054|5050113|2676134|2681761|2677194|2684259|2683112|2681089|2679271|2681475|2684019|2678943|2681687|2679590|2674858|2682878|2681089|2684531|5050140|268396…	http://www.genome.jp/kegg-bin/show_pathway?mgr01110/mgr:MGG_08832%09red/mgr:MGG_08835%09red/mgr:MGG_06530%09red/mgr:MGG_05984%09red/mgr:MGG_11732%09red/mgr:MGG_13291%09red/mgr:MGG_00942%09red/mgr:MGG_15019%09red/mgr:MGG_06139%09red/mgr:MGG_13763%09red/mgr:MGG_08661%09red/mgr:MGG_01970%09red/mgr:MGG_12738%09red/mgr:MGG_03094%09red/mgr:MGG_03096%09red/mgr:MGG_06324%09red/mgr:MGG_03945%09red/mgr:MGG…
Glycerolipid metabolism	KEGG PATHWAY	mgr00561	25	25	0.025444	0.660406	evm.model.000005Farrow.555|evm.model.000003Farrow.2107|evm.model.000002Farrow.2123|evm.model.000003Farrow.977|evm.model.000003Farrow.2141|evm.model.000003Farrow.260|evm.model.000001Farrow.278|evm.model.000007Farrow.1441|evm.model.000003Farrow.511|evm.model.000001Farrow.1442|evm.model.000007Farrow.984|evm.model.000008Farrow.967|evm.model.000003Farrow.1140|evm.model.000005Farrow.1117|evm.model.0000…	mgr:MGG_02130|mgr:MGG_02130|mgr:MGG_04014|mgr:MGG_03560|mgr:MGG_03095|mgr:MGG_06149|mgr:MGG_01291|mgr:MGG_03900|mgr:MGG_02130|mgr:MGG_03900|mgr:MGG_02130|mgr:MGG_06489|mgr:MGG_05326|mgr:MGG_02130|mgr:MGG_04014|mgr:MGG_11374|mgr:MGG_03095|mgr:MGG_04014|mgr:MGG_09805|mgr:MGG_03900|mgr:MGG_02130|mgr:MGG_13763|mgr:MGG_02921|mgr:MGG_03900|mgr:MGG_00220|	2681253|2681253|2677447|2676699|2682648|2684249|2679572|2677194|2681253|2677194|2681253|2684644|2675528|2681253|2677447|5051330|2682648|2677447|2680796|2677194|2681253|5048985|2682474|2677194|2674858|	http://www.genome.jp/kegg-bin/show_pathway?mgr00561/mgr:MGG_02130%09red/mgr:MGG_02921%09red/mgr:MGG_03095%09red/mgr:MGG_09805%09red/mgr:MGG_06489%09red/mgr:MGG_13763%09red/mgr:MGG_03560%09red/mgr:MGG_11374%09red/mgr:MGG_01291%09red/mgr:MGG_04014%09red/mgr:MGG_06149%09red/mgr:MGG_03900%09red/mgr:MGG_00220%09red/mgr:MGG_05326%09red
Butanoate metabolism	KEGG PATHWAY	mgr00650	22	22	0.0348625	0.660406	evm.model.000005Farrow.1477|evm.model.000005Farrow.1618|evm.model.000001Farrow.119|evm.model.000009Farrow.1394|evm.model.000007Farrow.399|evm.model.000007Farrow.692|evm.model.000003Farrow.1429|evm.model.000007Farrow.1247|evm.model.000008Farrow.323|evm.model.000003Farrow.2266|evm.model.000002Farrow.689|evm.model.000004Farrow.1323|Novel00546|evm.model.000003Farrow.1982|evm.model.000007Farrow.173|ev…	mgr:MGG_01230|mgr:MGG_04076|mgr:MGG_12868|mgr:MGG_06868|mgr:MGG_09715|mgr:MGG_13499|mgr:MGG_12868|mgr:MGG_01026|mgr:MGG_01713|mgr:MGG_01230|mgr:MGG_12999|mgr:MGG_09715|mgr:MGG_09181|mgr:MGG_01230|mgr:MGG_03869|mgr:MGG_02817|mgr:MGG_01713|mgr:MGG_03945|mgr:MGG_02378|mgr:MGG_11480|mgr:MGG_12116|mgr:MGG_16630|	2679432|2677505|5050236|2685041|2680669|5051652|5050236|2674675|2679353|2679432|5048935|2680669|2680248|2679432|2677270|2682370|2679353|2677118|2681475|5050640|5049878|12987027|	http://www.genome.jp/kegg-bin/show_pathway?mgr00650/mgr:MGG_01713%09red/mgr:MGG_12116%09red/mgr:MGG_03945%09red/mgr:MGG_16630%09red/mgr:MGG_09181%09red/mgr:MGG_02817%09red/mgr:MGG_06868%09red/mgr:MGG_13499%09red/mgr:MGG_12868%09red/mgr:MGG_04076%09red/mgr:MGG_09715%09red/mgr:MGG_12999%09red/mgr:MGG_11480%09red/mgr:MGG_02378%09red/mgr:MGG_01026%09red/mgr:MGG_03869%09red/mgr:MGG_01230%09red
Carbon metabolism	KEGG PATHWAY	mgr01200	72	99	0.0445668	0.660406	evm.model.000002Farrow.1738|evm.model.000006Farrow.1494|evm.model.000002Farrow.2123|evm.model.000005Farrow.1432|evm.model.000009Farrow.370|evm.model.000004Farrow.1699|evm.model.000005Farrow.410|evm.model.000003Farrow.2141|evm.model.000003Farrow.2140|evm.model.000001Farrow.375|evm.model.000004Farrow.539|evm.model.000001Farrow.119|evm.model.000000Farrow.1666|evm.model.000006Farrow.443|evm.model.000…	mgr:MGG_04156|mgr:MGG_02617|mgr:MGG_04014|mgr:MGG_06011|mgr:MGG_06011|mgr:MGG_09856|mgr:MGG_05984|mgr:MGG_03095|mgr:MGG_07884|mgr:MGG_00623|mgr:MGG_09681|mgr:MGG_12868|mgr:MGG_00175|mgr:MGG_02967|mgr:MGG_06011|mgr:MGG_00175|mgr:MGG_07207|mgr:MGG_17079|mgr:MGG_13499|mgr:MGG_02624|mgr:MGG_01606|mgr:MGG_04113|mgr:MGG_05984|mgr:MGG_06530|mgr:MGG_12868|mgr:MGG_08562|mgr:MGG_12767|mgr:MGG_06466|mgr:MGG…	2677635|2682816|2677447|2683964|2683964|2680813|2683991|2682648|2683811|2675251|2680764|5050236|2674491|2682520|2683964|2674491|2683095|12984426|5051652|2682823|2679307|2677623|2683991|2684685|5050236|2678743|5050140|2684621|2681687|2678116|2677635|2681687|2682815|2683991|5050140|2682594|2682823|2682647|2675603|2683178|2674722|2683991|12984426|2682649|2677447|2682648|2677447|2680764|5051560|26807…	http://www.genome.jp/kegg-bin/show_pathway?mgr01200/mgr:MGG_01606%09red/mgr:MGG_04895%09red/mgr:MGG_08835%09red/mgr:MGG_06530%09red/mgr:MGG_08562%09red/mgr:MGG_02616%09red/mgr:MGG_05984%09red/mgr:MGG_09072%09red/mgr:MGG_04113%09red/mgr:MGG_17079%09red/mgr:MGG_03094%09red/mgr:MGG_13157%09red/mgr:MGG_07207%09red/mgr:MGG_07268%09red/mgr:MGG_16230%09red/mgr:MGG_00175%09red/mgr:MGG_06011%09red/mgr:MGG…
Pentose phosphate pathway	KEGG PATHWAY	mgr00030	22	23	0.0458236	0.660406	evm.model.000005Farrow.410|evm.model.000005Farrow.437|evm.model.000003Farrow.2140|evm.model.000004Farrow.539|evm.model.000000Farrow.1666|evm.model.000003Farrow.331|evm.model.000006Farrow.1162|evm.model.000008Farrow.452|evm.model.000004Farrow.398|evm.model.000005Farrow.77|evm.model.000000Farrow.1904|evm.model.000008Farrow.1283|evm.model.000007Farrow.1491|evm.model.000002Farrow.2118|evm.model.00000…	mgr:MGG_05984|mgr:MGG_04495|mgr:MGG_07884|mgr:MGG_09681|mgr:MGG_00175|mgr:MGG_00175|mgr:MGG_02624|mgr:MGG_05984|mgr:MGG_03096|mgr:MGG_10076|mgr:MGG_04446|mgr:MGG_10076|mgr:MGG_02624|mgr:MGG_05984|mgr:MGG_04113|mgr:MGG_03096|mgr:MGG_09681|mgr:MGG_13895|mgr:MGG_07884|mgr:MGG_13895|mgr:MGG_09681|mgr:MGG_05984|	2683991|2678006|2683811|2680764|2674491|2674491|2682823|2683991|2682649|2681687|2678116|2681687|2682823|2683991|2677623|2682649|2680764|5049391|2683811|5049391|2680764|2683991|	http://www.genome.jp/kegg-bin/show_pathway?mgr00030/mgr:MGG_04113%09red/mgr:MGG_04495%09red/mgr:MGG_03096%09red/mgr:MGG_13895%09red/mgr:MGG_09681%09red/mgr:MGG_04446%09red/mgr:MGG_05984%09red/mgr:MGG_07884%09red/mgr:MGG_10076%09red/mgr:MGG_00175%09red/mgr:MGG_02624%09red
Fructose and mannose metabolism	KEGG PATHWAY	mgr00051	27	31	0.055776	0.660406	evm.model.000007Farrow.1348|evm.model.000003Farrow.1865|evm.model.000005Farrow.1618|evm.model.000000Farrow.2122|evm.model.000001Farrow.375|evm.model.000000Farrow.1602|evm.model.000007Farrow.399|evm.model.000004Farrow.398|evm.model.000008Farrow.323|evm.model.000001Farrow.902|evm.model.000007Farrow.635|evm.model.000009Farrow.144|evm.model.000006Farrow.1258|evm.model.000003Farrow.2139|evm.model.0000…	mgr:MGG_08318|mgr:MGG_10334|mgr:MGG_04076|mgr:MGG_02486|mgr:MGG_00623|mgr:MGG_01637|mgr:MGG_09715|mgr:MGG_03096|mgr:MGG_01713|mgr:MGG_08582|mgr:MGG_01231|mgr:MGG_01231|mgr:MGG_03041|mgr:MGG_03094|mgr:MGG_09715|mgr:MGG_03096|mgr:MGG_00956|mgr:MGG_02486|mgr:MGG_13895|mgr:MGG_07884|mgr:MGG_01231|mgr:MGG_01713|mgr:MGG_07884|mgr:MGG_10677|mgr:MGG_10503|mgr:MGG_13895|mgr:MGG_12116|	2678615|2681909|2677505|2681583|2675251|2679111|2680669|2682649|2679353|2678702|2679433|2679433|2682594|2682647|2680669|2682649|2674255|2681583|5049391|2683811|2679433|2679353|2683811|2682878|2682115|5049391|5049878|	http://www.genome.jp/kegg-bin/show_pathway?mgr00051/mgr:MGG_10503%09red/mgr:MGG_08582%09red/mgr:MGG_01713%09red/mgr:MGG_01637%09red/mgr:MGG_03094%09red/mgr:MGG_03096%09red/mgr:MGG_12116%09red/mgr:MGG_13895%09red/mgr:MGG_08318%09red/mgr:MGG_10334%09red/mgr:MGG_07884%09red/mgr:MGG_00956%09red/mgr:MGG_00623%09red/mgr:MGG_09715%09red/mgr:MGG_03041%09red/mgr:MGG_04076%09red/mgr:MGG_10677%09red/mgr:MGG…
Glycolysis / Gluconeogenesis	KEGG PATHWAY	mgr00010	32	39	0.0626482	0.660406	evm.model.000005Farrow.1432|evm.model.000009Farrow.370|evm.model.000005Farrow.437|evm.model.000005Farrow.980|evm.model.000001Farrow.375|evm.model.000003Farrow.646|evm.model.000009Farrow.1391|evm.model.000006Farrow.443|evm.model.000009Farrow.407|evm.model.000009Farrow.508|evm.model.000001Farrow.2153|evm.model.000007Farrow.1441|evm.model.000007Farrow.1440|evm.model.000004Farrow.398|evm.model.000006…	mgr:MGG_06011|mgr:MGG_06011|mgr:MGG_04495|mgr:MGG_03880|mgr:MGG_00623|mgr:MGG_03853|mgr:MGG_01892|mgr:MGG_02967|mgr:MGG_06011|mgr:MGG_05008|mgr:MGG_05008|mgr:MGG_03900|mgr:MGG_03880|mgr:MGG_03096|mgr:MGG_03880|mgr:MGG_03900|mgr:MGG_03041|mgr:MGG_03880|mgr:MGG_06489|mgr:MGG_03094|mgr:MGG_00901|mgr:MGG_03096|mgr:MGG_13895|mgr:MGG_03900|mgr:MGG_01892|mgr:MGG_00057|mgr:MGG_01892|mgr:MGG_03900|mgr:MGG…	2683964|2683964|2678006|2677367|2675251|2677294|2679567|2682520|2683964|2675286|2675286|2677194|2677367|2682649|2677367|2677194|2682594|2677367|2684644|2682647|2674722|2682649|5049391|2677194|2679567|2675055|2679567|2677194|5049391|2676861|2678803|2674858|	http://www.genome.jp/kegg-bin/show_pathway?mgr00010/mgr:MGG_03245%09red/mgr:MGG_03900%09red/mgr:MGG_04495%09red/mgr:MGG_08597%09red/mgr:MGG_03096%09red/mgr:MGG_06489%09red/mgr:MGG_13895%09red/mgr:MGG_00901%09red/mgr:MGG_06011%09red/mgr:MGG_02967%09red/mgr:MGG_00057%09red/mgr:MGG_00623%09red/mgr:MGG_01892%09red/mgr:MGG_03041%09red/mgr:MGG_05008%09red/mgr:MGG_03880%09red/mgr:MGG_00220%09red/mgr:MGG…
Sphingolipid metabolism	KEGG PATHWAY	mgr00600	16	16	0.0667826	0.660406	evm.model.000001Farrow.710|evm.model.000001Farrow.1180|evm.model.000009Farrow.336|evm.model.000002Farrow.536|evm.model.000001Farrow.2416|evm.model.000002Farrow.484|evm.model.000005Farrow.355|evm.model.000002Farrow.1807|evm.model.000003Farrow.1446|evm.model.000002Farrow.54|evm.model.000002Farrow.2428|evm.model.000006Farrow.846|evm.model.000000Farrow.504|evm.model.000000Farrow.331|evm.model.000006F…	mgr:MGG_13801|mgr:MGG_07162|mgr:MGG_13187|mgr:MGG_05890|mgr:MGG_10308|mgr:MGG_10668|mgr:MGG_05189|mgr:MGG_03090|mgr:MGG_06250|mgr:MGG_05890|mgr:MGG_11374|mgr:MGG_09805|mgr:MGG_10308|mgr:MGG_11289|mgr:MGG_05197|mgr:MGG_05197|	5049018|2683145|5049056|2684085|2681960|2682281|2675700|2682643|2684405|2684085|5051330|2680796|2681960|2679949|2675469|2675469|	http://www.genome.jp/kegg-bin/show_pathway?mgr00600/mgr:MGG_03090%09red/mgr:MGG_06250%09red/mgr:MGG_11289%09red/mgr:MGG_13801%09red/mgr:MGG_11374%09red/mgr:MGG_07162%09red/mgr:MGG_05890%09red/mgr:MGG_05189%09red/mgr:MGG_13187%09red/mgr:MGG_10668%09red/mgr:MGG_05197%09red/mgr:MGG_10308%09red/mgr:MGG_09805%09red
Methane metabolism	KEGG PATHWAY	mgr00680	20	25	0.139829	0.968838	evm.model.000009Farrow.407|evm.model.000008Farrow.411|evm.model.000002Farrow.2123|evm.model.000001Farrow.329|evm.model.000005Farrow.1432|evm.model.000009Farrow.370|evm.model.000004Farrow.1699|evm.model.000003Farrow.715|evm.model.000007Farrow.1162|evm.model.000008Farrow.593|evm.model.000003Farrow.2141|evm.model.000004Farrow.1714|evm.model.000004Farrow.916|evm.model.000004Farrow.398|evm.model.00000…	mgr:MGG_06011|mgr:MGG_04014|mgr:MGG_04014|mgr:MGG_07207|mgr:MGG_06011|mgr:MGG_06011|mgr:MGG_09856|mgr:MGG_00901|mgr:MGG_13895|mgr:MGG_03096|mgr:MGG_03095|mgr:MGG_09072|mgr:MGG_03095|mgr:MGG_03096|mgr:MGG_09856|mgr:MGG_13157|mgr:MGG_04034|mgr:MGG_13895|mgr:MGG_04014|mgr:MGG_02967|	2683964|2677447|2677447|2683095|2683964|2683964|2680813|2674722|5049391|2682649|2682648|2680023|2682648|2682649|2680813|5051560|2677148|5049391|2677447|2682520|	http://www.genome.jp/kegg-bin/show_pathway?mgr00680/mgr:MGG_13157%09red/mgr:MGG_07207%09red/mgr:MGG_03095%09red/mgr:MGG_03096%09red/mgr:MGG_13895%09red/mgr:MGG_06011%09red/mgr:MGG_04014%09red/mgr:MGG_02967%09red/mgr:MGG_09856%09red/mgr:MGG_04034%09red/mgr:MGG_09072%09red/mgr:MGG_00901%09red
Valine, leucine and isoleucine degradation	KEGG PATHWAY	mgr00280	20	26	0.16795	0.968838	evm.model.000004Farrow.1736|evm.model.000000Farrow.2476|evm.model.000002Farrow.955|evm.model.000004Farrow.1260|evm.model.000007Farrow.1441|evm.model.000007Farrow.692|evm.model.000008Farrow.113|evm.model.000009Farrow.159|evm.model.000000Farrow.1806|evm.model.000007Farrow.1595|evm.model.000007Farrow.1439|evm.model.000003Farrow.1429|evm.model.000000Farrow.1807|evm.model.000007Farrow.1247|evm.model.0…	mgr:MGG_01687|mgr:MGG_02125|mgr:MGG_08661|mgr:MGG_02540|mgr:MGG_03900|mgr:MGG_13499|mgr:MGG_11480|mgr:MGG_00942|mgr:MGG_01606|mgr:MGG_03900|mgr:MGG_08661|mgr:MGG_12868|mgr:MGG_01606|mgr:MGG_01026|mgr:MGG_03900|mgr:MGG_12868|mgr:MGG_10320|mgr:MGG_09181|mgr:MGG_03097|mgr:MGG_03900|	2679364|2681248|2678943|2682843|2677194|5051652|5050640|2674201|2679307|2677194|2678943|5050236|2679307|2674675|2677194|5050236|2681895|2680248|2682650|2677194|	http://www.genome.jp/kegg-bin/show_pathway?mgr00280/mgr:MGG_01606%09red/mgr:MGG_02540%09red/mgr:MGG_03097%09red/mgr:MGG_02125%09red/mgr:MGG_09181%09red/mgr:MGG_08661%09red/mgr:MGG_00942%09red/mgr:MGG_13499%09red/mgr:MGG_12868%09red/mgr:MGG_10320%09red/mgr:MGG_01687%09red/mgr:MGG_11480%09red/mgr:MGG_03900%09red/mgr:MGG_01026%09red
Fatty acid metabolism	KEGG PATHWAY	mgr01212	18	23	0.171622	0.968838	evm.model.000007Farrow.64|evm.model.000002Farrow.823|evm.model.000007Farrow.692|evm.model.000002Farrow.955|evm.model.000001Farrow.360|evm.model.000004Farrow.1176|evm.model.000000Farrow.55|evm.model.000001Farrow.1575|evm.model.000003Farrow.1429|evm.model.000005Farrow.1537|evm.model.000004Farrow.721|evm.model.000009Farrow.653|evm.model.000001Farrow.119|evm.model.000004Farrow.542|evm.model.000001Far…	mgr:MGG_07216|mgr:MGG_07280|mgr:MGG_13499|mgr:MGG_08661|mgr:MGG_07216|mgr:MGG_05096|mgr:MGG_05096|mgr:MGG_06660|mgr:MGG_12868|mgr:MGG_12154|mgr:MGG_01551|mgr:MGG_07216|mgr:MGG_12868|mgr:MGG_06660|mgr:MGG_03250|mgr:MGG_01985|mgr:MGG_01790|mgr:MGG_08661|	2683104|2683026|5051652|2678943|2683104|2675553|2675553|2684833|5050236|5049911|2679695|2683104|5050236|2684833|2676406|2681104|2679094|2678943|	http://www.genome.jp/kegg-bin/show_pathway?mgr01212/mgr:MGG_12154%09red/mgr:MGG_06660%09red/mgr:MGG_08661%09red/mgr:MGG_03250%09red/mgr:MGG_07280%09red/mgr:MGG_07216%09red/mgr:MGG_01790%09red/mgr:MGG_13499%09red/mgr:MGG_12868%09red/mgr:MGG_01551%09red/mgr:MGG_01985%09red/mgr:MGG_05096%09red
Glyoxylate and dicarboxylate metabolism	KEGG PATHWAY	mgr00630	18	23	0.171622	0.968838	evm.model.000006Farrow.1495|evm.model.000006Farrow.1494|evm.model.000006Farrow.1497|evm.model.000003Farrow.1618|evm.model.000002Farrow.4|evm.model.000008Farrow.577|evm.model.000007Farrow.692|evm.model.000008Farrow.190|evm.model.000009Farrow.746|evm.model.000002Farrow.2379|evm.model.000003Farrow.260|evm.model.000001Farrow.2462|evm.model.000005Farrow.687|evm.model.000002Farrow.707|evm.model.000000F…	mgr:MGG_02616|mgr:MGG_02617|mgr:MGG_02538|mgr:MGG_06442|mgr:MGG_02617|mgr:MGG_17079|mgr:MGG_13499|mgr:MGG_10061|mgr:MGG_04895|mgr:MGG_13763|mgr:MGG_06149|mgr:MGG_02616|mgr:MGG_17079|mgr:MGG_04034|mgr:MGG_06442|mgr:MGG_04895|mgr:MGG_08835|mgr:MGG_02538|	2682815|2682816|2682841|2684597|2682816|12984426|5051652|2681672|2675603|5048985|2684249|2682815|12984426|2677148|2684597|2675603|2679821|2682841|	http://www.genome.jp/kegg-bin/show_pathway?mgr00630/mgr:MGG_04895%09red/mgr:MGG_13499%09red/mgr:MGG_13763%09red/mgr:MGG_08835%09red/mgr:MGG_02538%09red/mgr:MGG_17079%09red/mgr:MGG_06149%09red/mgr:MGG_02616%09red/mgr:MGG_02617%09red/mgr:MGG_06442%09red/mgr:MGG_04034%09red/mgr:MGG_10061%09red
Arachidonic acid metabolism	KEGG PATHWAY	mgr00590	8	8	0.172746	0.968838	evm.model.000003Farrow.708|evm.model.000009Farrow.156|evm.model.000002Farrow.323|evm.model.000002Farrow.986|evm.model.000009Farrow.604|evm.model.000006Farrow.15|evm.model.000004Farrow.108|evm.model.000004Farrow.241	mgr:MGG_05826|mgr:MGG_09481|mgr:MGG_10859|mgr:MGG_07460|mgr:MGG_09541|mgr:MGG_10859|mgr:MGG_05826|mgr:MGG_05826|	2684149|2680552|2676375|2683380|2680496|2676375|2684149|2684149|	http://www.genome.jp/kegg-bin/show_pathway?mgr00590/mgr:MGG_10859%09red/mgr:MGG_05826%09red/mgr:MGG_09541%09red/mgr:MGG_07460%09red/mgr:MGG_09481%09red
Propanoate metabolism	KEGG PATHWAY	mgr00640	14	17	0.177359	0.968838	evm.model.000004Farrow.1074|evm.model.000009Farrow.438|evm.model.000000Farrow.476|evm.model.000007Farrow.692|evm.model.000002Farrow.955|evm.model.000000Farrow.1806|evm.model.000007Farrow.1439|evm.model.000003Farrow.1429|evm.model.000000Farrow.2338|evm.model.000005Farrow.607|evm.model.000001Farrow.119|evm.model.000009Farrow.486|evm.model.000000Farrow.1807|evm.model.000009Farrow.805	mgr:MGG_02812|mgr:MGG_16230|mgr:MGG_02812|mgr:MGG_13499|mgr:MGG_08661|mgr:MGG_01606|mgr:MGG_08661|mgr:MGG_12868|mgr:MGG_02812|mgr:MGG_13157|mgr:MGG_12868|mgr:MGG_05480|mgr:MGG_01606|mgr:MGG_00689|	2682365|12985251|2682365|5051652|2678943|2679307|2678943|5050236|2682365|5051560|5050236|2676134|2679307|2675134|	http://www.genome.jp/kegg-bin/show_pathway?mgr00640/mgr:MGG_01606%09red/mgr:MGG_05480%09red/mgr:MGG_13157%09red/mgr:MGG_16230%09red/mgr:MGG_02812%09red/mgr:MGG_08661%09red/mgr:MGG_13499%09red/mgr:MGG_12868%09red/mgr:MGG_00689%09red
Ubiquinone and other terpenoid-quinone biosynthesis	KEGG PATHWAY	mgr00130	7	7	0.197273	0.968838	evm.model.000002Farrow.582|evm.model.000006Farrow.1304|evm.model.000000Farrow.1952|evm.model.000000Farrow.2026|evm.model.000007Farrow.1505|evm.model.000004Farrow.1248|evm.model.000009Farrow.950	mgr:MGG_09919|mgr:MGG_07780|mgr:MGG_09919|mgr:MGG_11732|mgr:MGG_07780|mgr:MGG_01067|mgr:MGG_00959|	2680889|2683707|2680889|2680210|2683707|2675235|2674104|	http://www.genome.jp/kegg-bin/show_pathway?mgr00130/mgr:MGG_00959%09red/mgr:MGG_07780%09red/mgr:MGG_09919%09red/mgr:MGG_11732%09red/mgr:MGG_01067%09red
Various types of N-glycan biosynthesis	KEGG PATHWAY	mgr00513	20	27	0.198817	0.968838	evm.model.000001Farrow.2266|evm.model.000007Farrow.259|evm.model.000009Farrow.1337|evm.model.000002Farrow.2321|evm.model.000006Farrow.1315|evm.model.000005Farrow.774|evm.model.000008Farrow.1362|evm.model.000007Farrow.745|evm.model.000003Farrow.16|evm.model.000001Farrow.1161|evm.model.000000Farrow.1976|evm.model.000000Farrow.2103|evm.model.000001Farrow.1476|evm.model.000004Farrow.1665|evm.model.00…	mgr:MGG_02384|mgr:MGG_02268|mgr:MGG_04500|mgr:MGG_02384|mgr:MGG_02859|mgr:MGG_04773|mgr:MGG_11408|mgr:MGG_03687|mgr:MGG_11599|mgr:MGG_03883|mgr:MGG_09909|mgr:MGG_07729|mgr:MGG_11599|mgr:MGG_08010|mgr:MGG_14835|mgr:MGG_07666|mgr:MGG_05758|mgr:MGG_09287|mgr:MGG_02821|mgr:MGG_00164|	2681481|2681365|2678165|2681481|2682412|2677899|5051359|2676494|5050754|2677370|2680879|2683656|5050754|2678276|5049105|2683586|2676179|2680211|2682374|2674489|	http://www.genome.jp/kegg-bin/show_pathway?mgr00513/mgr:MGG_09909%09red/mgr:MGG_07666%09red/mgr:MGG_14835%09red/mgr:MGG_02821%09red/mgr:MGG_02384%09red/mgr:MGG_02268%09red/mgr:MGG_05758%09red/mgr:MGG_04773%09red/mgr:MGG_07729%09red/mgr:MGG_08010%09red/mgr:MGG_03687%09red/mgr:MGG_00164%09red/mgr:MGG_09287%09red/mgr:MGG_04500%09red/mgr:MGG_11408%09red/mgr:MGG_03883%09red/mgr:MGG_11599%09red/mgr:MGG…
Alanine, aspartate and glutamate metabolism	KEGG PATHWAY	mgr00250	20	27	0.198817	0.968838	evm.model.000002Farrow.1738|evm.model.000005Farrow.734|evm.model.000001Farrow.1751|evm.model.000001Farrow.1466|evm.model.000005Farrow.1477|evm.model.000004Farrow.796|evm.model.000002Farrow.870|evm.model.000001Farrow.2101|evm.model.000001Farrow.2441|evm.model.000009Farrow.77|evm.model.000006Farrow.1497|evm.model.000003Farrow.1982|evm.model.000001Farrow.756|evm.model.000005Farrow.1522|evm.model.000…	mgr:MGG_04156|mgr:MGG_17513|mgr:MGG_17513|mgr:MGG_04156|mgr:MGG_01230|mgr:MGG_01537|mgr:MGG_17513|mgr:MGG_02378|mgr:MGG_03645|mgr:MGG_17513|mgr:MGG_02538|mgr:MGG_01230|mgr:MGG_06530|mgr:MGG_08450|mgr:MGG_17278|mgr:MGG_07187|mgr:MGG_03869|mgr:MGG_02817|mgr:MGG_01230|mgr:MGG_02538|	2677635|12985076|12985076|2677635|2679432|2679395|12985076|2681475|2676630|12985076|2682841|2679432|2684685|2678756|12986587|2683170|2677270|2682370|2679432|2682841|	http://www.genome.jp/kegg-bin/show_pathway?mgr00250/mgr:MGG_08450%09red/mgr:MGG_07187%09red/mgr:MGG_04156%09red/mgr:MGG_06530%09red/mgr:MGG_17513%09red/mgr:MGG_02538%09red/mgr:MGG_02817%09red/mgr:MGG_01537%09red/mgr:MGG_03645%09red/mgr:MGG_17278%09red/mgr:MGG_02378%09red/mgr:MGG_03869%09red/mgr:MGG_01230%09red
Inositol phosphate metabolism	KEGG PATHWAY	mgr00562	12	15	0.222293	0.968838	evm.model.000009Farrow.1008|evm.model.000005Farrow.132|evm.model.000003Farrow.2139|evm.model.000002Farrow.646|evm.model.000001Farrow.1095|evm.model.000006Farrow.597|evm.model.000005Farrow.520|evm.model.000000Farrow.1806|evm.model.000000Farrow.1807|evm.model.000007Farrow.851|evm.model.000000Farrow.2152|evm.model.000002Farrow.2341	mgr:MGG_13185|mgr:MGG_06572|mgr:MGG_03094|mgr:MGG_02444|mgr:MGG_08368|mgr:MGG_03069|mgr:MGG_04834|mgr:MGG_01606|mgr:MGG_01606|mgr:MGG_14757|mgr:MGG_07789|mgr:MGG_09462|	5049054|2684727|2682647|2681541|2678506|2682622|2678144|2679307|2679307|5049772|2683716|2680505|	http://www.genome.jp/kegg-bin/show_pathway?mgr00562/mgr:MGG_01606%09red/mgr:MGG_03094%09red/mgr:MGG_07789%09red/mgr:MGG_13185%09red/mgr:MGG_04834%09red/mgr:MGG_03069%09red/mgr:MGG_08368%09red/mgr:MGG_06572%09red/mgr:MGG_09462%09red/mgr:MGG_02444%09red/mgr:MGG_14757%09red
Riboflavin metabolism	KEGG PATHWAY	mgr00740	15	20	0.233998	0.968838	evm.model.000005Farrow.577|evm.model.000001Farrow.2402|evm.model.000002Farrow.2135|evm.model.000008Farrow.1166|evm.model.000003Farrow.2124|evm.model.000007Farrow.1137|evm.model.000009Farrow.199|evm.model.000001Farrow.425|evm.model.000001Farrow.1846|evm.model.000009Farrow.206|evm.model.000003Farrow.2247|evm.model.000000Farrow.1495|evm.model.000000Farrow.1487|evm.model.000004Farrow.1376|evm.model.0…	mgr:MGG_04626|mgr:MGG_12267|mgr:MGG_08455|mgr:MGG_10585|mgr:MGG_06169|mgr:MGG_10585|mgr:MGG_00552|mgr:MGG_01049|mgr:MGG_06306|mgr:MGG_10689|mgr:MGG_08305|mgr:MGG_06169|mgr:MGG_08455|mgr:MGG_08455|mgr:MGG_06169|	2677942|5050875|2678751|2682198|2684321|2682198|2674464|2674307|2684461|2682890|2678503|2684321|2678751|2678751|2684321|	http://www.genome.jp/kegg-bin/show_pathway?mgr00740/mgr:MGG_08455%09red/mgr:MGG_12267%09red/mgr:MGG_06169%09red/mgr:MGG_04626%09red/mgr:MGG_00552%09red/mgr:MGG_06306%09red/mgr:MGG_01049%09red/mgr:MGG_08305%09red/mgr:MGG_10689%09red/mgr:MGG_10585%09red
2-Oxocarboxylic acid metabolism	KEGG PATHWAY	mgr01210	24	35	0.247187	0.968838	evm.model.000002Farrow.1738|evm.model.000006Farrow.1494|evm.model.000000Farrow.2476|evm.model.000004Farrow.889|evm.model.000009Farrow.159|evm.model.000001Farrow.684|evm.model.000004Farrow.479|evm.model.000002Farrow.1810|evm.model.000009Farrow.1394|evm.model.000006Farrow.395|evm.model.000009Farrow.1140|evm.model.000001Farrow.756|evm.model.000001Farrow.1466|evm.model.000000Farrow.52|evm.model.00000…	mgr:MGG_04156|mgr:MGG_02617|mgr:MGG_02125|mgr:MGG_01553|mgr:MGG_00942|mgr:MGG_01970|mgr:MGG_05345|mgr:MGG_01970|mgr:MGG_06868|mgr:MGG_03051|mgr:MGG_15774|mgr:MGG_06530|mgr:MGG_04156|mgr:MGG_01139|mgr:MGG_01139|mgr:MGG_09919|mgr:MGG_11805|mgr:MGG_01507|mgr:MGG_01139|mgr:MGG_07268|mgr:MGG_01970|mgr:MGG_03945|mgr:MGG_02617|mgr:MGG_09919|	2677635|2682816|2681248|2679697|2674201|2681089|2676079|2681089|2685041|2682604|12985420|2684685|2677635|2674574|2674574|2680889|2685052|2679271|2674574|2683014|2681089|2677118|2682816|2680889|	http://www.genome.jp/kegg-bin/show_pathway?mgr01210/mgr:MGG_09919%09red/mgr:MGG_05345%09red/mgr:MGG_04156%09red/mgr:MGG_02125%09red/mgr:MGG_06530%09red/mgr:MGG_07268%09red/mgr:MGG_00942%09red/mgr:MGG_01553%09red/mgr:MGG_15774%09red/mgr:MGG_01970%09red/mgr:MGG_02617%09red/mgr:MGG_11805%09red/mgr:MGG_01139%09red/mgr:MGG_01507%09red/mgr:MGG_03051%09red/mgr:MGG_03945%09red/mgr:MGG_06868%09red
Nitrogen metabolism	KEGG PATHWAY	mgr00910	11	14	0.249392	0.968838	evm.model.000006Farrow.1497|evm.model.000008Farrow.577|evm.model.000002Farrow.319|evm.model.000005Farrow.687|evm.model.000008Farrow.494|evm.model.000004Farrow.824|evm.model.000001Farrow.427|evm.model.000002Farrow.1277|evm.model.000000Farrow.1603|evm.model.000001Farrow.922|evm.model.000001Farrow.1710	mgr:MGG_02538|mgr:MGG_17079|mgr:MGG_06062|mgr:MGG_17079|mgr:MGG_03280|mgr:MGG_09234|mgr:MGG_00634|mgr:MGG_06062|mgr:MGG_13793|mgr:MGG_07187|mgr:MGG_02538|	2682841|12984426|2684247|12984426|2676715|2680236|2674909|2684247|5049012|2683170|2682841|	http://www.genome.jp/kegg-bin/show_pathway?mgr00910/mgr:MGG_07187%09red/mgr:MGG_03280%09red/mgr:MGG_09234%09red/mgr:MGG_13793%09red/mgr:MGG_02538%09red/mgr:MGG_17079%09red/mgr:MGG_00634%09red/mgr:MGG_06062%09red
Fatty acid elongation	KEGG PATHWAY	mgr00062	7	8	0.261831	0.968838	evm.model.000002Farrow.823|evm.model.000004Farrow.1176|evm.model.000000Farrow.55|evm.model.000003Farrow.1429|evm.model.000000Farrow.1275|evm.model.000001Farrow.119|evm.model.000001Farrow.1563	mgr:MGG_07280|mgr:MGG_05096|mgr:MGG_05096|mgr:MGG_12868|mgr:MGG_02999|mgr:MGG_12868|mgr:MGG_03250|	2683026|2675553|2675553|5050236|2682552|5050236|2676406|	http://www.genome.jp/kegg-bin/show_pathway?mgr00062/mgr:MGG_12868%09red/mgr:MGG_03250%09red/mgr:MGG_07280%09red/mgr:MGG_05096%09red/mgr:MGG_02999%09red
N-Glycan biosynthesis	KEGG PATHWAY	mgr00510	21	31	0.280251	0.968838	evm.model.000002Farrow.853|evm.model.000001Farrow.2266|evm.model.000009Farrow.1337|evm.model.000002Farrow.2321|evm.model.000007Farrow.745|evm.model.000002Farrow.448|evm.model.000000Farrow.1976|evm.model.000008Farrow.1362|evm.model.000003Farrow.16|evm.model.000001Farrow.1161|evm.model.000003Farrow.359|evm.model.000003Farrow.1465|evm.model.000001Farrow.1476|evm.model.000004Farrow.1665|evm.model.000…	mgr:MGG_04045|mgr:MGG_02384|mgr:MGG_04500|mgr:MGG_02384|mgr:MGG_03687|mgr:MGG_08623|mgr:MGG_09909|mgr:MGG_11408|mgr:MGG_11599|mgr:MGG_03883|mgr:MGG_07666|mgr:MGG_05686|mgr:MGG_11599|mgr:MGG_08010|mgr:MGG_14835|mgr:MGG_10179|mgr:MGG_04773|mgr:MGG_05758|mgr:MGG_09287|mgr:MGG_02821|mgr:MGG_09310|	2677253|2681481|2678165|2681481|2676494|2679052|2680879|5051359|5050754|2677370|2683586|2675944|5050754|2678276|5049105|2681806|2677899|2676179|2680211|2682374|2680225|	http://www.genome.jp/kegg-bin/show_pathway?mgr00510/mgr:MGG_09909%09red/mgr:MGG_07666%09red/mgr:MGG_14835%09red/mgr:MGG_05686%09red/mgr:MGG_02821%09red/mgr:MGG_02384%09red/mgr:MGG_05758%09red/mgr:MGG_04045%09red/mgr:MGG_09310%09red/mgr:MGG_04773%09red/mgr:MGG_08010%09red/mgr:MGG_03687%09red/mgr:MGG_09287%09red/mgr:MGG_04500%09red/mgr:MGG_11408%09red/mgr:MGG_03883%09red/mgr:MGG_08623%09red/mgr:MGG…
Histidine metabolism	KEGG PATHWAY	mgr00340	8	10	0.290886	0.968838	evm.model.000007Farrow.905|evm.model.000009Farrow.508|evm.model.000001Farrow.2153|evm.model.000007Farrow.1441|evm.model.000007Farrow.1595|evm.model.000001Farrow.2181|evm.model.000001Farrow.1442|evm.model.000006Farrow.1044	mgr:MGG_01309|mgr:MGG_05008|mgr:MGG_05008|mgr:MGG_03900|mgr:MGG_03900|mgr:MGG_01309|mgr:MGG_03900|mgr:MGG_03900|	2679590|2675286|2675286|2677194|2677194|2679590|2677194|2677194|	http://www.genome.jp/kegg-bin/show_pathway?mgr00340/mgr:MGG_01309%09red/mgr:MGG_03900%09red/mgr:MGG_05008%09red
Linoleic acid metabolism	KEGG PATHWAY	mgr00591	6	7	0.300856	0.968838	evm.model.000005Farrow.348|evm.model.000007Farrow.399|evm.model.000005Farrow.1618|evm.model.000001Farrow.1796|evm.model.000008Farrow.323|evm.model.000004Farrow.1323	mgr:MGG_01713|mgr:MGG_09715|mgr:MGG_04076|mgr:MGG_12116|mgr:MGG_01713|mgr:MGG_09715|	2679353|2680669|2677505|5049878|2679353|2680669|	http://www.genome.jp/kegg-bin/show_pathway?mgr00591/mgr:MGG_12116%09red/mgr:MGG_01713%09red/mgr:MGG_04076%09red/mgr:MGG_09715%09red
Glycine, serine and threonine metabolism	KEGG PATHWAY	mgr00260	24	37	0.314332	0.968838	evm.model.000004Farrow.881|evm.model.000009Farrow.498|evm.model.000003Farrow.260|evm.model.000001Farrow.1642|evm.model.000003Farrow.2006|evm.model.000005Farrow.1263|evm.model.000006Farrow.443|evm.model.000001Farrow.329|evm.model.000001Farrow.2031|evm.model.000006Farrow.395|evm.model.000003Farrow.1077|evm.model.000003Farrow.1791|evm.model.000006Farrow.1312|evm.model.000003Farrow.715|evm.model.0000…	mgr:MGG_08011|mgr:MGG_13291|mgr:MGG_06149|mgr:MGG_00779|mgr:MGG_07384|mgr:MGG_00779|mgr:MGG_02967|mgr:MGG_07207|mgr:MGG_11389|mgr:MGG_03051|mgr:MGG_06446|mgr:MGG_00779|mgr:MGG_03332|mgr:MGG_00901|mgr:MGG_11805|mgr:MGG_08011|mgr:MGG_00779|mgr:MGG_13763|mgr:MGG_07224|mgr:MGG_11450|mgr:MGG_15019|mgr:MGG_03332|mgr:MGG_15019|mgr:MGG_06950|	2678277|5049146|2684249|2675053|2683304|2675053|2682520|2683095|5051346|2682604|2684601|2675053|2676659|2674722|2685052|2678277|2675053|5048985|2683112|5050609|12984886|2676659|12984886|2685123|	http://www.genome.jp/kegg-bin/show_pathway?mgr00260/mgr:MGG_13291%09red/mgr:MGG_07207%09red/mgr:MGG_02967%09red/mgr:MGG_13763%09red/mgr:MGG_07224%09red/mgr:MGG_00779%09red/mgr:MGG_11389%09red/mgr:MGG_07384%09red/mgr:MGG_08011%09red/mgr:MGG_06149%09red/mgr:MGG_06446%09red/mgr:MGG_03051%09red/mgr:MGG_06950%09red/mgr:MGG_11805%09red/mgr:MGG_03332%09red/mgr:MGG_15019%09red/mgr:MGG_11450%09red/mgr:MGG…
Valine, leucine and isoleucine biosynthesis	KEGG PATHWAY	mgr00290	12	17	0.320118	0.968838	evm.model.000000Farrow.2476|evm.model.000004Farrow.889|evm.model.000002Farrow.580|evm.model.000000Farrow.52|evm.model.000000Farrow.53|evm.model.000009Farrow.159|evm.model.000009Farrow.1140|evm.model.000004Farrow.479|evm.model.000003Farrow.248|evm.model.000008Farrow.519|evm.model.000002Farrow.626|evm.model.000009Farrow.1394	mgr:MGG_02125|mgr:MGG_01553|mgr:MGG_03945|mgr:MGG_01139|mgr:MGG_01139|mgr:MGG_00942|mgr:MGG_15774|mgr:MGG_05345|mgr:MGG_07224|mgr:MGG_01139|mgr:MGG_06950|mgr:MGG_06868|	2681248|2679697|2677118|2674574|2674574|2674201|12985420|2676079|2683112|2674574|2685123|2685041|	http://www.genome.jp/kegg-bin/show_pathway?mgr00290/mgr:MGG_15774%09red/mgr:MGG_05345%09red/mgr:MGG_02125%09red/mgr:MGG_03945%09red/mgr:MGG_00942%09red/mgr:MGG_01553%09red/mgr:MGG_06950%09red/mgr:MGG_01139%09red/mgr:MGG_07224%09red/mgr:MGG_06868%09red
Fatty acid biosynthesis	KEGG PATHWAY	mgr00061	7	9	0.331119	0.968838	evm.model.000007Farrow.64|evm.model.000001Farrow.360|evm.model.000005Farrow.1537|evm.model.000004Farrow.721|evm.model.000009Farrow.653|evm.model.000004Farrow.542|evm.model.000001Farrow.1575	mgr:MGG_07216|mgr:MGG_07216|mgr:MGG_12154|mgr:MGG_01551|mgr:MGG_07216|mgr:MGG_06660|mgr:MGG_06660|	2683104|2683104|5049911|2679695|2683104|2684833|2684833|	http://www.genome.jp/kegg-bin/show_pathway?mgr00061/mgr:MGG_06660%09red/mgr:MGG_01551%09red/mgr:MGG_07216%09red/mgr:MGG_12154%09red
Cysteine and methionine metabolism	KEGG PATHWAY	mgr00270	24	38	0.349798	0.968838	evm.model.000002Farrow.1738|evm.model.000006Farrow.956|evm.model.000000Farrow.2574|evm.model.000003Farrow.2006|evm.model.000004Farrow.1431|evm.model.000006Farrow.395|evm.model.000001Farrow.756|evm.model.000008Farrow.180|evm.model.000005Farrow.1162|evm.model.000001Farrow.1466|evm.model.000009Farrow.692|evm.model.000003Farrow.942|evm.model.000000Farrow.1952|evm.model.000008Farrow.492|evm.model.0000…	mgr:MGG_04156|mgr:MGG_14202|mgr:MGG_14472|mgr:MGG_07384|mgr:MGG_07627|mgr:MGG_03051|mgr:MGG_06530|mgr:MGG_06466|mgr:MGG_03583|mgr:MGG_04156|mgr:MGG_06197|mgr:MGG_00889|mgr:MGG_09919|mgr:MGG_07195|mgr:MGG_01469|mgr:MGG_11805|mgr:MGG_11450|mgr:MGG_06466|mgr:MGG_06095|mgr:MGG_09919|mgr:MGG_07195|mgr:MGG_08835|mgr:MGG_06466|mgr:MGG_06950|	2677635|5048695|5051789|2683304|2683547|2682604|2684685|2684621|2676734|2677635|2684363|2674664|2680889|2683178|2679245|2685052|5050609|2684621|2684214|2680889|2683178|2679821|2684621|2685123|	http://www.genome.jp/kegg-bin/show_pathway?mgr00270/mgr:MGG_14202%09red/mgr:MGG_09919%09red/mgr:MGG_01469%09red/mgr:MGG_07195%09red/mgr:MGG_08835%09red/mgr:MGG_06530%09red/mgr:MGG_03583%09red/mgr:MGG_07627%09red/mgr:MGG_07384%09red/mgr:MGG_06095%09red/mgr:MGG_03051%09red/mgr:MGG_06466%09red/mgr:MGG_00889%09red/mgr:MGG_06950%09red/mgr:MGG_11805%09red/mgr:MGG_06197%09red/mgr:MGG_04156%09red/mgr:MGG…
Lysine degradation	KEGG PATHWAY	mgr00310	12	18	0.372361	0.968838	evm.model.000005Farrow.1477|evm.model.000007Farrow.692|evm.model.000007Farrow.1441|evm.model.000003Farrow.1982|evm.model.000007Farrow.1595|evm.model.000003Farrow.1429|evm.model.000005Farrow.1289|evm.model.000003Farrow.2266|evm.model.000001Farrow.862|evm.model.000001Farrow.119|evm.model.000001Farrow.1442|evm.model.000006Farrow.1044	mgr:MGG_01230|mgr:MGG_13499|mgr:MGG_03900|mgr:MGG_01230|mgr:MGG_03900|mgr:MGG_12868|mgr:MGG_12767|mgr:MGG_01230|mgr:MGG_12767|mgr:MGG_12868|mgr:MGG_03900|mgr:MGG_03900|	2679432|5051652|2677194|2679432|2677194|5050236|5050140|2679432|5050140|5050236|2677194|2677194|	http://www.genome.jp/kegg-bin/show_pathway?mgr00310/mgr:MGG_13499%09red/mgr:MGG_12868%09red/mgr:MGG_03900%09red/mgr:MGG_12767%09red/mgr:MGG_01230%09red
Taurine and hypotaurine metabolism	KEGG PATHWAY	mgr00430	6	8	0.378542	0.968838	evm.model.000004Farrow.1075|evm.model.000001Farrow.2101|evm.model.000009Farrow.604|evm.model.000005Farrow.607|evm.model.000007Farrow.173|evm.model.000006Farrow.612	mgr:MGG_06095|mgr:MGG_02378|mgr:MGG_09541|mgr:MGG_13157|mgr:MGG_03869|mgr:MGG_02817|	2684214|2681475|2680496|5051560|2677270|2682370|	http://www.genome.jp/kegg-bin/show_pathway?mgr00430/mgr:MGG_13157%09red/mgr:MGG_02817%09red/mgr:MGG_06095%09red/mgr:MGG_09541%09red/mgr:MGG_02378%09red/mgr:MGG_03869%09red
Sulfur metabolism	KEGG PATHWAY	mgr00920	10	15	0.39513	0.968838	evm.model.000008Farrow.492|evm.model.000007Farrow.1493|evm.model.000005Farrow.881|evm.model.000002Farrow.168|evm.model.000001Farrow.967|evm.model.000001Farrow.839|evm.model.000008Farrow.180|evm.model.000005Farrow.1162|evm.model.000002Farrow.1575|evm.model.000001Farrow.1927	mgr:MGG_07195|mgr:MGG_05992|mgr:MGG_05555|mgr:MGG_06466|mgr:MGG_06685|mgr:MGG_07195|mgr:MGG_06466|mgr:MGG_03583|mgr:MGG_06466|mgr:MGG_04311|	2683178|2683983|2675796|2684621|2684858|2683178|2684621|2676734|2684621|2677101|	http://www.genome.jp/kegg-bin/show_pathway?mgr00920/mgr:MGG_06685%09red/mgr:MGG_04311%09red/mgr:MGG_05555%09red/mgr:MGG_03583%09red/mgr:MGG_05992%09red/mgr:MGG_06466%09red/mgr:MGG_07195%09red
Amino sugar and nucleotide sugar metabolism	KEGG PATHWAY	mgr00520	25	41	0.395408	0.968838	evm.model.000007Farrow.902|evm.model.000000Farrow.67|evm.model.000005Farrow.1107|evm.model.000004Farrow.742|evm.model.000005Farrow.437|evm.model.000005Farrow.1571|evm.model.000000Farrow.1602|evm.model.000001Farrow.375|evm.model.000001Farrow.376|evm.model.000001Farrow.379|evm.model.000000Farrow.661|evm.model.000001Farrow.1882|evm.model.000009Farrow.1142|evm.model.000002Farrow.248|evm.model.000005F…	mgr:MGG_15671|mgr:MGG_13013|mgr:MGG_01147|mgr:MGG_13013|mgr:MGG_04495|mgr:MGG_14303|mgr:MGG_01637|mgr:MGG_00623|mgr:MGG_00625|mgr:MGG_00620|mgr:MGG_14303|mgr:MGG_08012|mgr:MGG_01802|mgr:MGG_00625|mgr:MGG_14303|mgr:MGG_08985|mgr:MGG_03041|mgr:MGG_01389|mgr:MGG_04073|mgr:MGG_08012|mgr:MGG_00086|mgr:MGG_06064|mgr:MGG_04073|mgr:MGG_04145|mgr:MGG_10677|	12984623|5048947|2674167|5048947|2678006|2682231|2679111|2675251|2674687|2674168|2682231|2678278|2679381|2674687|2682231|2679970|2682594|2679131|2677533|2678278|2674814|2684245|2677533|2677655|2682878|	http://www.genome.jp/kegg-bin/show_pathway?mgr00520/mgr:MGG_01147%09red/mgr:MGG_08985%09red/mgr:MGG_01637%09red/mgr:MGG_04495%09red/mgr:MGG_00086%09red/mgr:MGG_01802%09red/mgr:MGG_00620%09red/mgr:MGG_08012%09red/mgr:MGG_15671%09red/mgr:MGG_01389%09red/mgr:MGG_04073%09red/mgr:MGG_00625%09red/mgr:MGG_00623%09red/mgr:MGG_03041%09red/mgr:MGG_04145%09red/mgr:MGG_10677%09red/mgr:MGG_06064%09red/mgr:MGG…
Glutathione metabolism	KEGG PATHWAY	mgr00480	14	22	0.401258	0.968838	evm.model.000009Farrow.903|evm.model.000009Farrow.157|evm.model.000001Farrow.1755|evm.model.000003Farrow.331|evm.model.000003Farrow.445|evm.model.000003Farrow.1075|evm.model.000002Farrow.986|evm.model.000002Farrow.574|evm.model.000009Farrow.604|evm.model.000002Farrow.1349|evm.model.000001Farrow.1465|evm.model.000000Farrow.1666|evm.model.000009Farrow.692|evm.model.000001Farrow.561	mgr:MGG_07268|mgr:MGG_00256|mgr:MGG_05367|mgr:MGG_00175|mgr:MGG_00771|mgr:MGG_06454|mgr:MGG_07460|mgr:MGG_05367|mgr:MGG_09541|mgr:MGG_06747|mgr:MGG_00771|mgr:MGG_00175|mgr:MGG_06197|mgr:MGG_00771|	2683014|2674624|2675856|2674491|2675072|2684609|2683380|2675856|2680496|2684920|2675072|2674491|2684363|2675072|	http://www.genome.jp/kegg-bin/show_pathway?mgr00480/mgr:MGG_05367%09red/mgr:MGG_00771%09red/mgr:MGG_07268%09red/mgr:MGG_00175%09red/mgr:MGG_06454%09red/mgr:MGG_07460%09red/mgr:MGG_06197%09red/mgr:MGG_06747%09red/mgr:MGG_09541%09red/mgr:MGG_00256%09red
Synthesis and degradation of ketone bodies	KEGG PATHWAY	mgr00072	4	5	0.406937	0.968838	evm.model.000007Farrow.692|evm.model.000008Farrow.113|evm.model.000007Farrow.1247|Novel00546	mgr:MGG_13499|mgr:MGG_11480|mgr:MGG_01026|mgr:MGG_09181|	5051652|5050640|2674675|2680248|	http://www.genome.jp/kegg-bin/show_pathway?mgr00072/mgr:MGG_09181%09red/mgr:MGG_11480%09red/mgr:MGG_01026%09red/mgr:MGG_13499%09red
Biosynthesis of amino acids	KEGG PATHWAY	mgr01230	67	116	0.416959	0.968838	evm.model.000002Farrow.1738|evm.model.000006Farrow.1494|evm.model.000003Farrow.2139|evm.model.000004Farrow.889|evm.model.000007Farrow.905|evm.model.000004Farrow.1216|evm.model.000009Farrow.159|evm.model.000006Farrow.1497|evm.model.000001Farrow.684|evm.model.000004Farrow.479|evm.model.000004Farrow.433|evm.model.000002Farrow.1810|evm.model.000003Farrow.2006|evm.model.000002Farrow.2374|evm.model.000…	mgr:MGG_04156|mgr:MGG_02617|mgr:MGG_03094|mgr:MGG_01553|mgr:MGG_01309|mgr:MGG_02349|mgr:MGG_00942|mgr:MGG_02538|mgr:MGG_01970|mgr:MGG_05345|mgr:MGG_17278|mgr:MGG_01970|mgr:MGG_07384|mgr:MGG_02231|mgr:MGG_02967|mgr:MGG_07207|mgr:MGG_11389|mgr:MGG_02624|mgr:MGG_03051|mgr:MGG_15774|mgr:MGG_01139|mgr:MGG_06530|mgr:MGG_03096|mgr:MGG_01139|mgr:MGG_07782|mgr:MGG_06466|mgr:MGG_10076|mgr:MGG_03583|mgr:MGG…	2677635|2682816|2682647|2679697|2679590|2681446|2674201|2682841|2681089|2676079|12986587|2681089|2683304|2681301|2682520|2683095|5051346|2682823|2682604|12985420|2674574|2684685|2682649|2674574|2683709|2684621|2681687|2676734|2685041|5050985|2681687|2683170|2674712|2684531|2677635|2676370|2684531|2682823|2674574|2675637|2683178|2680889|2681248|2677623|2682649|2679271|5050609|2685052|5049391|26838…	http://www.genome.jp/kegg-bin/show_pathway?mgr01230/mgr:MGG_07187%09red/mgr:MGG_06376%09red/mgr:MGG_15774%09red/mgr:MGG_06530%09red/mgr:MGG_07384%09red/mgr:MGG_11805%09red/mgr:MGG_01507%09red/mgr:MGG_03051%09red/mgr:MGG_03094%09red/mgr:MGG_09919%09red/mgr:MGG_11389%09red/mgr:MGG_07268%09red/mgr:MGG_02125%09red/mgr:MGG_07884%09red/mgr:MGG_02231%09red/mgr:MGG_00942%09red/mgr:MGG_01970%09red/mgr:MGG…
Other glycan degradation	KEGG PATHWAY	mgr00511	8	12	0.422276	0.968838	evm.model.000004Farrow.1610|evm.model.000002Farrow.536|evm.model.000002Farrow.1694|evm.model.000007Farrow.79|evm.model.000002Farrow.54|evm.model.000000Farrow.331|evm.model.000001Farrow.710|evm.model.000000Farrow.1741	mgr:MGG_09664|mgr:MGG_05890|mgr:MGG_03346|mgr:MGG_01178|mgr:MGG_05890|mgr:MGG_11289|mgr:MGG_13801|mgr:MGG_04464|	2680571|2684085|2676919|2679279|2684085|2679949|5049018|2678162|	http://www.genome.jp/kegg-bin/show_pathway?mgr00511/mgr:MGG_04464%09red/mgr:MGG_13801%09red/mgr:MGG_03346%09red/mgr:MGG_05890%09red/mgr:MGG_01178%09red/mgr:MGG_11289%09red/mgr:MGG_09664%09red
Pyruvate metabolism	KEGG PATHWAY	mgr00620	20	33	0.424547	0.968838	evm.model.000004Farrow.1337|evm.model.000005Farrow.880|evm.model.000007Farrow.593|evm.model.000007Farrow.1441|evm.model.000007Farrow.692|evm.model.000006Farrow.1044|evm.model.000007Farrow.1595|evm.model.000001Farrow.624|evm.model.000006Farrow.1506|evm.model.000006Farrow.728|evm.model.000000Farrow.2231|evm.model.000005Farrow.1278|evm.model.000007Farrow.194|evm.model.000005Farrow.607|evm.model.0000…	mgr:MGG_12601|mgr:MGG_06609|mgr:MGG_01202|mgr:MGG_03900|mgr:MGG_13499|mgr:MGG_03900|mgr:MGG_03900|mgr:MGG_01202|mgr:MGG_12300|mgr:MGG_14264|mgr:MGG_11543|mgr:MGG_12601|mgr:MGG_08562|mgr:MGG_13157|mgr:MGG_14264|mgr:MGG_03900|mgr:MGG_14264|mgr:MGG_12601|mgr:MGG_08835|mgr:MGG_14264|	2682730|2684764|2679548|2677194|5051652|2677194|2677194|2679548|2678390|5048780|5050700|2682730|2678743|5051560|5048780|2677194|5048780|2682730|2679821|5048780|	http://www.genome.jp/kegg-bin/show_pathway?mgr00620/mgr:MGG_01202%09red/mgr:MGG_13157%09red/mgr:MGG_08835%09red/mgr:MGG_06609%09red/mgr:MGG_08562%09red/mgr:MGG_13499%09red/mgr:MGG_14264%09red/mgr:MGG_12601%09red/mgr:MGG_11543%09red/mgr:MGG_03900%09red/mgr:MGG_12300%09red
Pantothenate and CoA biosynthesis	KEGG PATHWAY	mgr00770	10	17	0.511525	1	evm.model.000002Farrow.1938|evm.model.000002Farrow.580|evm.model.000000Farrow.52|evm.model.000000Farrow.53|evm.model.000009Farrow.159|evm.model.000000Farrow.2476|evm.model.000009Farrow.1140|evm.model.000004Farrow.479|evm.model.000008Farrow.519|evm.model.000009Farrow.1394	mgr:MGG_01895|mgr:MGG_03945|mgr:MGG_01139|mgr:MGG_01139|mgr:MGG_00942|mgr:MGG_02125|mgr:MGG_15774|mgr:MGG_05345|mgr:MGG_01139|mgr:MGG_06868|	2679570|2677118|2674574|2674574|2674201|2681248|12985420|2676079|2674574|2685041|	http://www.genome.jp/kegg-bin/show_pathway?mgr00770/mgr:MGG_15774%09red/mgr:MGG_05345%09red/mgr:MGG_02125%09red/mgr:MGG_03945%09red/mgr:MGG_00942%09red/mgr:MGG_01895%09red/mgr:MGG_01139%09red/mgr:MGG_06868%09red
Steroid biosynthesis	KEGG PATHWAY	mgr00100	10	19	0.620183	1	evm.model.000002Farrow.490|evm.model.000009Farrow.392|evm.model.000003Farrow.1911|evm.model.000004Farrow.1213|evm.model.000003Farrow.1042|evm.model.000004Farrow.811|evm.model.000004Farrow.418|evm.model.000004Farrow.182|evm.model.000009Farrow.1347|evm.model.000002Farrow.1399	mgr:MGG_11702|mgr:MGG_02465|mgr:MGG_10568|mgr:MGG_06047|mgr:MGG_08832|mgr:MGG_13986|mgr:MGG_11399|mgr:MGG_06133|mgr:MGG_06765|mgr:MGG_06139|	5049499|2681562|2682181|2683928|2679818|2678847|5051352|2684265|2684938|2684259|	http://www.genome.jp/kegg-bin/show_pathway?mgr00100/mgr:MGG_08832%09red/mgr:MGG_06139%09red/mgr:MGG_06047%09red/mgr:MGG_06765%09red/mgr:MGG_13986%09red/mgr:MGG_11399%09red/mgr:MGG_06133%09red/mgr:MGG_10568%09red/mgr:MGG_02465%09red/mgr:MGG_11702%09red
Nicotinate and nicotinamide metabolism	KEGG PATHWAY	mgr00760	7	14	0.665996	1	evm.model.000008Farrow.863|evm.model.000002Farrow.1300|evm.model.000001Farrow.1222|evm.model.000002Farrow.718|evm.model.000004Farrow.283|evm.model.000000Farrow.1537|evm.model.000001Farrow.629	mgr:MGG_02488|mgr:MGG_01783|mgr:MGG_01098|mgr:MGG_07539|mgr:MGG_12474|mgr:MGG_14907|mgr:MGG_01783|	2681585|2679221|2674436|2683459|5051068|12986138|2679221|	http://www.genome.jp/kegg-bin/show_pathway?mgr00760/mgr:MGG_01098%09red/mgr:MGG_12474%09red/mgr:MGG_14907%09red/mgr:MGG_02488%09red/mgr:MGG_07539%09red/mgr:MGG_01783%09red
Phosphatidylinositol signaling system	KEGG PATHWAY	mgr04070	6	12	0.666	1	evm.model.000002Farrow.2449|evm.model.000005Farrow.132|evm.model.000002Farrow.646|evm.model.000001Farrow.1095|evm.model.000007Farrow.851|evm.model.000006Farrow.597	mgr:MGG_09371|mgr:MGG_06572|mgr:MGG_02444|mgr:MGG_08368|mgr:MGG_14757|mgr:MGG_03069|	2680411|2684727|2681541|2678506|5049772|2682622|	http://www.genome.jp/kegg-bin/show_pathway?mgr04070/mgr:MGG_03069%09red/mgr:MGG_09371%09red/mgr:MGG_08368%09red/mgr:MGG_06572%09red/mgr:MGG_02444%09red/mgr:MGG_14757%09red
Lysine biosynthesis	KEGG PATHWAY	mgr00300	6	12	0.666	1	evm.model.000008Farrow.796|evm.model.000002Farrow.582|evm.model.000000Farrow.1952|evm.model.000006Farrow.395|evm.model.000008Farrow.496|evm.model.000002Farrow.2374	mgr:MGG_11450|mgr:MGG_09919|mgr:MGG_09919|mgr:MGG_03051|mgr:MGG_11805|mgr:MGG_02231|	5050609|2680889|2680889|2682604|2685052|2681301|	http://www.genome.jp/kegg-bin/show_pathway?mgr00300/mgr:MGG_11805%09red/mgr:MGG_09919%09red/mgr:MGG_03051%09red/mgr:MGG_11450%09red/mgr:MGG_02231%09red
Porphyrin and chlorophyll metabolism	KEGG PATHWAY	mgr00860	9	18	0.667979	1	evm.model.000002Farrow.479|evm.model.000001Farrow.891|evm.model.000002Farrow.1695|evm.model.000002Farrow.128|evm.model.000008Farrow.443|evm.model.000003Farrow.1077|evm.model.000008Farrow.1165|evm.model.000001Farrow.492|evm.model.000009Farrow.1178	mgr:MGG_01061|mgr:MGG_01061|mgr:MGG_06058|mgr:MGG_05956|mgr:MGG_05607|mgr:MGG_06446|mgr:MGG_09748|mgr:MGG_04969|mgr:MGG_10655|	2674731|2674731|2683917|2684019|2676111|2684601|2680747|2675370|2682268|	http://www.genome.jp/kegg-bin/show_pathway?mgr00860/mgr:MGG_05956%09red/mgr:MGG_04969%09red/mgr:MGG_01061%09red/mgr:MGG_06058%09red/mgr:MGG_09748%09red/mgr:MGG_05607%09red/mgr:MGG_06446%09red/mgr:MGG_10655%09red
Phenylalanine, tyrosine and tryptophan biosynthesis	KEGG PATHWAY	mgr00400	10	20	0.66955	1	evm.model.000002Farrow.1738|evm.model.000002Farrow.582|evm.model.000005Farrow.1565|evm.model.000000Farrow.1952|evm.model.000001Farrow.756|evm.model.000007Farrow.1504|evm.model.000007Farrow.1506|evm.model.000001Farrow.1362|evm.model.000001Farrow.1466|evm.model.000009Farrow.872	mgr:MGG_04156|mgr:MGG_09919|mgr:MGG_05168|mgr:MGG_09919|mgr:MGG_06530|mgr:MGG_07781|mgr:MGG_07782|mgr:MGG_12760|mgr:MGG_04156|mgr:MGG_12392|	2677635|2680889|2675637|2680889|2684685|2683708|2683709|5050134|2677635|5050985|	http://www.genome.jp/kegg-bin/show_pathway?mgr00400/mgr:MGG_07781%09red/mgr:MGG_12392%09red/mgr:MGG_09919%09red/mgr:MGG_06530%09red/mgr:MGG_12760%09red/mgr:MGG_07782%09red/mgr:MGG_04156%09red/mgr:MGG_05168%09red
MAPK signaling pathway - yeast	KEGG PATHWAY	mgr04011	13	27	0.715326	1	evm.model.000005Farrow.557|evm.model.000009Farrow.1196|evm.model.000009Farrow.1306|evm.model.000001Farrow.2140|evm.model.000008Farrow.1242|evm.model.000002Farrow.845|evm.model.000003Farrow.623|evm.model.000003Farrow.1073|evm.model.000003Farrow.1206|evm.model.000002Farrow.180|evm.model.000000Farrow.2231|evm.model.000000Farrow.841|evm.model.000006Farrow.1468	mgr:MGG_00183|mgr:MGG_07312|mgr:MGG_04711|mgr:MGG_00466|mgr:MGG_09697|mgr:MGG_17697|mgr:MGG_04325|mgr:MGG_06452|mgr:MGG_10193|mgr:MGG_12821|mgr:MGG_11543|mgr:MGG_14847|mgr:MGG_00800|	2674528|2683208|2677910|2674265|2680696|12986208|2677377|2684607|2681765|5050191|5050700|5048863|2675190|	http://www.genome.jp/kegg-bin/show_pathway?mgr04011/mgr:MGG_00466%09red/mgr:MGG_00800%09red/mgr:MGG_04711%09red/mgr:MGG_12821%09red/mgr:MGG_07312%09red/mgr:MGG_17697%09red/mgr:MGG_04325%09red/mgr:MGG_14847%09red/mgr:MGG_09697%09red/mgr:MGG_06452%09red/mgr:MGG_11543%09red/mgr:MGG_10193%09red/mgr:MGG_00183%09red
Glycerophospholipid metabolism	KEGG PATHWAY	mgr00564	17	36	0.751441	1	evm.model.000002Farrow.2449|evm.model.000003Farrow.841|evm.model.000002Farrow.741|evm.model.000007Farrow.1513|evm.model.000001Farrow.1993|evm.model.000001Farrow.2355|evm.model.000001Farrow.998|evm.model.000006Farrow.1210|evm.model.000001Farrow.1095|evm.model.000007Farrow.919|evm.model.000009Farrow.1252|evm.model.000005Farrow.593|evm.model.000002Farrow.18|evm.model.000001Farrow.278|evm.model.00000…	mgr:MGG_09371|mgr:MGG_07037|mgr:MGG_07543|mgr:MGG_08047|mgr:MGG_03147|mgr:MGG_02416|mgr:MGG_03147|mgr:MGG_03007|mgr:MGG_08368|mgr:MGG_01330|mgr:MGG_07037|mgr:MGG_05713|mgr:MGG_16186|mgr:MGG_01291|mgr:MGG_09486|mgr:MGG_00067|mgr:MGG_07287|	2680411|2683051|2683463|2678337|2676488|2681513|2676488|2682560|2678506|2679370|2683051|2675909|12984552|2679572|2680557|2675060|2683033|	http://www.genome.jp/kegg-bin/show_pathway?mgr00564/mgr:MGG_03147%09red/mgr:MGG_02416%09red/mgr:MGG_07287%09red/mgr:MGG_08047%09red/mgr:MGG_01291%09red/mgr:MGG_09371%09red/mgr:MGG_07543%09red/mgr:MGG_03007%09red/mgr:MGG_01330%09red/mgr:MGG_16186%09red/mgr:MGG_09486%09red/mgr:MGG_07037%09red/mgr:MGG_00067%09red/mgr:MGG_05713%09red/mgr:MGG_08368%09red
Peroxisome	KEGG PATHWAY	mgr04146	20	42	0.752873	1	evm.model.000009Farrow.903|evm.model.000003Farrow.708|evm.model.000006Farrow.17|evm.model.000003Farrow.1618|Novel00546|evm.model.000004Farrow.881|evm.model.000002Farrow.727|evm.model.000000Farrow.1345|evm.model.000009Farrow.549|evm.model.000008Farrow.190|evm.model.000000Farrow.2036|evm.model.000005Farrow.889|evm.model.000001Farrow.1597|evm.model.000007Farrow.824|evm.model.000006Farrow.1230|evm.mo…	mgr:MGG_07268|mgr:MGG_05826|mgr:MGG_07697|mgr:MGG_06442|mgr:MGG_09181|mgr:MGG_08011|mgr:MGG_09516|mgr:MGG_00529|mgr:MGG_00971|mgr:MGG_10061|mgr:MGG_09299|mgr:MGG_12738|mgr:MGG_02409|mgr:MGG_17054|mgr:MGG_08011|mgr:MGG_00145|mgr:MGG_05826|mgr:MGG_06442|mgr:MGG_05826|mgr:MGG_01551|	2683014|2684149|2683617|2684597|2680248|2678277|2680524|2674587|2675019|2681672|2680162|5050113|2681506|12984386|2678277|2675212|2684149|2684597|2684149|2679695|	http://www.genome.jp/kegg-bin/show_pathway?mgr04146/mgr:MGG_09516%09red/mgr:MGG_09181%09red/mgr:MGG_08011%09red/mgr:MGG_09299%09red/mgr:MGG_10061%09red/mgr:MGG_07268%09red/mgr:MGG_07697%09red/mgr:MGG_00971%09red/mgr:MGG_05826%09red/mgr:MGG_01551%09red/mgr:MGG_12738%09red/mgr:MGG_06442%09red/mgr:MGG_17054%09red/mgr:MGG_00145%09red/mgr:MGG_02409%09red/mgr:MGG_00529%09red
C5-Branched dibasic acid metabolism	KEGG PATHWAY	mgr00660	2	5	0.776955	1	evm.model.000002Farrow.580|evm.model.000009Farrow.1394	mgr:MGG_03945|mgr:MGG_06868|	2677118|2685041|	http://www.genome.jp/kegg-bin/show_pathway?mgr00660/mgr:MGG_03945%09red/mgr:MGG_06868%09red
Protein processing in endoplasmic reticulum	KEGG PATHWAY	mgr04141	35	74	0.808707	1	evm.model.000001Farrow.1238|evm.model.000000Farrow.2605|evm.model.000005Farrow.774|evm.model.000004Farrow.820|evm.model.000000Farrow.1600|evm.model.000000Farrow.1550|evm.model.000005Farrow.786|evm.model.000006Farrow.102|evm.model.000008Farrow.789|evm.model.000005Farrow.484|evm.model.000002Farrow.262|evm.model.000008Farrow.1362|evm.model.000000Farrow.1689|evm.model.000000Farrow.1808|evm.model.0000…	mgr:MGG_01108|mgr:MGG_15988|mgr:MGG_04773|mgr:MGG_06175|mgr:MGG_04358|mgr:MGG_05758|mgr:MGG_03510|mgr:MGG_14014|mgr:MGG_14666|mgr:MGG_10843|mgr:MGG_04882|mgr:MGG_11408|mgr:MGG_09287|mgr:MGG_01607|mgr:MGG_04045|mgr:MGG_03598|mgr:MGG_08623|mgr:MGG_12163|mgr:MGG_06786|mgr:MGG_11599|mgr:MGG_07666|mgr:MGG_02821|mgr:MGG_04462|mgr:MGG_04500|mgr:MGG_06569|mgr:MGG_04856|mgr:MGG_03565|mgr:MGG_03687|mgr:MGG…	2674815|12985654|2677899|2684315|2678047|2676179|2676607|5051370|5050789|2676356|2675662|5051359|2680211|2679308|2677253|2676681|2679052|5049916|2684959|5050754|2683586|2682374|2678160|2678165|2684724|2675284|2676955|2676494|2683422|5050754|12986350|5051659|2675549|2681600|2684821|	http://www.genome.jp/kegg-bin/show_pathway?mgr04141/mgr:MGG_03598%09red/mgr:MGG_01607%09red/mgr:MGG_06648%09red/mgr:MGG_04045%09red/mgr:MGG_07666%09red/mgr:MGG_07502%09red/mgr:MGG_04358%09red/mgr:MGG_08623%09red/mgr:MGG_11599%09red/mgr:MGG_04773%09red/mgr:MGG_06175%09red/mgr:MGG_05758%09red/mgr:MGG_14014%09red/mgr:MGG_10843%09red/mgr:MGG_12163%09red/mgr:MGG_03565%09red/mgr:MGG_14666%09red/mgr:MGG…
Non-homologous end-joining	KEGG PATHWAY	mgr03450	3	8	0.812049	1	evm.model.000002Farrow.1639|evm.model.000000Farrow.402|evm.model.000003Farrow.1333	mgr:MGG_01512|mgr:MGG_12899|mgr:MGG_10157|	2679155|2675754|2681784|	http://www.genome.jp/kegg-bin/show_pathway?mgr03450/mgr:MGG_12899%09red/mgr:MGG_10157%09red/mgr:MGG_01512%09red
Folate biosynthesis	KEGG PATHWAY	mgr00790	4	11	0.840209	1	evm.model.000003Farrow.940|evm.model.000002Farrow.827|evm.model.000007Farrow.527|evm.model.000008Farrow.1070	mgr:MGG_07763|mgr:MGG_07470|mgr:MGG_11267|mgr:MGG_11267|	2683690|2683390|5051236|5051236|	http://www.genome.jp/kegg-bin/show_pathway?mgr00790/mgr:MGG_07763%09red/mgr:MGG_11267%09red/mgr:MGG_07470%09red
Selenocompound metabolism	KEGG PATHWAY	mgr00450	3	9	0.859261	1	evm.model.000002Farrow.628|evm.model.000005Farrow.1162|evm.model.000003Farrow.2200	mgr:MGG_16221|mgr:MGG_03583|mgr:MGG_01046|	12985240|2676734|2674746|	http://www.genome.jp/kegg-bin/show_pathway?mgr00450/mgr:MGG_16221%09red/mgr:MGG_01046%09red/mgr:MGG_03583%09red
SNARE interactions in vesicular transport	KEGG PATHWAY	mgr04130	5	14	0.863206	1	evm.model.000001Farrow.918|evm.model.000000Farrow.1907|evm.model.000006Farrow.1147|evm.model.000001Farrow.1513|evm.model.000002Farrow.1848	mgr:MGG_07189|mgr:MGG_04454|mgr:MGG_12614|mgr:MGG_01124|mgr:MGG_01681|	2683172|2678152|5050491|2674406|2679358|	http://www.genome.jp/kegg-bin/show_pathway?mgr04130/mgr:MGG_04454%09red/mgr:MGG_01124%09red/mgr:MGG_12614%09red/mgr:MGG_07189%09red/mgr:MGG_01681%09red
Proteasome	KEGG PATHWAY	mgr03050	13	34	0.90506	1	evm.model.000009Farrow.536|evm.model.000002Farrow.857|evm.model.000000Farrow.1715|evm.model.000000Farrow.2549|evm.model.000001Farrow.1177|evm.model.000000Farrow.1359|evm.model.000005Farrow.1500|evm.model.000001Farrow.893|evm.model.000000Farrow.2096|evm.model.000002Farrow.1335|evm.model.000005Farrow.587|evm.model.000009Farrow.27|evm.model.000000Farrow.1931	mgr:MGG_01153|mgr:MGG_04053|mgr:MGG_00331|mgr:MGG_02086|mgr:MGG_07165|mgr:MGG_04551|mgr:MGG_12925|mgr:MGG_01059|mgr:MGG_07727|mgr:MGG_07130|mgr:MGG_04506|mgr:MGG_08343|mgr:MGG_00170|	2674956|2677261|2675127|2681241|2683148|2677773|5048856|2674847|2683654|2683252|2678171|2678637|2674647|	http://www.genome.jp/kegg-bin/show_pathway?mgr03050/mgr:MGG_07727%09red/mgr:MGG_07130%09red/mgr:MGG_01153%09red/mgr:MGG_12925%09red/mgr:MGG_07165%09red/mgr:MGG_01059%09red/mgr:MGG_04053%09red/mgr:MGG_02086%09red/mgr:MGG_04506%09red/mgr:MGG_04551%09red/mgr:MGG_08343%09red/mgr:MGG_00170%09red/mgr:MGG_00331%09red
Glycosylphosphatidylinositol(GPI)-anchor biosynthesis	KEGG PATHWAY	mgr00563	6	18	0.907031	1	evm.model.000000Farrow.926|evm.model.000000Farrow.959|evm.model.000002Farrow.1260|evm.model.000007Farrow.600|evm.model.000003Farrow.1351|evm.model.000009Farrow.936	mgr:MGG_04987|mgr:MGG_04979|mgr:MGG_01837|mgr:MGG_01198|mgr:MGG_10179|mgr:MGG_06017|	2675564|2675548|2679404|2679544|2681806|2683958|	http://www.genome.jp/kegg-bin/show_pathway?mgr00563/mgr:MGG_04987%09red/mgr:MGG_06017%09red/mgr:MGG_01837%09red/mgr:MGG_04979%09red/mgr:MGG_01198%09red/mgr:MGG_10179%09red
ABC transporters	KEGG PATHWAY	mgr02010	2	8	0.920365	1	evm.model.000007Farrow.1395|evm.model.000007Farrow.824	mgr:MGG_01563|mgr:MGG_17054|	2679509|12984386|	http://www.genome.jp/kegg-bin/show_pathway?mgr02010/mgr:MGG_17054%09red/mgr:MGG_01563%09red
Thiamine metabolism	KEGG PATHWAY	mgr00730	1	5	0.928966	1	evm.model.000002Farrow.2404	mgr:MGG_09347|	2680441|	http://www.genome.jp/kegg-bin/show_pathway?mgr00730/mgr:MGG_09347%09red
Meiosis - yeast	KEGG PATHWAY	mgr04113	21	54	0.936701	1	evm.model.000006Farrow.399|evm.model.000005Farrow.698|evm.model.000000Farrow.1438|evm.model.000005Farrow.33|evm.model.000000Farrow.949|evm.model.000001Farrow.1423|evm.model.000003Farrow.572|evm.model.000006Farrow.1169|evm.model.000003Farrow.1128|evm.model.000009Farrow.750|evm.model.000000Farrow.1515|evm.model.000007Farrow.961|evm.model.000005Farrow.200|evm.model.000003Farrow.1107|evm.model.000000…	mgr:MGG_02981|mgr:MGG_00345|mgr:MGG_15566|mgr:MGG_00040|mgr:MGG_06245|mgr:MGG_03910|mgr:MGG_00040|mgr:MGG_02832|mgr:MGG_06368|mgr:MGG_00803|mgr:MGG_14329|mgr:MGG_03729|mgr:MGG_03314|mgr:MGG_05678|mgr:MGG_04637|mgr:MGG_01236|mgr:MGG_01614|mgr:MGG_04908|mgr:MGG_04724|mgr:MGG_01362|mgr:MGG_01816|	2682534|2675109|12987183|2674991|2684400|2677486|2674991|2682385|2684523|2675217|5051748|2676705|2676668|2675966|2677836|2679415|2679315|2675323|2677892|2679140|2679635|	http://www.genome.jp/kegg-bin/show_pathway?mgr04113/mgr:MGG_01614%09red/mgr:MGG_00040%09red/mgr:MGG_04637%09red/mgr:MGG_00803%09red/mgr:MGG_02832%09red/mgr:MGG_03314%09red/mgr:MGG_06368%09red/mgr:MGG_01816%09red/mgr:MGG_04724%09red/mgr:MGG_00345%09red/mgr:MGG_14329%09red/mgr:MGG_04908%09red/mgr:MGG_01362%09red/mgr:MGG_03910%09red/mgr:MGG_06245%09red/mgr:MGG_01236%09red/mgr:MGG_02981%09red/mgr:MGG…
Ether lipid metabolism	KEGG PATHWAY	mgr00565	3	12	0.944246	1	evm.model.000002Farrow.18|evm.model.000002Farrow.322|evm.model.000007Farrow.817	mgr:MGG_16186|mgr:MGG_04084|mgr:MGG_04084|	12984552|2677513|2677513|	http://www.genome.jp/kegg-bin/show_pathway?mgr00565/mgr:MGG_16186%09red/mgr:MGG_04084%09red
Sulfur relay system	KEGG PATHWAY	mgr04122	2	9	0.944435	1	evm.model.000006Farrow.1050|evm.model.000006Farrow.231	mgr:MGG_02710|mgr:MGG_02710|	2682310|2682310|	http://www.genome.jp/kegg-bin/show_pathway?mgr04122/mgr:MGG_02710%09red
Terpenoid backbone biosynthesis	KEGG PATHWAY	mgr00900	5	18	0.951668	1	evm.model.000002Farrow.636|evm.model.000007Farrow.692|evm.model.000007Farrow.1247|evm.model.000008Farrow.1163|evm.model.000007Farrow.348	mgr:MGG_06951|mgr:MGG_13499|mgr:MGG_01026|mgr:MGG_09750|mgr:MGG_00758|	2685124|5051652|2674675|2680749|2674748|	http://www.genome.jp/kegg-bin/show_pathway?mgr00900/mgr:MGG_13499%09red/mgr:MGG_00758%09red/mgr:MGG_09750%09red/mgr:MGG_01026%09red/mgr:MGG_06951%09red
Citrate cycle (TCA cycle)	KEGG PATHWAY	mgr00020	8	26	0.955304	1	evm.model.000009Farrow.903|evm.model.000009Farrow.438|evm.model.000002Farrow.4|evm.model.000006Farrow.1494|evm.model.000005Farrow.1289|evm.model.000001Farrow.862|evm.model.000009Farrow.486|evm.model.000003Farrow.77	mgr:MGG_07268|mgr:MGG_16230|mgr:MGG_02617|mgr:MGG_02617|mgr:MGG_12767|mgr:MGG_12767|mgr:MGG_05480|mgr:MGG_08835|	2683014|12985251|2682816|2682816|5050140|5050140|2676134|2679821|	http://www.genome.jp/kegg-bin/show_pathway?mgr00020/mgr:MGG_05480%09red/mgr:MGG_16230%09red/mgr:MGG_07268%09red/mgr:MGG_08835%09red/mgr:MGG_12767%09red/mgr:MGG_02617%09red
Base excision repair	KEGG PATHWAY	mgr03410	5	19	0.963415	1	evm.model.000001Farrow.458|evm.model.000009Farrow.366|evm.model.000002Farrow.624|evm.model.000003Farrow.654|evm.model.000009Farrow.365	mgr:MGG_11447|mgr:MGG_06014|mgr:MGG_02459|mgr:MGG_03854|mgr:MGG_06014|	5050606|2683961|2681556|2677295|2683961|	http://www.genome.jp/kegg-bin/show_pathway?mgr03410/mgr:MGG_03854%09red/mgr:MGG_06014%09red/mgr:MGG_02459%09red/mgr:MGG_11447%09red
Vitamin B6 metabolism	KEGG PATHWAY	mgr00750	1	7	0.970603	1	evm.model.000008Farrow.1228	mgr:MGG_01535|	2679393|	http://www.genome.jp/kegg-bin/show_pathway?mgr00750/mgr:MGG_01535%09red
Cell cycle - yeast	KEGG PATHWAY	mgr04111	28	75	0.973843	1	evm.model.000000Farrow.1438|evm.model.000003Farrow.1090|evm.model.000002Farrow.1468|evm.model.000001Farrow.1423|evm.model.000000Farrow.949|evm.model.000005Farrow.200|evm.model.000000Farrow.1336|evm.model.000004Farrow.1500|evm.model.000002Farrow.1409|evm.model.000006Farrow.399|evm.model.000002Farrow.327|evm.model.000000Farrow.1682|evm.model.000002Farrow.1146|evm.model.000007Farrow.961|evm.model.00…	mgr:MGG_15566|mgr:MGG_06372|mgr:MGG_07098|mgr:MGG_03910|mgr:MGG_06245|mgr:MGG_03314|mgr:MGG_04637|mgr:MGG_04908|mgr:MGG_06111|mgr:MGG_02981|mgr:MGG_06372|mgr:MGG_01596|mgr:MGG_04000|mgr:MGG_03729|mgr:MGG_08345|mgr:MGG_01816|mgr:MGG_04328|mgr:MGG_04724|mgr:MGG_10826|mgr:MGG_14329|mgr:MGG_01813|mgr:MGG_01614|mgr:MGG_01362|mgr:MGG_02514|mgr:MGG_08829|mgr:MGG_05678|mgr:MGG_04978|mgr:MGG_01236|	12987183|2684527|2682983|2677486|2684400|2676668|2677836|2675323|2684287|2682534|2684527|2679452|2677250|2676705|2678612|2679635|2677380|2677892|2676341|5051748|2679632|2679315|2679140|2681611|2679815|2675966|2675549|2679415|	http://www.genome.jp/kegg-bin/show_pathway?mgr04111/mgr:MGG_15566%09red/mgr:MGG_06372%09red/mgr:MGG_03910%09red/mgr:MGG_04000%09red/mgr:MGG_04908%09red/mgr:MGG_04637%09red/mgr:MGG_01816%09red/mgr:MGG_06111%09red/mgr:MGG_01813%09red/mgr:MGG_14329%09red/mgr:MGG_10826%09red/mgr:MGG_05678%09red/mgr:MGG_01596%09red/mgr:MGG_01614%09red/mgr:MGG_04328%09red/mgr:MGG_01362%09red/mgr:MGG_03314%09red/mgr:MGG…
Homologous recombination	KEGG PATHWAY	mgr03440	4	19	0.984572	1	evm.model.000000Farrow.1708|evm.model.000009Farrow.524|evm.model.000002Farrow.120|evm.model.000002Farrow.624	mgr:MGG_05700|mgr:MGG_08585|mgr:MGG_05700|mgr:MGG_02459|	2676105|2678699|2676105|2681556|	http://www.genome.jp/kegg-bin/show_pathway?mgr03440/mgr:MGG_05700%09red/mgr:MGG_02459%09red/mgr:MGG_08585%09red
Mismatch repair	KEGG PATHWAY	mgr03430	5	23	0.988673	1	evm.model.000000Farrow.2045|evm.model.000001Farrow.437|evm.model.000002Farrow.624|evm.model.000003Farrow.654|evm.model.000003Farrow.779	mgr:MGG_09306|mgr:MGG_00630|mgr:MGG_02459|mgr:MGG_03854|mgr:MGG_00879|	2680221|2674688|2681556|2677295|2674772|	http://www.genome.jp/kegg-bin/show_pathway?mgr03430/mgr:MGG_00630%09red/mgr:MGG_03854%09red/mgr:MGG_02459%09red/mgr:MGG_09306%09red/mgr:MGG_00879%09red
Aminoacyl-tRNA biosynthesis	KEGG PATHWAY	mgr00970	10	38	0.991591	1	evm.model.000005Farrow.136|evm.model.000002Farrow.1944|evm.model.000001Farrow.1033|evm.model.000002Farrow.128|evm.model.000007Farrow.931|evm.model.000003Farrow.2200|evm.model.000002Farrow.628|evm.model.000003Farrow.550|evm.model.000008Farrow.298|evm.model.000007Farrow.609	mgr:MGG_06566|mgr:MGG_09540|mgr:MGG_03220|mgr:MGG_05956|mgr:MGG_03607|mgr:MGG_01046|mgr:MGG_16221|mgr:MGG_13783|mgr:MGG_09080|mgr:MGG_00161|	2684721|2680495|2676419|2684019|2676649|2674746|12985240|2678128|2680031|2674736|	http://www.genome.jp/kegg-bin/show_pathway?mgr00970/mgr:MGG_09080%09red/mgr:MGG_16221%09red/mgr:MGG_03220%09red/mgr:MGG_05956%09red/mgr:MGG_13783%09red/mgr:MGG_06566%09red/mgr:MGG_00161%09red/mgr:MGG_09540%09red/mgr:MGG_01046%09red/mgr:MGG_03607%09red
Ubiquitin mediated proteolysis	KEGG PATHWAY	mgr04120	17	56	0.991994	1	evm.model.000004Farrow.56|evm.model.000006Farrow.399|evm.model.000009Farrow.12|evm.model.000002Farrow.1451|evm.model.000002Farrow.327|evm.model.000003Farrow.1090|evm.model.000000Farrow.1248|evm.model.000007Farrow.960|evm.model.000009Farrow.881|evm.model.000001Farrow.1314|evm.model.000003Farrow.2196|evm.model.000005Farrow.200|evm.model.000003Farrow.1107|evm.model.000000Farrow.961|evm.model.000007F…	mgr:MGG_02568|mgr:MGG_02981|mgr:MGG_08345|mgr:MGG_01756|mgr:MGG_06372|mgr:MGG_06372|mgr:MGG_04724|mgr:MGG_03728|mgr:MGG_07255|mgr:MGG_06679|mgr:MGG_00261|mgr:MGG_03314|mgr:MGG_05678|mgr:MGG_04978|mgr:MGG_01236|mgr:MGG_02568|mgr:MGG_14266|	2682738|2682534|2678612|2679601|2684527|2684527|2677892|2676704|2683001|2684852|2674637|2676668|2675966|2675549|2679415|2682738|2678867|	http://www.genome.jp/kegg-bin/show_pathway?mgr04120/mgr:MGG_04978%09red/mgr:MGG_06372%09red/mgr:MGG_03314%09red/mgr:MGG_04724%09red/mgr:MGG_03728%09red/mgr:MGG_02568%09red/mgr:MGG_00261%09red/mgr:MGG_14266%09red/mgr:MGG_01756%09red/mgr:MGG_08345%09red/mgr:MGG_01236%09red/mgr:MGG_06679%09red/mgr:MGG_02981%09red/mgr:MGG_07255%09red/mgr:MGG_05678%09red
Basal transcription factors	KEGG PATHWAY	mgr03022	7	30	0.992039	1	evm.model.000001Farrow.984|evm.model.000007Farrow.937|evm.model.000000Farrow.221|evm.model.000000Farrow.1159|evm.model.000001Farrow.2460|evm.model.000002Farrow.1135|evm.model.000000Farrow.1661	mgr:MGG_03132|mgr:MGG_01207|mgr:MGG_05204|mgr:MGG_04761|mgr:MGG_09574|mgr:MGG_13401|mgr:MGG_01265|	2676710|2679763|2675674|2677865|2680549|2683405|2679649|	http://www.genome.jp/kegg-bin/show_pathway?mgr03022/mgr:MGG_01265%09red/mgr:MGG_04761%09red/mgr:MGG_01207%09red/mgr:MGG_13401%09red/mgr:MGG_05204%09red/mgr:MGG_03132%09red/mgr:MGG_09574%09red
Regulation of autophagy	KEGG PATHWAY	mgr04140	2	15	0.99423	1	evm.model.000009Farrow.1086|evm.model.000006Farrow.597	mgr:MGG_07297|mgr:MGG_03069|	2683193|2682622|	http://www.genome.jp/kegg-bin/show_pathway?mgr04140/mgr:MGG_07297%09red/mgr:MGG_03069%09red
One carbon pool by folate	KEGG PATHWAY	mgr00670	1	12	0.996766	1	Novel00836	mgr:MGG_01014|	2674667|	http://www.genome.jp/kegg-bin/show_pathway?mgr00670/mgr:MGG_01014%09red
Protein export	KEGG PATHWAY	mgr03060	2	18	0.998223	1	evm.model.000005Farrow.814|evm.model.000002Farrow.603	mgr:MGG_02503|mgr:MGG_04856|	2681600|2675284|	http://www.genome.jp/kegg-bin/show_pathway?mgr03060/mgr:MGG_04856%09red/mgr:MGG_02503%09red
Phagosome	KEGG PATHWAY	mgr04145	7	36	0.998624	1	evm.model.000000Farrow.1141|evm.model.000002Farrow.603|evm.model.000007Farrow.851|evm.model.000005Farrow.563|evm.model.000000Farrow.1808|evm.model.000006Farrow.597|evm.model.000007Farrow.991	mgr:MGG_06349|mgr:MGG_04856|mgr:MGG_14757|mgr:MGG_04827|mgr:MGG_01607|mgr:MGG_03069|mgr:MGG_00750|	2684504|2675284|5049772|2678054|2679308|2682622|2674859|	http://www.genome.jp/kegg-bin/show_pathway?mgr04145/mgr:MGG_01607%09red/mgr:MGG_06349%09red/mgr:MGG_14757%09red/mgr:MGG_04856%09red/mgr:MGG_04827%09red/mgr:MGG_00750%09red/mgr:MGG_03069%09red
mRNA surveillance pathway	KEGG PATHWAY	mgr03015	11	48	0.998731	1	evm.model.000002Farrow.881|evm.model.000005Farrow.133|evm.model.000000Farrow.1016|evm.model.000002Farrow.2294|evm.model.000003Farrow.1141|evm.model.000007Farrow.877|evm.model.000009Farrow.1018|evm.model.000002Farrow.629|evm.model.000000Farrow.1072|evm.model.000002Farrow.1278|evm.model.000000Farrow.1780	mgr:MGG_12123|mgr:MGG_06570|mgr:MGG_01676|mgr:MGG_14293|mgr:MGG_05325|mgr:MGG_00739|mgr:MGG_09536|mgr:MGG_06948|mgr:MGG_06406|mgr:MGG_06063|mgr:MGG_04399|	2677427|2684725|2679618|5051781|2675529|2674393|2680491|2685121|2684561|2684246|2677850|	http://www.genome.jp/kegg-bin/show_pathway?mgr03015/mgr:MGG_05325%09red/mgr:MGG_12123%09red/mgr:MGG_06063%09red/mgr:MGG_06406%09red/mgr:MGG_00739%09red/mgr:MGG_01676%09red/mgr:MGG_06570%09red/mgr:MGG_04399%09red/mgr:MGG_06948%09red/mgr:MGG_09536%09red/mgr:MGG_14293%09red
Pyrimidine metabolism	KEGG PATHWAY	mgr00240	14	62	0.999712	1	evm.model.000004Farrow.714|evm.model.000009Farrow.1087|evm.model.000002Farrow.447|evm.model.000004Farrow.796|evm.model.000009Farrow.813|evm.model.000000Farrow.902|evm.model.000001Farrow.1096|evm.model.000005Farrow.198|evm.model.000001Farrow.2192|evm.model.000004Farrow.283|evm.model.000000Farrow.1611|evm.model.000009Farrow.867|evm.model.000002Farrow.624|evm.model.000002Farrow.671	mgr:MGG_07076|mgr:MGG_07298|mgr:MGG_08622|mgr:MGG_01537|mgr:MGG_12634|mgr:MGG_06311|mgr:MGG_12098|mgr:MGG_07545|mgr:MGG_07076|mgr:MGG_12474|mgr:MGG_17439|mgr:MGG_07263|mgr:MGG_02459|mgr:MGG_00706|	2682961|2683194|2679051|2679395|5050508|2684466|2677493|2683465|2682961|5051068|12984114|2683009|2681556|2675117|	http://www.genome.jp/kegg-bin/show_pathway?mgr00240/mgr:MGG_07263%09red/mgr:MGG_07298%09red/mgr:MGG_07076%09red/mgr:MGG_07545%09red/mgr:MGG_12634%09red/mgr:MGG_12474%09red/mgr:MGG_02459%09red/mgr:MGG_06311%09red/mgr:MGG_00706%09red/mgr:MGG_01537%09red/mgr:MGG_12098%09red/mgr:MGG_08622%09red/mgr:MGG_17439%09red
Purine metabolism	KEGG PATHWAY	mgr00230	20	83	0.999907	1	evm.model.000006Farrow.958|evm.model.000004Farrow.981|evm.model.000001Farrow.2441|evm.model.000004Farrow.1587|evm.model.000007Farrow.756|evm.model.000007Farrow.909|evm.model.000004Farrow.283|evm.model.000002Farrow.447|evm.model.000005Farrow.437|evm.model.000000Farrow.268|evm.model.000000Farrow.902|evm.model.000001Farrow.2109|evm.model.000003Farrow.1505|evm.model.000003Farrow.90|evm.model.000005Fa…	mgr:MGG_15034|mgr:MGG_04119|mgr:MGG_03645|mgr:MGG_08802|mgr:MGG_03683|mgr:MGG_17399|mgr:MGG_12474|mgr:MGG_08622|mgr:MGG_04495|mgr:MGG_05283|mgr:MGG_06311|mgr:MGG_00770|mgr:MGG_07707|mgr:MGG_13308|mgr:MGG_12738|mgr:MGG_08802|mgr:MGG_04119|mgr:MGG_02459|mgr:MGG_00706|mgr:MGG_08802|	12985790|2677609|2676630|2678968|2676490|12984070|5051068|2679051|2678006|2675338|2684466|2675065|2683634|5049163|5050113|2678968|2677609|2681556|2675117|2678968|	http://www.genome.jp/kegg-bin/show_pathway?mgr00230/mgr:MGG_13308%09red/mgr:MGG_15034%09red/mgr:MGG_04495%09red/mgr:MGG_03645%09red/mgr:MGG_07707%09red/mgr:MGG_08622%09red/mgr:MGG_12474%09red/mgr:MGG_17399%09red/mgr:MGG_02459%09red/mgr:MGG_06311%09red/mgr:MGG_05283%09red/mgr:MGG_12738%09red/mgr:MGG_03683%09red/mgr:MGG_04119%09red/mgr:MGG_00706%09red/mgr:MGG_08802%09red/mgr:MGG_00770%09red
Endocytosis	KEGG PATHWAY	mgr04144	6	42	0.999931	1	evm.model.000004Farrow.1613|evm.model.000005Farrow.132|evm.model.000001Farrow.2140|evm.model.000001Farrow.290|evm.model.000003Farrow.1536|evm.model.000009Farrow.881	mgr:MGG_01704|mgr:MGG_06572|mgr:MGG_00466|mgr:MGG_01031|mgr:MGG_10676|mgr:MGG_07255|	2679344|2684727|2674265|2674911|2682877|2683001|	http://www.genome.jp/kegg-bin/show_pathway?mgr04144/mgr:MGG_00466%09red/mgr:MGG_01704%09red/mgr:MGG_06572%09red/mgr:MGG_01031%09red/mgr:MGG_07255%09red/mgr:MGG_10676%09red
DNA replication	KEGG PATHWAY	mgr03030	3	31	0.999942	1	evm.model.000003Farrow.654|evm.model.000002Farrow.671|evm.model.000002Farrow.624	mgr:MGG_03854|mgr:MGG_00706|mgr:MGG_02459|	2677295|2675117|2681556|	http://www.genome.jp/kegg-bin/show_pathway?mgr03030/mgr:MGG_03854%09red/mgr:MGG_02459%09red/mgr:MGG_00706%09red
Nucleotide excision repair	KEGG PATHWAY	mgr03420	5	40	0.999961	1	evm.model.000001Farrow.437|evm.model.000002Farrow.624|evm.model.000003Farrow.654|evm.model.000001Farrow.984|evm.model.000002Farrow.1135	mgr:MGG_00630|mgr:MGG_02459|mgr:MGG_03854|mgr:MGG_03132|mgr:MGG_13401|	2674688|2681556|2677295|2676710|2683405|	http://www.genome.jp/kegg-bin/show_pathway?mgr03420/mgr:MGG_00630%09red/mgr:MGG_03854%09red/mgr:MGG_02459%09red/mgr:MGG_03132%09red/mgr:MGG_13401%09red
RNA polymerase	KEGG PATHWAY	mgr03020	1	26	0.999993	1	evm.model.000000Farrow.902	mgr:MGG_06311|	2684466|	http://www.genome.jp/kegg-bin/show_pathway?mgr03020/mgr:MGG_06311%09red
RNA degradation	KEGG PATHWAY	mgr03018	5	46	0.999996	1	evm.model.000000Farrow.1413|evm.model.000006Farrow.463|evm.model.000000Farrow.1076|evm.model.000001Farrow.450|evm.model.000005Farrow.770	mgr:MGG_04539|mgr:MGG_02938|mgr:MGG_06410|mgr:MGG_11229|mgr:MGG_14746|	2678209|2682491|2684565|5051198|5049643|	http://www.genome.jp/kegg-bin/show_pathway?mgr03018/mgr:MGG_11229%09red/mgr:MGG_02938%09red/mgr:MGG_04539%09red/mgr:MGG_06410%09red/mgr:MGG_14746%09red
RNA transport	KEGG PATHWAY	mgr03013	18	90	0.999997	1	evm.model.000002Farrow.881|evm.model.000002Farrow.388|evm.model.000006Farrow.101|evm.model.000002Farrow.744|evm.model.000008Farrow.789|evm.model.000001Farrow.1158|evm.model.000002Farrow.2295|evm.model.000004Farrow.1175|evm.model.000005Farrow.705|evm.model.000002Farrow.629|evm.model.000000Farrow.764|evm.model.000002Farrow.1150|evm.model.000007Farrow.1580|evm.model.000000Farrow.1552|evm.model.00000…	mgr:MGG_12123|mgr:MGG_07326|mgr:MGG_10588|mgr:MGG_17708|mgr:MGG_14666|mgr:MGG_17732|mgr:MGG_10698|mgr:MGG_05095|mgr:MGG_05134|mgr:MGG_06948|mgr:MGG_08911|mgr:MGG_06942|mgr:MGG_05737|mgr:MGG_05756|mgr:MGG_06063|mgr:MGG_03074|mgr:MGG_04399|mgr:MGG_13474|	2677427|2683222|2682201|12986242|5050789|12987114|2682902|2675554|2675355|2685121|2679897|2685115|2675844|2676159|2684246|2682627|2677850|5051634|	http://www.genome.jp/kegg-bin/show_pathway?mgr03013/mgr:MGG_13474%09red/mgr:MGG_17732%09red/mgr:MGG_14666%09red/mgr:MGG_05756%09red/mgr:MGG_12123%09red/mgr:MGG_07326%09red/mgr:MGG_17708%09red/mgr:MGG_05737%09red/mgr:MGG_06942%09red/mgr:MGG_10588%09red/mgr:MGG_08911%09red/mgr:MGG_04399%09red/mgr:MGG_03074%09red/mgr:MGG_06948%09red/mgr:MGG_05134%09red/mgr:MGG_06063%09red/mgr:MGG_05095%09red/mgr:MGG…
Ribosome biogenesis in eukaryotes	KEGG PATHWAY	mgr03008	8	68	1	1	evm.model.000006Farrow.1167|evm.model.000003Farrow.1243|evm.model.000003Farrow.1083|evm.model.000001Farrow.2169|evm.model.000002Farrow.629|evm.model.000002Farrow.1150|evm.model.000001Farrow.2177|evm.model.000002Farrow.1398	mgr:MGG_02829|mgr:MGG_01671|mgr:MGG_04995|mgr:MGG_09996|mgr:MGG_06948|mgr:MGG_06942|mgr:MGG_09996|mgr:MGG_13203|	2682382|2679613|2675640|2681019|2685121|2685115|2681019|5049070|	http://www.genome.jp/kegg-bin/show_pathway?mgr03008/mgr:MGG_09996%09red/mgr:MGG_13203%09red/mgr:MGG_02829%09red/mgr:MGG_06942%09red/mgr:MGG_01671%09red/mgr:MGG_06948%09red/mgr:MGG_04995%09red
Oxidative phosphorylation	KEGG PATHWAY	mgr00190	8	73	1	1	evm.model.000000Farrow.1141|evm.model.000000Farrow.1813|evm.model.000001Farrow.492|evm.model.000002Farrow.400|evm.model.000002Farrow.1787|evm.model.000001Farrow.818|Novel00045|evm.model.000005Farrow.563	mgr:MGG_06349|mgr:MGG_15739|mgr:MGG_04969|mgr:MGG_15739|mgr:MGG_04140|mgr:MGG_07200|mgr:MGG_09281|mgr:MGG_04827|	2684504|12984694|2675370|12984694|2677650|2683183|2680205|2678054|	http://www.genome.jp/kegg-bin/show_pathway?mgr00190/mgr:MGG_09281%09red/mgr:MGG_07200%09red/mgr:MGG_04969%09red/mgr:MGG_04827%09red/mgr:MGG_06349%09red/mgr:MGG_15739%09red/mgr:MGG_04140%09red
Spliceosome	KEGG PATHWAY	mgr03040	10	86	1	1	evm.model.000002Farrow.881|evm.model.000006Farrow.1261|evm.model.000000Farrow.271|evm.model.000000Farrow.1413|evm.model.000002Farrow.947|evm.model.000000Farrow.904|evm.model.000009Farrow.777|evm.model.000002Farrow.398|evm.model.000006Farrow.463|evm.model.000000Farrow.1780	mgr:MGG_12123|mgr:MGG_02997|mgr:MGG_16901|mgr:MGG_04539|mgr:MGG_03973|mgr:MGG_06309|mgr:MGG_07336|mgr:MGG_04083|mgr:MGG_02938|mgr:MGG_04399|	2677427|2682550|12985738|2678209|2677428|2684464|2683055|2677512|2682491|2677850|	http://www.genome.jp/kegg-bin/show_pathway?mgr03040/mgr:MGG_04083%09red/mgr:MGG_02938%09red/mgr:MGG_07336%09red/mgr:MGG_12123%09red/mgr:MGG_16901%09red/mgr:MGG_03973%09red/mgr:MGG_04399%09red/mgr:MGG_02997%09red/mgr:MGG_04539%09red/mgr:MGG_06309%09red
Ribosome	KEGG PATHWAY	mgr03010	3	107	1	1	evm.model.000003Farrow.1706|evm.model.000002Farrow.1549|evm.model.000001Farrow.2373	mgr:MGG_00221|mgr:MGG_06071|mgr:MGG_11776|	2674401|2684238|5049564|	http://www.genome.jp/kegg-bin/show_pathway?mgr03010/mgr:MGG_06071%09red/mgr:MGG_00221%09red/mgr:MGG_11776%09red
--------------------
#Term	Database	ID	Input number	Background number	P-Value	Corrected P-Value	Input	KEGG_ID/KO	Entrez_ID	Hyperlink
--------------------
#Term	Database	ID	Input number	Background number	P-Value	Corrected P-Value	Input	KEGG_ID/KO	Entrez_ID	Hyperlink
--------------------
