# Supplementary material for: Lifestyle Characteristics and Gene Expression Analysis of Colletotrichum camelliae Isolated from Tea Plant [Camellia sinensis (L.) O. Kuntze] Based on Transcriptome
Source: Biomolecules. 2020 May 18;10(5):782. doi: 10.3390/biom10050782 (PMC7278179; doi:10.3390/biom10050782)
Supplement: Supplementary file 1 [file biomolecules-10-00782-s001.zip › supplementary/Tables/Table S8.xlsx]

## Sheet: GT_yes_App_no_up
##Databases: KEGG PATHWAY
##Statistical test method: hypergeometric test / Fisher's exact test
##FDR correction method: Benjamini and Hochberg
#Term	Database	ID	Input number	Background number	P-Value	Corrected P-Value	Input	KEGG_ID/KO	Entrez_ID	Hyperlink
Ribosome	KEGG PATHWAY	mgr03010	81	107	1.58e-23	1.22e-21	evm.model.000007Farrow.1058|evm.model.000002Farrow.1123|evm.model.000003Farrow.1616|evm.model.000003Farrow.1617|evm.model.000006Farrow.1244|evm.model.000004Farrow.624|evm.model.000000Farrow.1357|evm.model.000009Farrow.1257|evm.model.000005Farrow.240|evm.model.000000Farrow.2088|evm.model.000002Farrow.753|evm.model.000004Farrow.688|evm.model.000009Farrow.1110|evm.model.000009Farrow.725|evm.model.00…	mgr:MGG_16248|mgr:MGG_09529|mgr:MGG_06480|mgr:MGG_06479|mgr:MGG_02872|mgr:MGG_09194|mgr:MGG_03554|mgr:MGG_07048|mgr:MGG_03372|mgr:MGG_07753|mgr:MGG_04008|mgr:MGG_16204|mgr:MGG_00546|mgr:MGG_03136|mgr:MGG_02711|mgr:MGG_06185|mgr:MGG_06658|mgr:MGG_10370|mgr:MGG_17888|mgr:MGG_11776|mgr:MGG_07928|mgr:MGG_07929|mgr:MGG_10680|mgr:MGG_04921|mgr:MGG_03135|mgr:MGG_05673|mgr:MGG_04114|mgr:MGG_04455|mgr:MGG…	12985269|2680484|2684635|2684634|2682425|2680290|2676429|2682933|2676891|2683680|2677278|12985223|2674571|2676714|2682311|2684305|2684831|2681981|12984756|5049564|2683855|2683856|2682881|2675542|2676713|2675978|2677624|2678153|2675441|2675440|2682819|2685125|2678194|2680716|2676638|2677964|2674401|2676017|2676703|2684533|2675377|2684866|2684424|2677327|2684784|2680897|2675228|2684488|12985565|267…	http://www.genome.jp/kegg-bin/show_pathway?mgr03010/mgr:MGG_01066%09red/mgr:MGG_05026%09red/mgr:MGG_07048%09red/mgr:MGG_06479%09red/mgr:MGG_08834%09red/mgr:MGG_00546%09red/mgr:MGG_06721%09red/mgr:MGG_02953%09red/mgr:MGG_02711%09red/mgr:MGG_05449%09red/mgr:MGG_09194%09red/mgr:MGG_06378%09red/mgr:MGG_04696%09red/mgr:MGG_02952%09red/mgr:MGG_05238%09red/mgr:MGG_06629%09red/mgr:MGG_06333%09red/mgr:MGG…
Aminoacyl-tRNA biosynthesis	KEGG PATHWAY	mgr00970	20	38	6.02e-05	0.00231917	evm.model.000001Farrow.1740|evm.model.000003Farrow.1096|evm.model.000007Farrow.890|evm.model.000007Farrow.1035|evm.model.000000Farrow.825|evm.model.000001Farrow.1033|evm.model.000002Farrow.1944|evm.model.000001Farrow.1042|evm.model.000005Farrow.112|evm.model.000002Farrow.628|evm.model.000001Farrow.491|evm.model.000004Farrow.1563|evm.model.000007Farrow.558|evm.model.000006Farrow.934|evm.model.0000…	mgr:MGG_02432|mgr:MGG_08897|mgr:MGG_15672|mgr:MGG_13512|mgr:MGG_06321|mgr:MGG_03220|mgr:MGG_09540|mgr:MGG_03230|mgr:MGG_03390|mgr:MGG_16221|mgr:MGG_04966|mgr:MGG_10357|mgr:MGG_01165|mgr:MGG_13483|mgr:MGG_00876|mgr:MGG_14679|mgr:MGG_04042|mgr:MGG_06913|mgr:MGG_04425|mgr:MGG_02449|	2681529|2679883|12984624|5051662|2684476|2676419|2680495|2676464|2676881|12985240|2675380|2681968|2679682|5051641|2674550|5049289|2677156|2685086|2677948|2681546|	http://www.genome.jp/kegg-bin/show_pathway?mgr00970/mgr:MGG_06913%09red/mgr:MGG_03230%09red/mgr:MGG_03220%09red/mgr:MGG_04425%09red/mgr:MGG_01165%09red/mgr:MGG_08897%09red/mgr:MGG_00876%09red/mgr:MGG_04966%09red/mgr:MGG_15672%09red/mgr:MGG_04042%09red/mgr:MGG_06321%09red/mgr:MGG_02449%09red/mgr:MGG_14679%09red/mgr:MGG_10357%09red/mgr:MGG_16221%09red/mgr:MGG_09540%09red/mgr:MGG_13483%09red/mgr:MGG…
RNA transport	KEGG PATHWAY	mgr03013	32	90	0.00021017	0.00539436	evm.model.000009Farrow.356|evm.model.000005Farrow.192|evm.model.000009Farrow.112|evm.model.000004Farrow.1175|evm.model.000009Farrow.1232|evm.model.000006Farrow.1343|evm.model.000003Farrow.788|evm.model.000007Farrow.751|evm.model.000005Farrow.489|evm.model.000000Farrow.717|evm.model.000001Farrow.2134|evm.model.000000Farrow.1384|evm.model.000002Farrow.1596|evm.model.000002Farrow.1410|evm.model.0000…	mgr:MGG_13245|mgr:MGG_03317|mgr:MGG_00946|mgr:MGG_05095|mgr:MGG_01013|mgr:MGG_03074|mgr:MGG_03517|mgr:MGG_03740|mgr:MGG_13474|mgr:MGG_06426|mgr:MGG_02390|mgr:MGG_05760|mgr:MGG_15229|mgr:MGG_13200|mgr:MGG_06859|mgr:MGG_06066|mgr:MGG_08590|mgr:MGG_06856|mgr:MGG_02838|mgr:MGG_16895|mgr:MGG_06077|mgr:MGG_06296|mgr:MGG_07109|mgr:MGG_01677|mgr:MGG_04831|mgr:MGG_17708|mgr:MGG_01978|mgr:MGG_10653|mgr:MGG…	5049111|2676671|2674766|2675554|2674740|2682627|2676818|2676791|5051634|2684581|2681487|2676181|12984255|5049068|2685032|2684243|2678810|2685029|2682391|12985729|2684232|2684451|2682994|2679619|2678058|12986242|2681097|2682266|2679480|2679306|2685115|2675333|	http://www.genome.jp/kegg-bin/show_pathway?mgr03013/mgr:MGG_02390%09red/mgr:MGG_06296%09red/mgr:MGG_02838%09red/mgr:MGG_01013%09red/mgr:MGG_07109%09red/mgr:MGG_05095%09red/mgr:MGG_06077%09red/mgr:MGG_06942%09red/mgr:MGG_01677%09red/mgr:MGG_06859%09red/mgr:MGG_00946%09red/mgr:MGG_03074%09red/mgr:MGG_15229%09red/mgr:MGG_06856%09red/mgr:MGG_05001%09red/mgr:MGG_06426%09red/mgr:MGG_01592%09red/mgr:MGG…
Ribosome biogenesis in eukaryotes	KEGG PATHWAY	mgr03008	21	68	0.00943147	0.181556	evm.model.000001Farrow.968|evm.model.000000Farrow.1996|evm.model.000005Farrow.1508|evm.model.000003Farrow.1051|evm.model.000000Farrow.517|evm.model.000002Farrow.966|evm.model.000002Farrow.797|evm.model.000009Farrow.389|evm.model.000003Farrow.1038|evm.model.000002Farrow.683|evm.model.000006Farrow.633|evm.model.000002Farrow.1150|evm.model.000002Farrow.1596|evm.model.000002Farrow.23|evm.model.000009…	mgr:MGG_06686|mgr:MGG_04746|mgr:MGG_06856|mgr:MGG_08840|mgr:MGG_05265|mgr:MGG_07518|mgr:MGG_08302|mgr:MGG_02467|mgr:MGG_08828|mgr:MGG_08178|mgr:MGG_02838|mgr:MGG_06942|mgr:MGG_15229|mgr:MGG_09254|mgr:MGG_03129|mgr:MGG_11039|mgr:MGG_16212|mgr:MGG_07465|mgr:MGG_04201|mgr:MGG_14800|mgr:MGG_05001|	2684859|2678069|2685029|2679826|2675483|2683438|2678479|2681564|2679814|2678414|2682391|2685115|12984255|2680190|2676926|2676236|12985231|2683385|2677125|5050244|2675333|	http://www.genome.jp/kegg-bin/show_pathway?mgr03008/mgr:MGG_07518%09red/mgr:MGG_08840%09red/mgr:MGG_06686%09red/mgr:MGG_09254%09red/mgr:MGG_04201%09red/mgr:MGG_08828%09red/mgr:MGG_14800%09red/mgr:MGG_16212%09red/mgr:MGG_06942%09red/mgr:MGG_04746%09red/mgr:MGG_02467%09red/mgr:MGG_07465%09red/mgr:MGG_03129%09red/mgr:MGG_15229%09red/mgr:MGG_02838%09red/mgr:MGG_08178%09red/mgr:MGG_05265%09red/mgr:MGG…
RNA polymerase	KEGG PATHWAY	mgr03020	10	26	0.022094	0.340248	evm.model.000006Farrow.1248|evm.model.000005Farrow.509|evm.model.000007Farrow.353|evm.model.000002Farrow.2296|evm.model.000003Farrow.1145|evm.model.000001Farrow.1133|evm.model.000004Farrow.1012|evm.model.000009Farrow.230|evm.model.000001Farrow.1342|evm.model.000001Farrow.1019	mgr:MGG_03072|mgr:MGG_10830|mgr:MGG_10446|mgr:MGG_10697|mgr:MGG_05321|mgr:MGG_06984|mgr:MGG_07394|mgr:MGG_10674|mgr:MGG_03215|mgr:MGG_01158|	2682625|2676345|2682079|2682901|2675445|2685157|2683314|2682875|2676937|2675173|	http://www.genome.jp/kegg-bin/show_pathway?mgr03020/mgr:MGG_10446%09red/mgr:MGG_06984%09red/mgr:MGG_10830%09red/mgr:MGG_01158%09red/mgr:MGG_10697%09red/mgr:MGG_03072%09red/mgr:MGG_07394%09red/mgr:MGG_05321%09red/mgr:MGG_10674%09red/mgr:MGG_03215%09red
Citrate cycle (TCA cycle)	KEGG PATHWAY	mgr00020	9	26	0.0465321	0.519297	evm.model.000006Farrow.691|evm.model.000009Farrow.903|evm.model.000001Farrow.2325|evm.model.000006Farrow.504|evm.model.000003Farrow.1091|evm.model.000002Farrow.2299|evm.model.000005Farrow.1289|evm.model.000005Farrow.1288|evm.model.000003Farrow.996	mgr:MGG_17962|mgr:MGG_07268|mgr:MGG_06720|mgr:MGG_10569|mgr:MGG_06371|mgr:MGG_09878|mgr:MGG_12767|mgr:MGG_03149|mgr:MGG_17072|	12984844|2683014|2684893|2682182|2684526|2680788|5050140|2676735|12984418|	http://www.genome.jp/kegg-bin/show_pathway?mgr00020/mgr:MGG_17962%09red/mgr:MGG_17072%09red/mgr:MGG_06371%09red/mgr:MGG_06720%09red/mgr:MGG_07268%09red/mgr:MGG_03149%09red/mgr:MGG_10569%09red/mgr:MGG_12767%09red/mgr:MGG_09878%09red
Histidine metabolism	KEGG PATHWAY	mgr00340	5	10	0.0472089	0.519297	evm.model.000002Farrow.972|evm.model.000000Farrow.1230|evm.model.000009Farrow.1014|evm.model.000000Farrow.1229|evm.model.000003Farrow.1378	mgr:MGG_07528|mgr:MGG_15527|mgr:MGG_00253|mgr:MGG_15527|mgr:MGG_04998|	2683448|12987081|2674605|12987081|2675684|	http://www.genome.jp/kegg-bin/show_pathway?mgr00340/mgr:MGG_00253%09red/mgr:MGG_04998%09red/mgr:MGG_07528%09red/mgr:MGG_15527%09red
One carbon pool by folate	KEGG PATHWAY	mgr00670	5	12	0.0769267	0.73716	evm.model.000004Farrow.1619|evm.model.000002Farrow.909|evm.model.000005Farrow.513|evm.model.000003Farrow.1713|evm.model.000005Farrow.575	mgr:MGG_04458|mgr:MGG_08171|mgr:MGG_10834|mgr:MGG_08008|mgr:MGG_13813|	2678156|2678407|2676349|2678241|5049032|	http://www.genome.jp/kegg-bin/show_pathway?mgr00670/mgr:MGG_13813%09red/mgr:MGG_08008%09red/mgr:MGG_04458%09red/mgr:MGG_08171%09red/mgr:MGG_10834%09red
DNA replication	KEGG PATHWAY	mgr03030	9	31	0.0961229	0.73716	evm.model.000009Farrow.811|evm.model.000002Farrow.961|evm.model.000000Farrow.1599|evm.model.000000Farrow.2037|evm.model.000002Farrow.1038|evm.model.000000Farrow.1760|evm.model.000001Farrow.1347|evm.model.000002Farrow.1828|evm.model.000001Farrow.1332	mgr:MGG_00685|mgr:MGG_07526|mgr:MGG_09293|mgr:MGG_09300|mgr:MGG_08646|mgr:MGG_04389|mgr:MGG_03202|mgr:MGG_07124|mgr:MGG_06959|	2675023|2683446|2680171|2680163|2678892|2678221|2676506|2683246|2685132|	http://www.genome.jp/kegg-bin/show_pathway?mgr03030/mgr:MGG_09293%09red/mgr:MGG_07124%09red/mgr:MGG_08646%09red/mgr:MGG_04389%09red/mgr:MGG_09300%09red/mgr:MGG_00685%09red/mgr:MGG_03202%09red/mgr:MGG_07526%09red/mgr:MGG_06959%09red
RNA degradation	KEGG PATHWAY	mgr03018	12	46	0.101632	0.73716	evm.model.000003Farrow.676|evm.model.000000Farrow.735|evm.model.000004Farrow.700|evm.model.000005Farrow.547|evm.model.000009Farrow.1200|evm.model.000001Farrow.962|evm.model.000007Farrow.27|evm.model.000005Farrow.738|evm.model.000001Farrow.1265|evm.model.000001Farrow.2319|evm.model.000000Farrow.971|evm.model.000006Farrow.1030	mgr:MGG_03269|mgr:MGG_05213|mgr:MGG_07084|mgr:MGG_00193|mgr:MGG_08100|mgr:MGG_03195|mgr:MGG_06785|mgr:MGG_05701|mgr:MGG_03165|mgr:MGG_06728|mgr:MGG_08860|mgr:MGG_15024|	2676574|2675621|2682969|2674544|2678345|2676468|2684958|2676106|2676963|2684901|2679846|12984895|	http://www.genome.jp/kegg-bin/show_pathway?mgr03018/mgr:MGG_06728%09red/mgr:MGG_03195%09red/mgr:MGG_15024%09red/mgr:MGG_03269%09red/mgr:MGG_07084%09red/mgr:MGG_03165%09red/mgr:MGG_08860%09red/mgr:MGG_05213%09red/mgr:MGG_05701%09red/mgr:MGG_08100%09red/mgr:MGG_00193%09red/mgr:MGG_06785%09red
Pyrimidine metabolism	KEGG PATHWAY	mgr00240	15	62	0.110328	0.73716	evm.model.000006Farrow.1248|evm.model.000005Farrow.509|evm.model.000007Farrow.353|evm.model.000004Farrow.1619|evm.model.000003Farrow.1145|evm.model.000002Farrow.2296|evm.model.000001Farrow.1133|evm.model.000004Farrow.1012|evm.model.000009Farrow.230|evm.model.000001Farrow.1342|evm.model.000002Farrow.1223|evm.model.000001Farrow.1019|evm.model.000000Farrow.1842|evm.model.000000Farrow.1751|evm.model.…	mgr:MGG_03072|mgr:MGG_10830|mgr:MGG_10446|mgr:MGG_04458|mgr:MGG_05321|mgr:MGG_10697|mgr:MGG_06984|mgr:MGG_07394|mgr:MGG_10674|mgr:MGG_03215|mgr:MGG_06911|mgr:MGG_01158|mgr:MGG_14801|mgr:MGG_04503|mgr:MGG_07135|	2682625|2676345|2682079|2678156|2675445|2682901|2685157|2683314|2682875|2676937|2685084|2675173|5050248|2678168|2683257|	http://www.genome.jp/kegg-bin/show_pathway?mgr00240/mgr:MGG_10446%09red/mgr:MGG_06984%09red/mgr:MGG_06911%09red/mgr:MGG_10830%09red/mgr:MGG_07135%09red/mgr:MGG_14801%09red/mgr:MGG_04458%09red/mgr:MGG_01158%09red/mgr:MGG_10697%09red/mgr:MGG_03072%09red/mgr:MGG_07394%09red/mgr:MGG_04503%09red/mgr:MGG_05321%09red/mgr:MGG_10674%09red/mgr:MGG_03215%09red
Mismatch repair	KEGG PATHWAY	mgr03430	7	23	0.114882	0.73716	evm.model.000009Farrow.811|evm.model.000002Farrow.961|evm.model.000000Farrow.2045|evm.model.000000Farrow.1760|evm.model.000001Farrow.1347|evm.model.000003Farrow.779|evm.model.000002Farrow.1828	mgr:MGG_00685|mgr:MGG_07526|mgr:MGG_09306|mgr:MGG_04389|mgr:MGG_03202|mgr:MGG_00879|mgr:MGG_07124|	2675023|2683446|2680221|2678221|2676506|2674772|2683246|	http://www.genome.jp/kegg-bin/show_pathway?mgr03430/mgr:MGG_07124%09red/mgr:MGG_04389%09red/mgr:MGG_00685%09red/mgr:MGG_09306%09red/mgr:MGG_03202%09red/mgr:MGG_07526%09red/mgr:MGG_00879%09red
Biosynthesis of amino acids	KEGG PATHWAY	mgr01230	24	116	0.16413	0.96265	evm.model.000001Farrow.1216|evm.model.000001Farrow.1217|evm.model.000000Farrow.1230|evm.model.000003Farrow.1187|evm.model.000009Farrow.1014|evm.model.000002Farrow.972|evm.model.000000Farrow.716|evm.model.000002Farrow.954|evm.model.000003Farrow.1378|evm.model.000001Farrow.759|evm.model.000003Farrow.1087|evm.model.000000Farrow.1229|evm.model.000008Farrow.1231|evm.model.000004Farrow.911|evm.model.00…	mgr:MGG_01104|mgr:MGG_01102|mgr:MGG_15527|mgr:MGG_05223|mgr:MGG_00253|mgr:MGG_07528|mgr:MGG_06425|mgr:MGG_04210|mgr:MGG_04998|mgr:MGG_12805|mgr:MGG_06376|mgr:MGG_15527|mgr:MGG_17278|mgr:MGG_01710|mgr:MGG_00534|mgr:MGG_02653|mgr:MGG_02611|mgr:MGG_07268|mgr:MGG_08584|mgr:MGG_03583|mgr:MGG_12996|mgr:MGG_07224|mgr:MGG_01566|mgr:MGG_17041|	2675094|2674900|12987081|2675488|2674605|2683448|2684580|2677436|2675684|5050176|2684531|12987081|12986587|2679350|2674640|2682869|2682810|2683014|2678704|2676734|5048932|2683112|2679512|12984319|	http://www.genome.jp/kegg-bin/show_pathway?mgr01230/mgr:MGG_06376%09red/mgr:MGG_05223%09red/mgr:MGG_15527%09red/mgr:MGG_04210%09red/mgr:MGG_00253%09red/mgr:MGG_17041%09red/mgr:MGG_08584%09red/mgr:MGG_07268%09red/mgr:MGG_02611%09red/mgr:MGG_04998%09red/mgr:MGG_12996%09red/mgr:MGG_00534%09red/mgr:MGG_02653%09red/mgr:MGG_06425%09red/mgr:MGG_01710%09red/mgr:MGG_03583%09red/mgr:MGG_07528%09red/mgr:MGG…
Lysine biosynthesis	KEGG PATHWAY	mgr00300	4	12	0.175027	0.96265	evm.model.000007Farrow.1391|evm.model.000009Farrow.922|evm.model.000009Farrow.737|evm.model.000002Farrow.1078	mgr:MGG_01566|mgr:MGG_08584|mgr:MGG_02611|mgr:MGG_17041|	2679512|2678704|2682810|12984319|	http://www.genome.jp/kegg-bin/show_pathway?mgr00300/mgr:MGG_01566%09red/mgr:MGG_17041%09red/mgr:MGG_08584%09red/mgr:MGG_02611%09red
Spliceosome	KEGG PATHWAY	mgr03040	18	86	0.195113	0.999217	evm.model.000009Farrow.1313|evm.model.000007Farrow.751|evm.model.000005Farrow.531|evm.model.000007Farrow.1360|evm.model.000003Farrow.1162|evm.model.000009Farrow.389|evm.model.000002Farrow.685|evm.model.000005Farrow.738|evm.model.000000Farrow.1065|evm.model.000006Farrow.1223|evm.model.000000Farrow.1866|evm.model.000000Farrow.2087|evm.model.000000Farrow.1768|evm.model.000009Farrow.731|evm.model.000…	mgr:MGG_04717|mgr:MGG_03740|mgr:MGG_04602|mgr:MGG_08133|mgr:MGG_06457|mgr:MGG_02467|mgr:MGG_08169|mgr:MGG_05701|mgr:MGG_06395|mgr:MGG_02820|mgr:MGG_01583|mgr:MGG_16920|mgr:MGG_09948|mgr:MGG_07213|mgr:MGG_06859|mgr:MGG_06296|mgr:MGG_10740|mgr:MGG_04013|	2677885|2676791|2677988|2678328|2684612|2681564|2678373|2676106|2684550|2682373|2679297|12985877|2680918|2683101|2685032|2684451|2676245|2677446|	http://www.genome.jp/kegg-bin/show_pathway?mgr03040/mgr:MGG_08133%09red/mgr:MGG_09948%09red/mgr:MGG_06296%09red/mgr:MGG_01583%09red/mgr:MGG_16920%09red/mgr:MGG_07213%09red/mgr:MGG_02820%09red/mgr:MGG_04717%09red/mgr:MGG_04602%09red/mgr:MGG_02467%09red/mgr:MGG_06395%09red/mgr:MGG_05701%09red/mgr:MGG_06859%09red/mgr:MGG_08169%09red/mgr:MGG_04013%09red/mgr:MGG_06457%09red/mgr:MGG_03740%09red/mgr:MGG…
Purine metabolism	KEGG PATHWAY	mgr00230	17	83	0.225816	0.999217	evm.model.000006Farrow.1248|evm.model.000001Farrow.1060|evm.model.000005Farrow.509|evm.model.000007Farrow.353|evm.model.000005Farrow.1579|evm.model.000000Farrow.1632|evm.model.000002Farrow.2296|evm.model.000003Farrow.1145|evm.model.000001Farrow.1133|evm.model.000004Farrow.1012|evm.model.000000Farrow.1121|evm.model.000009Farrow.230|evm.model.000001Farrow.1342|evm.model.000002Farrow.1223|evm.model.…	mgr:MGG_03072|mgr:MGG_11871|mgr:MGG_10830|mgr:MGG_10446|mgr:MGG_00919|mgr:MGG_01256|mgr:MGG_10697|mgr:MGG_05321|mgr:MGG_06984|mgr:MGG_07394|mgr:MGG_11343|mgr:MGG_10674|mgr:MGG_03215|mgr:MGG_06911|mgr:MGG_16212|mgr:MGG_01158|mgr:MGG_13813|	2682625|5049663|2676345|2682079|2674458|2679488|2682901|2675445|2685157|2683314|5051303|2682875|2676937|2685084|12985231|2675173|5049032|	http://www.genome.jp/kegg-bin/show_pathway?mgr00230/mgr:MGG_10446%09red/mgr:MGG_06984%09red/mgr:MGG_06911%09red/mgr:MGG_10830%09red/mgr:MGG_11343%09red/mgr:MGG_11871%09red/mgr:MGG_16212%09red/mgr:MGG_01256%09red/mgr:MGG_01158%09red/mgr:MGG_10697%09red/mgr:MGG_03072%09red/mgr:MGG_07394%09red/mgr:MGG_00919%09red/mgr:MGG_13813%09red/mgr:MGG_05321%09red/mgr:MGG_10674%09red/mgr:MGG_03215%09red
C5-Branched dibasic acid metabolism	KEGG PATHWAY	mgr00660	2	5	0.254783	0.999217	evm.model.000001Farrow.1216|evm.model.000003Farrow.1187	mgr:MGG_01104|mgr:MGG_05223|	2675094|2675488|	http://www.genome.jp/kegg-bin/show_pathway?mgr00660/mgr:MGG_01104%09red/mgr:MGG_05223%09red
Folate biosynthesis	KEGG PATHWAY	mgr00790	3	11	0.309918	0.999217	Novel00290|evm.model.000007Farrow.528|evm.model.000004Farrow.840	mgr:MGG_11267|mgr:MGG_11267|mgr:MGG_01474|	5051236|5051236|2679668|	http://www.genome.jp/kegg-bin/show_pathway?mgr00790/mgr:MGG_11267%09red/mgr:MGG_01474%09red
Nucleotide excision repair	KEGG PATHWAY	mgr03420	8	40	0.353627	0.999217	evm.model.000001Farrow.984|evm.model.000009Farrow.811|evm.model.000002Farrow.961|evm.model.000004Farrow.1554|evm.model.000001Farrow.857|evm.model.000000Farrow.1760|evm.model.000001Farrow.1347|evm.model.000002Farrow.1828	mgr:MGG_03132|mgr:MGG_00685|mgr:MGG_07526|mgr:MGG_16867|mgr:MGG_03192|mgr:MGG_04389|mgr:MGG_03202|mgr:MGG_07124|	2676710|2675023|2683446|12985117|2676999|2678221|2676506|2683246|	http://www.genome.jp/kegg-bin/show_pathway?mgr03420/mgr:MGG_07124%09red/mgr:MGG_03192%09red/mgr:MGG_04389%09red/mgr:MGG_16867%09red/mgr:MGG_00685%09red/mgr:MGG_03132%09red/mgr:MGG_03202%09red/mgr:MGG_07526%09red
Cell cycle - yeast	KEGG PATHWAY	mgr04111	14	75	0.359325	0.999217	evm.model.000006Farrow.399|evm.model.000003Farrow.1050|evm.model.000007Farrow.961|evm.model.000000Farrow.1705|evm.model.000000Farrow.1599|evm.model.000002Farrow.1038|evm.model.000005Farrow.367|evm.model.000006Farrow.819|evm.model.000000Farrow.2037|evm.model.000009Farrow.1362|evm.model.000005Farrow.617|evm.model.000002Farrow.713|evm.model.000003Farrow.53|evm.model.000002Farrow.1034	mgr:MGG_02981|mgr:MGG_08841|mgr:MGG_03729|mgr:MGG_01639|mgr:MGG_09293|mgr:MGG_08646|mgr:MGG_03378|mgr:MGG_02757|mgr:MGG_09300|mgr:MGG_08269|mgr:MGG_05646|mgr:MGG_09487|mgr:MGG_03487|mgr:MGG_08648|	2682534|2679827|2676705|2679113|2680171|2678892|2676897|2682762|2680163|2678561|2676053|2680558|2676444|2678890|	http://www.genome.jp/kegg-bin/show_pathway?mgr04111/mgr:MGG_09293%09red/mgr:MGG_08648%09red/mgr:MGG_02757%09red/mgr:MGG_09487%09red/mgr:MGG_01639%09red/mgr:MGG_08646%09red/mgr:MGG_03378%09red/mgr:MGG_08841%09red/mgr:MGG_05646%09red/mgr:MGG_03487%09red/mgr:MGG_09300%09red/mgr:MGG_02981%09red/mgr:MGG_03729%09red/mgr:MGG_08269%09red
Vitamin B6 metabolism	KEGG PATHWAY	mgr00750	2	7	0.364734	0.999217	evm.model.000003Farrow.61|evm.model.000000Farrow.1612	mgr:MGG_05981|mgr:MGG_00517|	2683994|2674103|	http://www.genome.jp/kegg-bin/show_pathway?mgr00750/mgr:MGG_05981%09red/mgr:MGG_00517%09red
Linoleic acid metabolism	KEGG PATHWAY	mgr00591	2	7	0.364734	0.999217	evm.model.000005Farrow.287|evm.model.000005Farrow.1618	mgr:MGG_12116|mgr:MGG_04076|	5049878|2677505|	http://www.genome.jp/kegg-bin/show_pathway?mgr00591/mgr:MGG_12116%09red/mgr:MGG_04076%09red
Lysine degradation	KEGG PATHWAY	mgr00310	4	18	0.370166	0.999217	evm.model.000005Farrow.1289|evm.model.000005Farrow.1288|evm.model.000009Farrow.737|evm.model.000002Farrow.1078	mgr:MGG_12767|mgr:MGG_03149|mgr:MGG_02611|mgr:MGG_17041|	5050140|2676735|2682810|12984319|	http://www.genome.jp/kegg-bin/show_pathway?mgr00310/mgr:MGG_02611%09red/mgr:MGG_17041%09red/mgr:MGG_03149%09red/mgr:MGG_12767%09red
Arginine and proline metabolism	KEGG PATHWAY	mgr00330	7	36	0.394691	0.999217	evm.model.000001Farrow.1217|evm.model.000003Farrow.1087|evm.model.000002Farrow.954|evm.model.000002Farrow.1173|evm.model.000008Farrow.1231|evm.model.000009Farrow.845|evm.model.000004Farrow.1666	mgr:MGG_01102|mgr:MGG_06376|mgr:MGG_04210|mgr:MGG_08074|mgr:MGG_17278|mgr:MGG_12996|mgr:MGG_08011|	2674900|2684531|2677436|2678441|12986587|5048932|2678277|	http://www.genome.jp/kegg-bin/show_pathway?mgr00330/mgr:MGG_06376%09red/mgr:MGG_08074%09red/mgr:MGG_08011%09red/mgr:MGG_04210%09red/mgr:MGG_12996%09red/mgr:MGG_17278%09red/mgr:MGG_01102%09red
mRNA surveillance pathway	KEGG PATHWAY	mgr03015	9	48	0.401639	0.999217	evm.model.000007Farrow.751|evm.model.000005Farrow.459|evm.model.000001Farrow.338|evm.model.000000Farrow.2019|evm.model.000000Farrow.1384|evm.model.000007Farrow.1039|evm.model.000005Farrow.1511|evm.model.000009Farrow.882|evm.model.000000Farrow.790	mgr:MGG_03740|mgr:MGG_10820|mgr:MGG_06505|mgr:MGG_09885|mgr:MGG_05760|mgr:MGG_00680|mgr:MGG_06859|mgr:MGG_07252|mgr:MGG_06296|	2676791|2676351|2684660|2680929|2676181|2674432|2685032|2682998|2684451|	http://www.genome.jp/kegg-bin/show_pathway?mgr03015/mgr:MGG_06505%09red/mgr:MGG_06296%09red/mgr:MGG_05760%09red/mgr:MGG_07252%09red/mgr:MGG_00680%09red/mgr:MGG_06859%09red/mgr:MGG_03740%09red/mgr:MGG_10820%09red/mgr:MGG_09885%09red
Taurine and hypotaurine metabolism	KEGG PATHWAY	mgr00430	2	8	0.417504	0.999217	evm.model.000003Farrow.769|evm.model.000004Farrow.1075	mgr:MGG_03869|mgr:MGG_06095|	2677270|2684214|	http://www.genome.jp/kegg-bin/show_pathway?mgr00430/mgr:MGG_06095%09red/mgr:MGG_03869%09red
Arachidonic acid metabolism	KEGG PATHWAY	mgr00590	2	8	0.417504	0.999217	evm.model.000004Farrow.1360|evm.model.000009Farrow.719	mgr:MGG_05826|mgr:MGG_09481|	2684149|2680552|	http://www.genome.jp/kegg-bin/show_pathway?mgr00590/mgr:MGG_05826%09red/mgr:MGG_09481%09red
Sulfur relay system	KEGG PATHWAY	mgr04122	2	9	0.467953	0.999217	evm.model.000008Farrow.774|evm.model.000000Farrow.1070	mgr:MGG_04613|mgr:MGG_06404|	2677999|2684559|	http://www.genome.jp/kegg-bin/show_pathway?mgr04122/mgr:MGG_04613%09red/mgr:MGG_06404%09red
Selenocompound metabolism	KEGG PATHWAY	mgr00450	2	9	0.467953	0.999217	evm.model.000002Farrow.628|evm.model.000005Farrow.651	mgr:MGG_16221|mgr:MGG_03583|	12985240|2676734|	http://www.genome.jp/kegg-bin/show_pathway?mgr00450/mgr:MGG_16221%09red/mgr:MGG_03583%09red
Pyruvate metabolism	KEGG PATHWAY	mgr00620	6	33	0.468339	0.999217	evm.model.000006Farrow.691|evm.model.000006Farrow.504|evm.model.000002Farrow.2299|evm.model.000003Farrow.1091|evm.model.000006Farrow.728|evm.model.000003Farrow.996	mgr:MGG_17962|mgr:MGG_10569|mgr:MGG_09878|mgr:MGG_06371|mgr:MGG_14264|mgr:MGG_17072|	12984844|2682182|2680788|2684526|5048780|12984418|	http://www.genome.jp/kegg-bin/show_pathway?mgr00620/mgr:MGG_17962%09red/mgr:MGG_17072%09red/mgr:MGG_06371%09red/mgr:MGG_10569%09red/mgr:MGG_14264%09red/mgr:MGG_09878%09red
Butanoate metabolism	KEGG PATHWAY	mgr00650	4	22	0.502116	0.999217	evm.model.000001Farrow.1216|evm.model.000003Farrow.769|evm.model.000005Farrow.287|evm.model.000005Farrow.1618	mgr:MGG_01104|mgr:MGG_03869|mgr:MGG_12116|mgr:MGG_04076|	2675094|2677270|5049878|2677505|	http://www.genome.jp/kegg-bin/show_pathway?mgr00650/mgr:MGG_12116%09red/mgr:MGG_04076%09red/mgr:MGG_03869%09red/mgr:MGG_01104%09red
2-Oxocarboxylic acid metabolism	KEGG PATHWAY	mgr01210	6	35	0.519495	0.999217	evm.model.000001Farrow.1216|evm.model.000009Farrow.903|evm.model.000009Farrow.922|evm.model.000002Farrow.954|evm.model.000003Farrow.1187|evm.model.000007Farrow.1391	mgr:MGG_01104|mgr:MGG_07268|mgr:MGG_08584|mgr:MGG_04210|mgr:MGG_05223|mgr:MGG_01566|	2675094|2683014|2678704|2677436|2675488|2679512|	http://www.genome.jp/kegg-bin/show_pathway?mgr01210/mgr:MGG_08584%09red/mgr:MGG_05223%09red/mgr:MGG_01566%09red/mgr:MGG_07268%09red/mgr:MGG_04210%09red/mgr:MGG_01104%09red
Pentose phosphate pathway	KEGG PATHWAY	mgr00030	4	23	0.533309	0.999217	evm.model.000002Farrow.1498|evm.model.000005Farrow.562|evm.model.000006Farrow.900|evm.model.000003Farrow.331	mgr:MGG_06089|mgr:MGG_00534|mgr:MGG_02653|mgr:MGG_00175|	2684220|2674640|2682869|2674491|	http://www.genome.jp/kegg-bin/show_pathway?mgr00030/mgr:MGG_00175%09red/mgr:MGG_00534%09red/mgr:MGG_06089%09red/mgr:MGG_02653%09red
Valine, leucine and isoleucine biosynthesis	KEGG PATHWAY	mgr00290	3	17	0.543925	0.999217	evm.model.000001Farrow.1216|evm.model.000003Farrow.1187|evm.model.000007Farrow.1257	mgr:MGG_01104|mgr:MGG_05223|mgr:MGG_07224|	2675094|2675488|2683112|	http://www.genome.jp/kegg-bin/show_pathway?mgr00290/mgr:MGG_07224%09red/mgr:MGG_01104%09red/mgr:MGG_05223%09red
Carbon metabolism	KEGG PATHWAY	mgr01200	16	99	0.549318	0.999217	evm.model.000006Farrow.691|evm.model.000009Farrow.903|evm.model.000006Farrow.504|evm.model.000003Farrow.331|evm.model.000003Farrow.1091|evm.model.000009Farrow.370|evm.model.000002Farrow.756|evm.model.000002Farrow.2299|evm.model.000004Farrow.916|evm.model.000005Farrow.1289|evm.model.000005Farrow.1288|evm.model.000007Farrow.1257|evm.model.000002Farrow.909|evm.model.000005Farrow.562|evm.model.000006…	mgr:MGG_17962|mgr:MGG_07268|mgr:MGG_10569|mgr:MGG_00175|mgr:MGG_06371|mgr:MGG_06011|mgr:MGG_04012|mgr:MGG_09878|mgr:MGG_03095|mgr:MGG_12767|mgr:MGG_03149|mgr:MGG_07224|mgr:MGG_08171|mgr:MGG_00534|mgr:MGG_02653|mgr:MGG_17072|	12984844|2683014|2682182|2674491|2684526|2683964|2677445|2680788|2682648|5050140|2676735|2683112|2678407|2674640|2682869|12984418|	http://www.genome.jp/kegg-bin/show_pathway?mgr01200/mgr:MGG_09878%09red/mgr:MGG_17072%09red/mgr:MGG_04012%09red/mgr:MGG_06371%09red/mgr:MGG_07268%09red/mgr:MGG_17962%09red/mgr:MGG_03149%09red/mgr:MGG_06011%09red/mgr:MGG_10569%09red/mgr:MGG_00175%09red/mgr:MGG_12767%09red/mgr:MGG_03095%09red/mgr:MGG_00534%09red/mgr:MGG_07224%09red/mgr:MGG_08171%09red/mgr:MGG_02653%09red
Protein export	KEGG PATHWAY	mgr03060	3	18	0.578524	0.999217	evm.model.000001Farrow.1099|evm.model.000002Farrow.603|evm.model.000004Farrow.764	mgr:MGG_03961|mgr:MGG_04856|mgr:MGG_04190|	2677323|2675284|2677397|	http://www.genome.jp/kegg-bin/show_pathway?mgr03060/mgr:MGG_03961%09red/mgr:MGG_04190%09red/mgr:MGG_04856%09red
Homologous recombination	KEGG PATHWAY	mgr03440	3	19	0.611423	0.999217	evm.model.000002Farrow.1828|evm.model.000003Farrow.1328|evm.model.000009Farrow.811	mgr:MGG_07124|mgr:MGG_11342|mgr:MGG_00685|	2683246|5051302|2675023|	http://www.genome.jp/kegg-bin/show_pathway?mgr03440/mgr:MGG_11342%09red/mgr:MGG_00685%09red/mgr:MGG_07124%09red
Glycolysis / Gluconeogenesis	KEGG PATHWAY	mgr00010	6	39	0.615166	0.999217	evm.model.000006Farrow.504|evm.model.000002Farrow.2299|evm.model.000009Farrow.370|evm.model.000003Farrow.1091|evm.model.000006Farrow.900|evm.model.000003Farrow.996	mgr:MGG_10569|mgr:MGG_09878|mgr:MGG_06011|mgr:MGG_06371|mgr:MGG_02653|mgr:MGG_17072|	2682182|2680788|2683964|2684526|2682869|12984418|	http://www.genome.jp/kegg-bin/show_pathway?mgr00010/mgr:MGG_17072%09red/mgr:MGG_06371%09red/mgr:MGG_06011%09red/mgr:MGG_10569%09red/mgr:MGG_09878%09red/mgr:MGG_02653%09red
Phenylalanine, tyrosine and tryptophan biosynthesis	KEGG PATHWAY	mgr00400	3	20	0.642554	0.999217	evm.model.000000Farrow.716|evm.model.000004Farrow.911|evm.model.000001Farrow.759	mgr:MGG_06425|mgr:MGG_01710|mgr:MGG_12805|	2684580|2679350|5050176|	http://www.genome.jp/kegg-bin/show_pathway?mgr00400/mgr:MGG_01710%09red/mgr:MGG_12805%09red/mgr:MGG_06425%09red
Alanine, aspartate and glutamate metabolism	KEGG PATHWAY	mgr00250	4	27	0.647182	0.999217	evm.model.000003Farrow.769|evm.model.000002Farrow.1173|evm.model.000008Farrow.1231|evm.model.000000Farrow.1751	mgr:MGG_03869|mgr:MGG_08074|mgr:MGG_17278|mgr:MGG_04503|	2677270|2678441|12986587|2678168|	http://www.genome.jp/kegg-bin/show_pathway?mgr00250/mgr:MGG_17278%09red/mgr:MGG_08074%09red/mgr:MGG_03869%09red/mgr:MGG_04503%09red
Meiosis - yeast	KEGG PATHWAY	mgr04113	8	54	0.652461	0.999217	evm.model.000006Farrow.399|evm.model.000007Farrow.961|evm.model.000000Farrow.1599|evm.model.000000Farrow.2037|evm.model.000002Farrow.1038|evm.model.000009Farrow.1362|evm.model.000002Farrow.713|evm.model.000002Farrow.1034	mgr:MGG_02981|mgr:MGG_03729|mgr:MGG_09293|mgr:MGG_09300|mgr:MGG_08646|mgr:MGG_08269|mgr:MGG_09487|mgr:MGG_08648|	2682534|2676705|2680171|2680163|2678892|2678561|2680558|2678890|	http://www.genome.jp/kegg-bin/show_pathway?mgr04113/mgr:MGG_09293%09red/mgr:MGG_08648%09red/mgr:MGG_09487%09red/mgr:MGG_03729%09red/mgr:MGG_08646%09red/mgr:MGG_09300%09red/mgr:MGG_02981%09red/mgr:MGG_08269%09red
Galactose metabolism	KEGG PATHWAY	mgr00052	3	22	0.699409	0.999217	evm.model.000004Farrow.1368|evm.model.000006Farrow.900|evm.model.000008Farrow.1193	mgr:MGG_08012|mgr:MGG_02653|mgr:MGG_05785|	2678278|2682869|2684190|	http://www.genome.jp/kegg-bin/show_pathway?mgr00052/mgr:MGG_08012%09red/mgr:MGG_05785%09red/mgr:MGG_02653%09red
Glutathione metabolism	KEGG PATHWAY	mgr00480	3	22	0.699409	0.999217	evm.model.000009Farrow.903|evm.model.000003Farrow.331|evm.model.000008Farrow.1052	mgr:MGG_07268|mgr:MGG_00175|mgr:MGG_00771|	2683014|2674491|2675072|	http://www.genome.jp/kegg-bin/show_pathway?mgr00480/mgr:MGG_07268%09red/mgr:MGG_00771%09red/mgr:MGG_00175%09red
Cysteine and methionine metabolism	KEGG PATHWAY	mgr00270	5	38	0.737424	0.999217	evm.model.000001Farrow.348|evm.model.000000Farrow.2574|evm.model.000004Farrow.1075|evm.model.000009Farrow.693|evm.model.000005Farrow.651	mgr:MGG_06498|mgr:MGG_14472|mgr:MGG_06095|mgr:MGG_07330|mgr:MGG_03583|	2684653|5051789|2684214|2683226|2676734|	http://www.genome.jp/kegg-bin/show_pathway?mgr00270/mgr:MGG_03583%09red/mgr:MGG_06498%09red/mgr:MGG_06095%09red/mgr:MGG_07330%09red/mgr:MGG_14472%09red
Biosynthesis of secondary metabolites	KEGG PATHWAY	mgr01110	43	292	0.756992	0.999217	evm.model.000001Farrow.1216|evm.model.000001Farrow.1217|evm.model.000009Farrow.737|evm.model.000003Farrow.1091|evm.model.000009Farrow.370|evm.model.000003Farrow.769|evm.model.000002Farrow.1830|evm.model.000000Farrow.1632|evm.model.000003Farrow.1378|evm.model.000009Farrow.1014|evm.model.000005Farrow.575|evm.model.000000Farrow.1883|evm.model.000006Farrow.691|evm.model.000002Farrow.972|evm.model.000…	mgr:MGG_01104|mgr:MGG_01102|mgr:MGG_02611|mgr:MGG_06371|mgr:MGG_06011|mgr:MGG_03869|mgr:MGG_07125|mgr:MGG_01256|mgr:MGG_04998|mgr:MGG_00253|mgr:MGG_13813|mgr:MGG_04432|mgr:MGG_17962|mgr:MGG_07528|mgr:MGG_03583|mgr:MGG_06425|mgr:MGG_17072|mgr:MGG_00175|mgr:MGG_04210|mgr:MGG_15527|mgr:MGG_01571|mgr:MGG_12767|mgr:MGG_03149|mgr:MGG_00625|mgr:MGG_12805|mgr:MGG_06442|mgr:MGG_06376|mgr:MGG_09878|mgr:MGG…	2675094|2674900|2682810|2684526|2683964|2677270|2683247|2679488|2675684|2674605|5049032|2678219|12984844|2683448|2676734|2684580|12984418|2674491|2677436|12987081|2679517|5050140|2676735|2674687|5050176|2684597|2684531|2680788|12987081|12986587|2678278|5051303|2679350|2674640|2682869|12987306|2683014|2684893|2682181|2682182|2675488|2683112|12984319|	http://www.genome.jp/kegg-bin/show_pathway?mgr01110/mgr:MGG_06376%09red/mgr:MGG_06371%09red/mgr:MGG_05223%09red/mgr:MGG_06720%09red/mgr:MGG_04998%09red/mgr:MGG_04210%09red/mgr:MGG_01256%09red/mgr:MGG_06425%09red/mgr:MGG_10569%09red/mgr:MGG_10568%09red/mgr:MGG_08012%09red/mgr:MGG_04432%09red/mgr:MGG_17041%09red/mgr:MGG_07125%09red/mgr:MGG_07268%09red/mgr:MGG_13813%09red/mgr:MGG_06011%09red/mgr:MGG…
Methane metabolism	KEGG PATHWAY	mgr00680	3	25	0.771397	0.999217	evm.model.000009Farrow.370|evm.model.000004Farrow.916|evm.model.000006Farrow.900	mgr:MGG_06011|mgr:MGG_03095|mgr:MGG_02653|	2683964|2682648|2682869|	http://www.genome.jp/kegg-bin/show_pathway?mgr00680/mgr:MGG_02653%09red/mgr:MGG_03095%09red/mgr:MGG_06011%09red
Terpenoid backbone biosynthesis	KEGG PATHWAY	mgr00900	2	18	0.791241	0.999217	evm.model.000002Farrow.1830|evm.model.000002Farrow.630	mgr:MGG_07125|mgr:MGG_16220|	2683247|12985239|	http://www.genome.jp/kegg-bin/show_pathway?mgr00900/mgr:MGG_16220%09red/mgr:MGG_07125%09red
beta-Alanine metabolism	KEGG PATHWAY	mgr00410	2	18	0.791241	0.999217	evm.model.000003Farrow.769|evm.model.000002Farrow.756	mgr:MGG_03869|mgr:MGG_04012|	2677270|2677445|	http://www.genome.jp/kegg-bin/show_pathway?mgr00410/mgr:MGG_03869%09red/mgr:MGG_04012%09red
Tryptophan metabolism	KEGG PATHWAY	mgr00380	3	26	0.792028	0.999217	evm.model.000004Farrow.1229|evm.model.000005Farrow.1289|evm.model.000009Farrow.1309	mgr:MGG_06442|mgr:MGG_12767|mgr:MGG_13773|	2684597|5050140|5048993|	http://www.genome.jp/kegg-bin/show_pathway?mgr00380/mgr:MGG_13773%09red/mgr:MGG_12767%09red/mgr:MGG_06442%09red
Peroxisome	KEGG PATHWAY	mgr04146	5	42	0.805922	0.999217	evm.model.000000Farrow.1830|evm.model.000009Farrow.903|evm.model.000004Farrow.1360|evm.model.000004Farrow.1666|evm.model.000004Farrow.1229	mgr:MGG_00491|mgr:MGG_07268|mgr:MGG_05826|mgr:MGG_08011|mgr:MGG_06442|	2674381|2683014|2684149|2678277|2684597|	http://www.genome.jp/kegg-bin/show_pathway?mgr04146/mgr:MGG_05826%09red/mgr:MGG_08011%09red/mgr:MGG_07268%09red/mgr:MGG_00491%09red/mgr:MGG_06442%09red
Steroid biosynthesis	KEGG PATHWAY	mgr00100	2	19	0.813633	0.999217	evm.model.000006Farrow.505|evm.model.000000Farrow.1883	mgr:MGG_10568|mgr:MGG_04432|	2682181|2678219|	http://www.genome.jp/kegg-bin/show_pathway?mgr00100/mgr:MGG_04432%09red/mgr:MGG_10568%09red
Oxidative phosphorylation	KEGG PATHWAY	mgr00190	9	73	0.828503	0.999217	evm.model.000005Farrow.675|evm.model.000003Farrow.726|evm.model.000005Farrow.775|evm.model.000003Farrow.1395|evm.model.000003Farrow.31|Novel00525|evm.model.000005Farrow.563|evm.model.000006Farrow.1344|evm.model.000002Farrow.1269	mgr:MGG_03525|mgr:MGG_00892|mgr:MGG_04772|mgr:MGG_04994|mgr:MGG_03484|mgr:MGG_01706|mgr:MGG_04827|mgr:MGG_03073|mgr:MGG_06030|	2676990|2674459|2677898|2675641|2676441|2679346|2678054|2682626|2683945|	http://www.genome.jp/kegg-bin/show_pathway?mgr00190/mgr:MGG_04772%09red/mgr:MGG_06030%09red/mgr:MGG_04994%09red/mgr:MGG_01706%09red/mgr:MGG_04827%09red/mgr:MGG_03073%09red/mgr:MGG_03484%09red/mgr:MGG_00892%09red/mgr:MGG_03525%09red
Phagosome	KEGG PATHWAY	mgr04145	4	36	0.830147	0.999217	evm.model.000005Farrow.563|evm.model.000005Farrow.455|evm.model.000002Farrow.603|evm.model.000005Farrow.776	mgr:MGG_04827|mgr:MGG_11412|mgr:MGG_04856|mgr:MGG_04771|	2678054|5051363|2675284|2677897|	http://www.genome.jp/kegg-bin/show_pathway?mgr04145/mgr:MGG_04771%09red/mgr:MGG_11412%09red/mgr:MGG_04827%09red/mgr:MGG_04856%09red
Degradation of aromatic compounds	KEGG PATHWAY	mgr01220	2	20	0.833854	0.999217	evm.model.000009Farrow.370|evm.model.000001Farrow.2274	mgr:MGG_06011|mgr:MGG_10792|	2683964|2676304|	http://www.genome.jp/kegg-bin/show_pathway?mgr01220/mgr:MGG_10792%09red/mgr:MGG_06011%09red
Riboflavin metabolism	KEGG PATHWAY	mgr00740	2	20	0.833854	0.999217	evm.model.000000Farrow.1169|evm.model.000002Farrow.1501	mgr:MGG_01571|mgr:MGG_12162|	2679517|2677698|	http://www.genome.jp/kegg-bin/show_pathway?mgr00740/mgr:MGG_01571%09red/mgr:MGG_12162%09red
Glycine, serine and threonine metabolism	KEGG PATHWAY	mgr00260	4	37	0.844525	0.999217	evm.model.000001Farrow.759|evm.model.000003Farrow.996|evm.model.000004Farrow.1666|evm.model.000007Farrow.1257	mgr:MGG_12805|mgr:MGG_17072|mgr:MGG_08011|mgr:MGG_07224|	5050176|12984418|2678277|2683112|	http://www.genome.jp/kegg-bin/show_pathway?mgr00260/mgr:MGG_08011%09red/mgr:MGG_07224%09red/mgr:MGG_17072%09red/mgr:MGG_12805%09red
Fructose and mannose metabolism	KEGG PATHWAY	mgr00051	3	31	0.873156	0.999217	evm.model.000005Farrow.287|evm.model.000006Farrow.900|evm.model.000005Farrow.1618	mgr:MGG_12116|mgr:MGG_02653|mgr:MGG_04076|	5049878|2682869|2677505|	http://www.genome.jp/kegg-bin/show_pathway?mgr00051/mgr:MGG_12116%09red/mgr:MGG_04076%09red/mgr:MGG_02653%09red
Glyoxylate and dicarboxylate metabolism	KEGG PATHWAY	mgr00630	2	23	0.883153	0.999217	evm.model.000004Farrow.1229|evm.model.000003Farrow.1713	mgr:MGG_06442|mgr:MGG_08008|	2684597|2678241|	http://www.genome.jp/kegg-bin/show_pathway?mgr00630/mgr:MGG_08008%09red/mgr:MGG_06442%09red
Nitrogen metabolism	KEGG PATHWAY	mgr00910	1	14	0.895782	0.999217	evm.model.000002Farrow.1173	mgr:MGG_08074|	2678441|	http://www.genome.jp/kegg-bin/show_pathway?mgr00910/mgr:MGG_08074%09red
Proteasome	KEGG PATHWAY	mgr03050	3	34	0.907118	0.999217	evm.model.000001Farrow.339|evm.model.000000Farrow.1712|evm.model.000005Farrow.674	mgr:MGG_06504|mgr:MGG_00330|mgr:MGG_03524|	2684659|2675031|2676989|	http://www.genome.jp/kegg-bin/show_pathway?mgr03050/mgr:MGG_06504%09red/mgr:MGG_03524%09red/mgr:MGG_00330%09red
Glycerolipid metabolism	KEGG PATHWAY	mgr00561	2	25	0.908096	0.999217	evm.model.000004Farrow.974|evm.model.000004Farrow.916	mgr:MGG_02130|mgr:MGG_03095|	2681253|2682648|	http://www.genome.jp/kegg-bin/show_pathway?mgr00561/mgr:MGG_02130%09red/mgr:MGG_03095%09red
Sulfur metabolism	KEGG PATHWAY	mgr00920	1	15	0.910392	0.999217	evm.model.000005Farrow.651	mgr:MGG_03583|	2676734|	http://www.genome.jp/kegg-bin/show_pathway?mgr00920/mgr:MGG_03583%09red
Valine, leucine and isoleucine degradation	KEGG PATHWAY	mgr00280	2	26	0.918612	0.999217	evm.model.000002Farrow.756|evm.model.000003Farrow.996	mgr:MGG_04012|mgr:MGG_17072|	2677445|12984418|	http://www.genome.jp/kegg-bin/show_pathway?mgr00280/mgr:MGG_17072%09red/mgr:MGG_04012%09red
Fatty acid degradation	KEGG PATHWAY	mgr00071	1	16	0.922956	0.999217	evm.model.000009Farrow.370	mgr:MGG_06011|	2683964|	http://www.genome.jp/kegg-bin/show_pathway?mgr00071/mgr:MGG_06011%09red
Tyrosine metabolism	KEGG PATHWAY	mgr00350	2	27	0.927988	0.999217	evm.model.000009Farrow.370|evm.model.000000Farrow.1169	mgr:MGG_06011|mgr:MGG_01571|	2683964|2679517|	http://www.genome.jp/kegg-bin/show_pathway?mgr00350/mgr:MGG_01571%09red/mgr:MGG_06011%09red
Propanoate metabolism	KEGG PATHWAY	mgr00640	1	17	0.933762	0.999217	evm.model.000002Farrow.756	mgr:MGG_04012|	2677445|	http://www.genome.jp/kegg-bin/show_pathway?mgr00640/mgr:MGG_04012%09red
Pantothenate and CoA biosynthesis	KEGG PATHWAY	mgr00770	1	17	0.933762	0.999217	evm.model.000001Farrow.1216	mgr:MGG_01104|	2675094|	http://www.genome.jp/kegg-bin/show_pathway?mgr00770/mgr:MGG_01104%09red
Glycosylphosphatidylinositol(GPI)-anchor biosynthesis	KEGG PATHWAY	mgr00563	1	18	0.943053	0.999217	evm.model.000000Farrow.926	mgr:MGG_04987|	2675564|	http://www.genome.jp/kegg-bin/show_pathway?mgr00563/mgr:MGG_04987%09red
Porphyrin and chlorophyll metabolism	KEGG PATHWAY	mgr00860	1	18	0.943053	0.999217	evm.model.000002Farrow.2360	mgr:MGG_17830|	12987306|	http://www.genome.jp/kegg-bin/show_pathway?mgr00860/mgr:MGG_17830%09red
Basal transcription factors	KEGG PATHWAY	mgr03022	2	30	0.950363	0.999217	evm.model.000001Farrow.984|evm.model.000001Farrow.857	mgr:MGG_03132|mgr:MGG_03192|	2676710|2676999|	http://www.genome.jp/kegg-bin/show_pathway?mgr03022/mgr:MGG_03132%09red/mgr:MGG_03192%09red
Pentose and glucuronate interconversions	KEGG PATHWAY	mgr00040	1	19	0.951043	0.999217	evm.model.000005Farrow.562	mgr:MGG_00534|	2674640|	http://www.genome.jp/kegg-bin/show_pathway?mgr00040/mgr:MGG_00534%09red
Ubiquitin mediated proteolysis	KEGG PATHWAY	mgr04120	4	56	0.976231	0.999217	evm.model.000006Farrow.399|evm.model.000004Farrow.1554|evm.model.000003Farrow.1234|evm.model.000002Farrow.1034	mgr:MGG_02981|mgr:MGG_16867|mgr:MGG_01669|mgr:MGG_08648|	2682534|12985117|2679611|2678890|	http://www.genome.jp/kegg-bin/show_pathway?mgr04120/mgr:MGG_02981%09red/mgr:MGG_01669%09red/mgr:MGG_08648%09red/mgr:MGG_16867%09red
Amino sugar and nucleotide sugar metabolism	KEGG PATHWAY	mgr00520	2	41	0.987931	0.999217	evm.model.000004Farrow.1368|evm.model.000002Farrow.248	mgr:MGG_08012|mgr:MGG_00625|	2678278|2674687|	http://www.genome.jp/kegg-bin/show_pathway?mgr00520/mgr:MGG_00625%09red/mgr:MGG_08012%09red
Metabolic pathways	KEGG PATHWAY	mgr01100	96	734	0.989408	0.999217	evm.model.000001Farrow.2274|evm.model.000005Farrow.1579|evm.model.000000Farrow.2574|evm.model.000005Farrow.513|evm.model.000002Farrow.909|evm.model.000002Farrow.1223|evm.model.000000Farrow.716|evm.model.000004Farrow.974|evm.model.000006Farrow.900|Novel00525|evm.model.000003Farrow.726|evm.model.000003Farrow.1087|evm.model.000002Farrow.2299|evm.model.000002Farrow.2296|evm.model.000007Farrow.353|evm…	mgr:MGG_10792|mgr:MGG_00919|mgr:MGG_14472|mgr:MGG_10834|mgr:MGG_08171|mgr:MGG_06911|mgr:MGG_06425|mgr:MGG_02130|mgr:MGG_02653|mgr:MGG_01706|mgr:MGG_00892|mgr:MGG_06376|mgr:MGG_09878|mgr:MGG_10697|mgr:MGG_10446|mgr:MGG_06095|mgr:MGG_04503|mgr:MGG_03390|mgr:MGG_12116|mgr:MGG_06371|mgr:MGG_06011|mgr:MGG_16212|mgr:MGG_13483|mgr:MGG_00253|mgr:MGG_17072|mgr:MGG_00175|mgr:MGG_12767|mgr:MGG_03149|mgr:MGG…	2676304|2674458|5051789|2676349|2678407|2685084|2684580|2681253|2682869|2679346|2674459|2684531|2680788|2682901|2682079|2684214|2678168|2676881|5049878|2684526|2683964|12985231|5051641|2674605|12984418|2674491|5050140|2676735|2674687|2675173|2675445|2678441|12987081|2678278|2684149|2684653|12987306|2683014|2684893|2678156|2676441|2683112|2679512|12984319|2682625|2677270|2677698|2683945|12984844|5…	http://www.genome.jp/kegg-bin/show_pathway?mgr01100/mgr:MGG_06720%09red/mgr:MGG_01566%09red/mgr:MGG_04210%09red/mgr:MGG_17041%09red/mgr:MGG_07125%09red/mgr:MGG_04458%09red/mgr:MGG_03869%09red/mgr:MGG_03073%09red/mgr:MGG_03072%09red/mgr:MGG_14264%09red/mgr:MGG_07224%09red/mgr:MGG_06911%09red/mgr:MGG_03095%09red/mgr:MGG_00517%09red/mgr:MGG_01571%09red/mgr:MGG_01474%09red/mgr:MGG_03215%09red/mgr:MGG…
Glycerophospholipid metabolism	KEGG PATHWAY	mgr00564	1	36	0.996274	0.999217	evm.model.000002Farrow.1598	mgr:MGG_06143|	2684255|	http://www.genome.jp/kegg-bin/show_pathway?mgr00564/mgr:MGG_06143%09red
Starch and sucrose metabolism	KEGG PATHWAY	mgr00500	1	40	0.99797	0.999217	evm.model.000008Farrow.1193	mgr:MGG_05785|	2684190|	http://www.genome.jp/kegg-bin/show_pathway?mgr00500/mgr:MGG_05785%09red
Protein processing in endoplasmic reticulum	KEGG PATHWAY	mgr04141	3	74	0.999217	0.999217	evm.model.000002Farrow.1410|evm.model.000002Farrow.603|evm.model.000000Farrow.263	mgr:MGG_13200|mgr:MGG_04856|mgr:MGG_05249|	5049068|2675284|2675594|	http://www.genome.jp/kegg-bin/show_pathway?mgr04141/mgr:MGG_13200%09red/mgr:MGG_05249%09red/mgr:MGG_04856%09red
			637	3542
--------------------
#Term	Database	ID	Input number	Background number	P-Value	Corrected P-Value	Input	KEGG_ID/KO	Entrez_ID	Hyperlink
--------------------
#Term	Database	ID	Input number	Background number	P-Value	Corrected P-Value	Input	KEGG_ID/KO	Entrez_ID	Hyperlink
--------------------

## Sheet: App_yes_GT_no_up
##Databases: KEGG PATHWAY
('Pentose and glucuronate interconversions', 'K', 'mgr00040') 25 19
('Ascorbate and aldarate metabolism', 'K', 'mgr00053') 6 5
('Tyrosine metabolism', 'K', 'mgr00350') 29 27
##Statistical test method: hypergeometric test / Fisher's exact test
##FDR correction method: Benjamini and Hochberg
#Term	Database	ID	Input number	Background number	P-Value	Corrected P-Value	Input	KEGG_ID/KO	Entrez_ID	Hyperlink
Starch and sucrose metabolism	KEGG PATHWAY	mgr00500	29	40	3.47123e-06	0.000128864	evm.model.000000Farrow.1982|evm.model.000005Farrow.437|evm.model.000006Farrow.930|evm.model.000003Farrow.786|evm.model.000000Farrow.661|evm.model.000006Farrow.1111|evm.model.000002Farrow.2162|evm.model.000001Farrow.1860|evm.model.000004Farrow.1705|evm.model.000001Farrow.679|evm.model.000000Farrow.870|evm.model.000000Farrow.325|evm.model.000003Farrow.1792|evm.model.000001Farrow.1789|evm.model.0000…	mgr:MGG_07547|mgr:MGG_04495|mgr:MGG_08752|mgr:MGG_08752|mgr:MGG_14303|mgr:MGG_08752|mgr:MGG_08123|mgr:MGG_08123|mgr:MGG_08752|mgr:MGG_08123|mgr:MGG_06512|mgr:MGG_10083|mgr:MGG_05599|mgr:MGG_01096|mgr:MGG_10662|mgr:MGG_07547|mgr:MGG_01096|mgr:MGG_08123|mgr:MGG_00618|mgr:MGG_00618|mgr:MGG_00618|mgr:MGG_01096|mgr:MGG_01096|mgr:MGG_08752|mgr:MGG_03287|mgr:MGG_08752|mgr:MGG_08752|mgr:MGG_08752|mgr:MGG…	2683467|2678006|2678934|2678934|2682231|2678934|2678405|2678405|2678934|2678405|2684667|2681694|2676126|2675098|2682275|2683467|2675098|2678405|2674918|2674918|2674918|2675098|2675098|2678934|2677020|2678934|2678934|2678934|2676126|	http://www.genome.jp/kegg-bin/show_pathway?mgr00500/mgr:MGG_05599%09red/mgr:MGG_06512%09red/mgr:MGG_08123%09red/mgr:MGG_07547%09red/mgr:MGG_01096%09red/mgr:MGG_14303%09red/mgr:MGG_03287%09red/mgr:MGG_00618%09red/mgr:MGG_08752%09red/mgr:MGG_10662%09red/mgr:MGG_10083%09red/mgr:MGG_04495%09red
Arginine and proline metabolism	KEGG PATHWAY	mgr00330	27	36	4.83056e-06	0.000128864	evm.model.000005Farrow.734|evm.model.000000Farrow.919|evm.model.000001Farrow.1751|evm.model.000004Farrow.1235|evm.model.000000Farrow.2164|evm.model.000004Farrow.433|evm.model.000002Farrow.1810|evm.model.000000Farrow.2384|evm.model.000009Farrow.833|evm.model.000010Farrow.7|evm.model.000007Farrow.1441|evm.model.000007Farrow.1363|evm.model.000001Farrow.2217|evm.model.000008Farrow.1267|evm.model.0000…	mgr:MGG_17513|mgr:MGG_06376|mgr:MGG_17513|mgr:MGG_03462|mgr:MGG_03462|mgr:MGG_17278|mgr:MGG_01970|mgr:MGG_06278|mgr:MGG_10533|mgr:MGG_08011|mgr:MGG_03900|mgr:MGG_00671|mgr:MGG_01970|mgr:MGG_10533|mgr:MGG_04156|mgr:MGG_06376|mgr:MGG_01918|mgr:MGG_10854|mgr:MGG_11574|mgr:MGG_17513|mgr:MGG_15868|mgr:MGG_03462|mgr:MGG_08011|mgr:MGG_03900|mgr:MGG_01970|mgr:MGG_08011|mgr:MGG_17513|	12985076|2684531|12985076|2676837|2676837|12986587|2681089|2684433|2682152|2678277|2677194|2674301|2681089|2682152|2677635|2684531|2681133|2676370|5050728|12985076|12986660|2676837|2678277|2677194|2681089|2678277|12985076|	http://www.genome.jp/kegg-bin/show_pathway?mgr00330/mgr:MGG_06376%09red/mgr:MGG_15868%09red/mgr:MGG_03462%09red/mgr:MGG_06278%09red/mgr:MGG_17513%09red/mgr:MGG_03900%09red/mgr:MGG_00671%09red/mgr:MGG_08011%09red/mgr:MGG_01970%09red/mgr:MGG_17278%09red/mgr:MGG_11574%09red/mgr:MGG_01918%09red/mgr:MGG_04156%09red/mgr:MGG_10854%09red/mgr:MGG_10533%09red
Degradation of aromatic compounds	KEGG PATHWAY	mgr01220	20	20	4.83239e-06	0.000128864	evm.model.000002Farrow.1190|evm.model.000009Farrow.407|evm.model.000005Farrow.968|evm.model.000006Farrow.1361|evm.model.000003Farrow.1320|evm.model.000005Farrow.980|evm.model.000005Farrow.1625|evm.model.000005Farrow.410|evm.model.000002Farrow.2118|evm.model.000000Farrow.1590|evm.model.000004Farrow.1254|evm.model.000001Farrow.1939|evm.model.000003Farrow.430|evm.model.000008Farrow.1250|evm.model.00…	mgr:MGG_04166|mgr:MGG_06011|mgr:MGG_04166|mgr:MGG_00057|mgr:MGG_06577|mgr:MGG_03880|mgr:MGG_04166|mgr:MGG_05984|mgr:MGG_05984|mgr:MGG_09681|mgr:MGG_04166|mgr:MGG_08293|mgr:MGG_15380|mgr:MGG_05984|mgr:MGG_03880|mgr:MGG_15380|mgr:MGG_13928|mgr:MGG_00220|mgr:MGG_03773|mgr:MGG_13928|	2677321|2683964|2677321|2675055|2684732|2677367|2677321|2683991|2683991|2680764|2677321|2678518|12985193|2683991|2677367|12985193|2683904|2674858|2677415|2683904|	http://www.genome.jp/kegg-bin/show_pathway?mgr01220/mgr:MGG_03773%09red/mgr:MGG_06577%09red/mgr:MGG_08293%09red/mgr:MGG_13928%09red/mgr:MGG_05984%09red/mgr:MGG_04166%09red/mgr:MGG_00057%09red/mgr:MGG_06011%09red/mgr:MGG_09681%09red/mgr:MGG_15380%09red/mgr:MGG_00220%09red/mgr:MGG_03880%09red
beta-Alanine metabolism	KEGG PATHWAY	mgr00410	18	18	1.4519e-05	0.00029038	evm.model.000006Farrow.1312|evm.model.000008Farrow.1385|evm.model.000002Farrow.955|evm.model.000008Farrow.371|evm.model.000009Farrow.508|evm.model.000000Farrow.2420|evm.model.000007Farrow.1441|evm.model.000009Farrow.510|evm.model.000007Farrow.1439|evm.model.000009Farrow.498|evm.model.000000Farrow.257|evm.model.000003Farrow.1429|evm.model.000000Farrow.1807|evm.model.000001Farrow.577|evm.model.0000…	mgr:MGG_03332|mgr:MGG_03332|mgr:MGG_08661|mgr:MGG_10751|mgr:MGG_05008|mgr:MGG_05008|mgr:MGG_03900|mgr:MGG_01662|mgr:MGG_08661|mgr:MGG_13291|mgr:MGG_05008|mgr:MGG_12868|mgr:MGG_01606|mgr:MGG_03332|mgr:MGG_13291|mgr:MGG_12868|mgr:MGG_03900|mgr:MGG_01606|	2676659|2676659|2678943|2676264|2675286|2675286|2677194|2679339|2678943|5049146|2675286|5050236|2679307|2676659|5049146|5050236|2677194|2679307|	http://www.genome.jp/kegg-bin/show_pathway?mgr00410/mgr:MGG_01606%09red/mgr:MGG_03900%09red/mgr:MGG_08661%09red/mgr:MGG_12868%09red/mgr:MGG_01662%09red/mgr:MGG_05008%09red/mgr:MGG_03332%09red/mgr:MGG_13291%09red/mgr:MGG_10751%09red
Phenylalanine metabolism	KEGG PATHWAY	mgr00360	18	20	3.7111e-05	0.000593777	evm.model.000006Farrow.1312|evm.model.000002Farrow.2131|evm.model.000008Farrow.371|evm.model.000009Farrow.508|evm.model.000002Farrow.582|evm.model.000006Farrow.1304|evm.model.000000Farrow.2420|evm.model.000008Farrow.1385|evm.model.000004Farrow.1235|evm.model.000002Farrow.1984|evm.model.000009Farrow.498|evm.model.000000Farrow.2164|evm.model.000009Farrow.181|evm.model.000001Farrow.577|evm.model.000…	mgr:MGG_03332|mgr:MGG_01918|mgr:MGG_10751|mgr:MGG_05008|mgr:MGG_09919|mgr:MGG_07780|mgr:MGG_05008|mgr:MGG_03332|mgr:MGG_03462|mgr:MGG_09919|mgr:MGG_13291|mgr:MGG_03462|mgr:MGG_03462|mgr:MGG_03332|mgr:MGG_13291|mgr:MGG_05008|mgr:MGG_04684|mgr:MGG_04156|	2676659|2681133|2676264|2675286|2680889|2683707|2675286|2676659|2676837|2680889|5049146|2676837|2676837|2676659|5049146|2675286|2678131|2677635|	http://www.genome.jp/kegg-bin/show_pathway?mgr00360/mgr:MGG_07780%09red/mgr:MGG_09919%09red/mgr:MGG_03462%09red/mgr:MGG_04156%09red/mgr:MGG_04684%09red/mgr:MGG_05008%09red/mgr:MGG_03332%09red/mgr:MGG_13291%09red/mgr:MGG_01918%09red/mgr:MGG_10751%09red
Butanoate metabolism	KEGG PATHWAY	mgr00650	16	22	0.000539119	0.00718826	evm.model.000002Farrow.689|evm.model.000001Farrow.1796|evm.model.000007Farrow.399|evm.model.000008Farrow.113|evm.model.000005Farrow.425|evm.model.000009Farrow.510|evm.model.000004Farrow.1323|evm.model.000003Farrow.1982|evm.model.000002Farrow.1407|evm.model.000003Farrow.1429|evm.model.000003Farrow.2266|evm.model.000008Farrow.1432|evm.model.000001Farrow.119|evm.model.000001Farrow.231|evm.model.0000…	mgr:MGG_12999|mgr:MGG_12116|mgr:MGG_09715|mgr:MGG_11480|mgr:MGG_01713|mgr:MGG_01662|mgr:MGG_09715|mgr:MGG_01230|mgr:MGG_01713|mgr:MGG_12868|mgr:MGG_01230|mgr:MGG_01230|mgr:MGG_12868|mgr:MGG_01230|mgr:MGG_09715|mgr:MGG_06868|	5048935|5049878|2680669|5050640|2679353|2679339|2680669|2679432|2679353|5050236|2679432|2679432|5050236|2679432|2680669|2685041|	http://www.genome.jp/kegg-bin/show_pathway?mgr00650/mgr:MGG_12116%09red/mgr:MGG_01713%09red/mgr:MGG_12868%09red/mgr:MGG_01662%09red/mgr:MGG_09715%09red/mgr:MGG_12999%09red/mgr:MGG_11480%09red/mgr:MGG_06868%09red/mgr:MGG_01230%09red
Metabolic pathways	KEGG PATHWAY	mgr01100	207	734	0.000733211	0.00837955	evm.model.000003Farrow.1636|evm.model.000000Farrow.919|evm.model.000009Farrow.157|evm.model.000009Farrow.156|evm.model.000008Farrow.1228|evm.model.000002Farrow.2125|evm.model.000000Farrow.1982|evm.model.000002Farrow.984|evm.model.000009Farrow.498|evm.model.000002Farrow.2123|evm.model.000008Farrow.819|evm.model.000002Farrow.1810|evm.model.000003Farrow.646|evm.model.000006Farrow.1111|evm.model.0000…	mgr:MGG_08450|mgr:MGG_06376|mgr:MGG_00256|mgr:MGG_09481|mgr:MGG_01535|mgr:MGG_07935|mgr:MGG_07547|mgr:MGG_07462|mgr:MGG_13291|mgr:MGG_04014|mgr:MGG_01300|mgr:MGG_01970|mgr:MGG_03853|mgr:MGG_08752|mgr:MGG_06278|mgr:MGG_03765|mgr:MGG_07547|mgr:MGG_08123|mgr:MGG_02986|mgr:MGG_12423|mgr:MGG_05686|mgr:MGG_01606|mgr:MGG_17371|mgr:MGG_01096|mgr:MGG_02616|mgr:MGG_12387|mgr:MGG_07076|mgr:MGG_11794|mgr:MGG…	2678756|2684531|2674624|2680552|2679393|2683862|2683467|2683382|5049146|2677447|2679581|2681089|2677294|2678934|2684433|2677407|2683467|2678405|2682539|5051018|2675944|2679307|12984041|2675098|2682815|5050982|2682961|5049582|5051018|2674526|2683991|2680764|2679517|2682474|12985193|5050113|2678277|2677020|2677194|2679364|2680524|2681089|2674238|2678034|2678943|2679590|12987301|2679949|2674858|2678…	http://www.genome.jp/kegg-bin/show_pathway?mgr01100/mgr:MGG_05686%09red/mgr:MGG_08835%09red/mgr:MGG_00779%09red/mgr:MGG_05984%09red/mgr:MGG_04516%09red/mgr:MGG_15380%09red/mgr:MGG_13291%09red/mgr:MGG_03245%09red/mgr:MGG_09919%09red/mgr:MGG_10083%09red/mgr:MGG_07086%09red/mgr:MGG_13763%09red/mgr:MGG_14303%09red/mgr:MGG_13815%09red/mgr:MGG_14264%09red/mgr:MGG_01970%09red/mgr:MGG_12738%09red/mgr:MGG…
Cyanoamino acid metabolism	KEGG PATHWAY	mgr00460	12	16	0.00221906	0.0221906	evm.model.000009Farrow.271|evm.model.000001Farrow.1860|evm.model.000001Farrow.679|evm.model.000001Farrow.84|evm.model.000000Farrow.2424|evm.model.000001Farrow.627|evm.model.000006Farrow.139|evm.model.000003Farrow.129|evm.model.000005Farrow.687|evm.model.000008Farrow.577|evm.model.000003Farrow.1792|evm.model.000002Farrow.2162	mgr:MGG_04229|mgr:MGG_08123|mgr:MGG_08123|mgr:MGG_05599|mgr:MGG_08123|mgr:MGG_17823|mgr:MGG_17823|mgr:MGG_17823|mgr:MGG_17079|mgr:MGG_17079|mgr:MGG_05599|mgr:MGG_08123|	2677564|2678405|2678405|2676126|2678405|12987294|12987294|12987294|12984426|12984426|2676126|2678405|	http://www.genome.jp/kegg-bin/show_pathway?mgr00460/mgr:MGG_17823%09red/mgr:MGG_05599%09red/mgr:MGG_17079%09red/mgr:MGG_04229%09red/mgr:MGG_08123%09red
Fatty acid degradation	KEGG PATHWAY	mgr00071	11	16	0.00538419	0.0437021	evm.model.000009Farrow.407|evm.model.000006Farrow.1361|evm.model.000002Farrow.955|evm.model.000007Farrow.1441|evm.model.000007Farrow.1439|evm.model.000005Farrow.980|evm.model.000003Farrow.1429|evm.model.000006Farrow.1044|evm.model.000006Farrow.339|evm.model.000001Farrow.119|evm.model.000004Farrow.721	mgr:MGG_06011|mgr:MGG_00057|mgr:MGG_08661|mgr:MGG_03900|mgr:MGG_08661|mgr:MGG_03880|mgr:MGG_12868|mgr:MGG_03900|mgr:MGG_03880|mgr:MGG_12868|mgr:MGG_01551|	2683964|2675055|2678943|2677194|2678943|2677367|5050236|2677194|2677367|5050236|2679695|	http://www.genome.jp/kegg-bin/show_pathway?mgr00071/mgr:MGG_00057%09red/mgr:MGG_08661%09red/mgr:MGG_06011%09red/mgr:MGG_12868%09red/mgr:MGG_01551%09red/mgr:MGG_03880%09red/mgr:MGG_03900%09red
Alanine, aspartate and glutamate metabolism	KEGG PATHWAY	mgr00250	15	27	0.00546276	0.0437021	evm.model.000003Farrow.1636|evm.model.000005Farrow.734|evm.model.000001Farrow.1751|evm.model.000009Farrow.271|evm.model.000002Farrow.870|evm.model.000001Farrow.2441|evm.model.000009Farrow.510|evm.model.000000Farrow.2171|evm.model.000003Farrow.1982|evm.model.000004Farrow.433|evm.model.000000Farrow.920|evm.model.000008Farrow.1432|evm.model.000001Farrow.1466|evm.model.000001Farrow.231|evm.model.0000…	mgr:MGG_08450|mgr:MGG_17513|mgr:MGG_17513|mgr:MGG_04229|mgr:MGG_17513|mgr:MGG_03645|mgr:MGG_01662|mgr:MGG_15868|mgr:MGG_01230|mgr:MGG_17278|mgr:MGG_17513|mgr:MGG_01230|mgr:MGG_04156|mgr:MGG_01230|mgr:MGG_01230|	2678756|12985076|12985076|2677564|12985076|2676630|2679339|12986660|2679432|12986587|12985076|2679432|2677635|2679432|2679432|	http://www.genome.jp/kegg-bin/show_pathway?mgr00250/mgr:MGG_08450%09red/mgr:MGG_15868%09red/mgr:MGG_17513%09red/mgr:MGG_04229%09red/mgr:MGG_01662%09red/mgr:MGG_03645%09red/mgr:MGG_17278%09red/mgr:MGG_04156%09red/mgr:MGG_01230%09red
Valine, leucine and isoleucine degradation	KEGG PATHWAY	mgr00280	14	26	0.00876252	0.0637274	evm.model.000004Farrow.1736|evm.model.000002Farrow.955|evm.model.000004Farrow.1260|evm.model.000002Farrow.477|evm.model.000008Farrow.113|evm.model.000007Farrow.1441|evm.model.000009Farrow.510|evm.model.000007Farrow.1439|evm.model.000003Farrow.1429|evm.model.000000Farrow.1807|evm.model.000001Farrow.119|evm.model.000004Farrow.397|evm.model.000006Farrow.1044|evm.model.000000Farrow.1806	mgr:MGG_01687|mgr:MGG_08661|mgr:MGG_02540|mgr:MGG_02540|mgr:MGG_11480|mgr:MGG_03900|mgr:MGG_01662|mgr:MGG_08661|mgr:MGG_12868|mgr:MGG_01606|mgr:MGG_12868|mgr:MGG_03097|mgr:MGG_03900|mgr:MGG_01606|	2679364|2678943|2682843|2682843|5050640|2677194|2679339|2678943|5050236|2679307|5050236|2682650|2677194|2679307|	http://www.genome.jp/kegg-bin/show_pathway?mgr00280/mgr:MGG_01606%09red/mgr:MGG_03097%09red/mgr:MGG_08661%09red/mgr:MGG_01662%09red/mgr:MGG_02540%09red/mgr:MGG_12868%09red/mgr:MGG_01687%09red/mgr:MGG_11480%09red/mgr:MGG_03900%09red
Glycolysis / Gluconeogenesis	KEGG PATHWAY	mgr00010	18	39	0.0105338	0.0702255	evm.model.000009Farrow.407|evm.model.000009Farrow.508|evm.model.000006Farrow.1361|evm.model.000000Farrow.2420|evm.model.000007Farrow.1441|evm.model.000005Farrow.437|evm.model.000005Farrow.980|evm.model.000001Farrow.1535|evm.model.000004Farrow.398|evm.model.000007Farrow.975|evm.model.000006Farrow.1044|evm.model.000006Farrow.339|evm.model.000000Farrow.257|evm.model.000003Farrow.646|evm.model.000009…	mgr:MGG_06011|mgr:MGG_05008|mgr:MGG_00057|mgr:MGG_05008|mgr:MGG_03900|mgr:MGG_04495|mgr:MGG_03880|mgr:MGG_03245|mgr:MGG_03096|mgr:MGG_08597|mgr:MGG_03900|mgr:MGG_03880|mgr:MGG_05008|mgr:MGG_03853|mgr:MGG_01892|mgr:MGG_00220|mgr:MGG_13895|mgr:MGG_13895|	2683964|2675286|2675055|2675286|2677194|2678006|2677367|2676861|2682649|2678803|2677194|2677367|2675286|2677294|2679567|2674858|5049391|5049391|	http://www.genome.jp/kegg-bin/show_pathway?mgr00010/mgr:MGG_03245%09red/mgr:MGG_03900%09red/mgr:MGG_04495%09red/mgr:MGG_08597%09red/mgr:MGG_03096%09red/mgr:MGG_13895%09red/mgr:MGG_06011%09red/mgr:MGG_00057%09red/mgr:MGG_05008%09red/mgr:MGG_01892%09red/mgr:MGG_03880%09red/mgr:MGG_00220%09red/mgr:MGG_03853%09red
Linoleic acid metabolism	KEGG PATHWAY	mgr00591	6	7	0.0196442	0.120887	evm.model.000001Farrow.1796|evm.model.000007Farrow.399|evm.model.000005Farrow.425|evm.model.000004Farrow.1323|evm.model.000002Farrow.1407|evm.model.000001Farrow.1984	mgr:MGG_12116|mgr:MGG_09715|mgr:MGG_01713|mgr:MGG_09715|mgr:MGG_01713|mgr:MGG_09715|	5049878|2680669|2679353|2680669|2679353|2680669|	http://www.genome.jp/kegg-bin/show_pathway?mgr00591/mgr:MGG_12116%09red/mgr:MGG_01713%09red/mgr:MGG_09715%09red
Propanoate metabolism	KEGG PATHWAY	mgr00640	9	17	0.0353893	0.202224	evm.model.000002Farrow.955|evm.model.000009Farrow.510|evm.model.000007Farrow.1439|evm.model.000003Farrow.1429|evm.model.000000Farrow.2338|evm.model.000001Farrow.119|evm.model.000000Farrow.1807|evm.model.000009Farrow.805|evm.model.000000Farrow.1806	mgr:MGG_08661|mgr:MGG_01662|mgr:MGG_08661|mgr:MGG_12868|mgr:MGG_02812|mgr:MGG_12868|mgr:MGG_01606|mgr:MGG_00689|mgr:MGG_01606|	2678943|2679339|2678943|5050236|2682365|5050236|2679307|2675134|2679307|	http://www.genome.jp/kegg-bin/show_pathway?mgr00640/mgr:MGG_01606%09red/mgr:MGG_02812%09red/mgr:MGG_08661%09red/mgr:MGG_01662%09red/mgr:MGG_12868%09red/mgr:MGG_00689%09red
Fructose and mannose metabolism	KEGG PATHWAY	mgr00051	13	31	0.046384	0.236444	evm.model.000009Farrow.144|evm.model.000001Farrow.1796|evm.model.000007Farrow.399|evm.model.000005Farrow.425|evm.model.000007Farrow.1348|evm.model.000004Farrow.1323|evm.model.000002Farrow.1407|evm.model.000004Farrow.398|evm.model.000005Farrow.71|evm.model.000008Farrow.416|evm.model.000004Farrow.918|evm.model.000001Farrow.1984|evm.model.000006Farrow.1485	mgr:MGG_01231|mgr:MGG_12116|mgr:MGG_09715|mgr:MGG_01713|mgr:MGG_08318|mgr:MGG_09715|mgr:MGG_01713|mgr:MGG_03096|mgr:MGG_13895|mgr:MGG_00956|mgr:MGG_13895|mgr:MGG_09715|mgr:MGG_01231|	2679433|5049878|2680669|2679353|2678615|2680669|2679353|2682649|5049391|2674255|5049391|2680669|2679433|	http://www.genome.jp/kegg-bin/show_pathway?mgr00051/mgr:MGG_01713%09red/mgr:MGG_03096%09red/mgr:MGG_12116%09red/mgr:MGG_13895%09red/mgr:MGG_08318%09red/mgr:MGG_09715%09red/mgr:MGG_00956%09red/mgr:MGG_01231%09red
Glycerolipid metabolism	KEGG PATHWAY	mgr00561	11	25	0.0513694	0.236444	evm.model.000005Farrow.555|evm.model.000002Farrow.2379|evm.model.000002Farrow.2123|evm.model.000001Farrow.735|evm.model.000001Farrow.1990|evm.model.000007Farrow.1441|evm.model.000008Farrow.411|evm.model.000006Farrow.478|evm.model.000008Farrow.412|evm.model.000003Farrow.2199|evm.model.000006Farrow.1044	mgr:MGG_02130|mgr:MGG_13763|mgr:MGG_04014|mgr:MGG_02130|mgr:MGG_10005|mgr:MGG_03900|mgr:MGG_04014|mgr:MGG_02921|mgr:MGG_04014|mgr:MGG_00220|mgr:MGG_03900|	2681253|5048985|2677447|2681253|2681028|2677194|2677447|2682474|2677447|2674858|2677194|	http://www.genome.jp/kegg-bin/show_pathway?mgr00561/mgr:MGG_02130%09red/mgr:MGG_00220%09red/mgr:MGG_13763%09red/mgr:MGG_02921%09red/mgr:MGG_04014%09red/mgr:MGG_10005%09red/mgr:MGG_03900%09red
Methane metabolism	KEGG PATHWAY	mgr00680	11	25	0.0513694	0.236444	evm.model.000009Farrow.407|evm.model.000004Farrow.1699|evm.model.000002Farrow.2123|evm.model.000005Farrow.798|evm.model.000008Farrow.411|evm.model.000004Farrow.398|evm.model.000003Farrow.730|evm.model.000005Farrow.71|evm.model.000002Farrow.707|evm.model.000004Farrow.918|evm.model.000008Farrow.412	mgr:MGG_06011|mgr:MGG_09856|mgr:MGG_04014|mgr:MGG_07207|mgr:MGG_04014|mgr:MGG_03096|mgr:MGG_11794|mgr:MGG_13895|mgr:MGG_04034|mgr:MGG_13895|mgr:MGG_04014|	2683964|2680813|2677447|2683095|2677447|2682649|5049582|5049391|2677148|5049391|2677447|	http://www.genome.jp/kegg-bin/show_pathway?mgr00680/mgr:MGG_07207%09red/mgr:MGG_03096%09red/mgr:MGG_13895%09red/mgr:MGG_06011%09red/mgr:MGG_04014%09red/mgr:MGG_09856%09red/mgr:MGG_04034%09red/mgr:MGG_11794%09red
Galactose metabolism	KEGG PATHWAY	mgr00052	10	22	0.0536717	0.236444	evm.model.000001Farrow.1882|evm.model.000002Farrow.2125|evm.model.000000Farrow.1982|evm.model.000009Farrow.100|evm.model.000005Farrow.437|evm.model.000003Farrow.1993|evm.model.000001Farrow.1535|evm.model.000000Farrow.331|evm.model.000003Farrow.646|evm.model.000007Farrow.1037	mgr:MGG_08012|mgr:MGG_07935|mgr:MGG_07547|mgr:MGG_07547|mgr:MGG_04495|mgr:MGG_07935|mgr:MGG_03245|mgr:MGG_11289|mgr:MGG_03853|mgr:MGG_10662|	2678278|2683862|2683467|2683467|2678006|2683862|2676861|2679949|2677294|2682275|	http://www.genome.jp/kegg-bin/show_pathway?mgr00052/mgr:MGG_03245%09red/mgr:MGG_04495%09red/mgr:MGG_07547%09red/mgr:MGG_08012%09red/mgr:MGG_11289%09red/mgr:MGG_10662%09red/mgr:MGG_03853%09red/mgr:MGG_07935%09red
Histidine metabolism	KEGG PATHWAY	mgr00340	6	10	0.0561553	0.236444	evm.model.000009Farrow.508|evm.model.000000Farrow.2420|evm.model.000007Farrow.1441|evm.model.000001Farrow.2181|evm.model.000000Farrow.257|evm.model.000006Farrow.1044	mgr:MGG_05008|mgr:MGG_05008|mgr:MGG_03900|mgr:MGG_01309|mgr:MGG_05008|mgr:MGG_03900|	2675286|2675286|2677194|2679590|2675286|2677194|	http://www.genome.jp/kegg-bin/show_pathway?mgr00340/mgr:MGG_01309%09red/mgr:MGG_03900%09red/mgr:MGG_05008%09red
Carbon metabolism	KEGG PATHWAY	mgr01200	31	99	0.0644276	0.255684	evm.model.000006Farrow.1495|evm.model.000006Farrow.1494|evm.model.000002Farrow.2123|evm.model.000005Farrow.410|evm.model.000004Farrow.1699|evm.model.000001Farrow.119|evm.model.000009Farrow.407|evm.model.000008Farrow.577|evm.model.000002Farrow.955|evm.model.000003Farrow.1429|evm.model.000000Farrow.1806|evm.model.000004Farrow.398|evm.model.000008Farrow.180|evm.model.000001Farrow.1466|evm.model.0000…	mgr:MGG_02616|mgr:MGG_02617|mgr:MGG_04014|mgr:MGG_05984|mgr:MGG_09856|mgr:MGG_12868|mgr:MGG_06011|mgr:MGG_17079|mgr:MGG_08661|mgr:MGG_12868|mgr:MGG_01606|mgr:MGG_03096|mgr:MGG_06466|mgr:MGG_04156|mgr:MGG_13895|mgr:MGG_11794|mgr:MGG_02624|mgr:MGG_04895|mgr:MGG_05984|mgr:MGG_17079|mgr:MGG_04014|mgr:MGG_04014|mgr:MGG_09681|mgr:MGG_13895|mgr:MGG_01606|mgr:MGG_06466|mgr:MGG_08661|mgr:MGG_07207|mgr:MGG…	2682815|2682816|2677447|2683991|2680813|5050236|2683964|12984426|2678943|5050236|2679307|2682649|2684621|2677635|5049391|5049582|2682823|2675603|2683991|12984426|2677447|2677447|2680764|5049391|2679307|2684621|2678943|2683095|2683991|2677148|2679821|	http://www.genome.jp/kegg-bin/show_pathway?mgr01200/mgr:MGG_01606%09red/mgr:MGG_04895%09red/mgr:MGG_09681%09red/mgr:MGG_07207%09red/mgr:MGG_08835%09red/mgr:MGG_13895%09red/mgr:MGG_08661%09red/mgr:MGG_03096%09red/mgr:MGG_17079%09red/mgr:MGG_04014%09red/mgr:MGG_05984%09red/mgr:MGG_12868%09red/mgr:MGG_06011%09red/mgr:MGG_06466%09red/mgr:MGG_02616%09red/mgr:MGG_02617%09red/mgr:MGG_11794%09red/mgr:MGG…
Glycine, serine and threonine metabolism	KEGG PATHWAY	mgr00260	14	37	0.0693392	0.255684	evm.model.000006Farrow.1312|evm.model.000009Farrow.498|evm.model.000008Farrow.1385|evm.model.000003Farrow.730|evm.model.000008Farrow.371|evm.model.000010Farrow.7|evm.model.000000Farrow.1165|evm.model.000001Farrow.2287|evm.model.000002Farrow.2379|evm.model.000001Farrow.577|evm.model.000002Farrow.1906|evm.model.000006Farrow.1230|evm.model.000005Farrow.798|evm.model.000005Farrow.1263	mgr:MGG_03332|mgr:MGG_13291|mgr:MGG_03332|mgr:MGG_11794|mgr:MGG_10751|mgr:MGG_08011|mgr:MGG_11389|mgr:MGG_08011|mgr:MGG_13763|mgr:MGG_03332|mgr:MGG_13291|mgr:MGG_08011|mgr:MGG_07207|mgr:MGG_00779|	2676659|5049146|2676659|5049582|2676264|2678277|5051346|2678277|5048985|2676659|5049146|2678277|2683095|2675053|	http://www.genome.jp/kegg-bin/show_pathway?mgr00260/mgr:MGG_07207%09red/mgr:MGG_13763%09red/mgr:MGG_00779%09red/mgr:MGG_11389%09red/mgr:MGG_08011%09red/mgr:MGG_11794%09red/mgr:MGG_03332%09red/mgr:MGG_13291%09red/mgr:MGG_10751%09red
Biosynthesis of secondary metabolites	KEGG PATHWAY	mgr01110	79	292	0.0703131	0.255684	evm.model.000003Farrow.1636|evm.model.000006Farrow.1494|evm.model.000002Farrow.479|evm.model.000006Farrow.1361|evm.model.000000Farrow.919|evm.model.000005Farrow.1107|evm.model.000003Farrow.1911|evm.model.000005Farrow.410|evm.model.000005Farrow.437|evm.model.000005Farrow.889|evm.model.000002Farrow.2379|evm.model.000004Farrow.1376|evm.model.000004Farrow.433|evm.model.000002Farrow.1810|evm.model.000…	mgr:MGG_08450|mgr:MGG_02617|mgr:MGG_01061|mgr:MGG_00057|mgr:MGG_06376|mgr:MGG_01147|mgr:MGG_10568|mgr:MGG_05984|mgr:MGG_04495|mgr:MGG_12738|mgr:MGG_13763|mgr:MGG_08455|mgr:MGG_17278|mgr:MGG_01970|mgr:MGG_12868|mgr:MGG_03853|mgr:MGG_01892|mgr:MGG_02231|mgr:MGG_08123|mgr:MGG_06868|mgr:MGG_06011|mgr:MGG_08012|mgr:MGG_03332|mgr:MGG_01389|mgr:MGG_03245|mgr:MGG_00086|mgr:MGG_08123|mgr:MGG_11389|mgr:MGG…	2678756|2682816|2674731|2675055|2684531|2674167|2682181|2683991|2678006|5050113|5048985|2678751|12986587|2681089|5050236|2677294|2679567|2681301|2678405|2685041|2683964|2678278|2676659|2679131|2676861|2674814|2678405|5051346|2678943|2677194|2678405|2680391|5051018|5050236|2682649|2681089|2674748|2677367|5051018|2677635|5049391|2676659|2676370|5051018|2682823|2684061|2676630|2680764|2677407|505101…	http://www.genome.jp/kegg-bin/show_pathway?mgr01110/mgr:MGG_06376%09red/mgr:MGG_01147%09red/mgr:MGG_04495%09red/mgr:MGG_08835%09red/mgr:MGG_00758%09red/mgr:MGG_05984%09red/mgr:MGG_08012%09red/mgr:MGG_00057%09red/mgr:MGG_01892%09red/mgr:MGG_13291%09red/mgr:MGG_03853%09red/mgr:MGG_09427%09red/mgr:MGG_03245%09red/mgr:MGG_00220%09red/mgr:MGG_08123%09red/mgr:MGG_12423%09red/mgr:MGG_08661%09red/mgr:MGG…
Lysine degradation	KEGG PATHWAY	mgr00310	8	18	0.0868148	0.301965	evm.model.000007Farrow.1441|evm.model.000003Farrow.1982|evm.model.000003Farrow.1429|evm.model.000006Farrow.1044|evm.model.000008Farrow.1432|evm.model.000001Farrow.119|evm.model.000001Farrow.231|evm.model.000003Farrow.2266	mgr:MGG_03900|mgr:MGG_01230|mgr:MGG_12868|mgr:MGG_03900|mgr:MGG_01230|mgr:MGG_12868|mgr:MGG_01230|mgr:MGG_01230|	2677194|2679432|5050236|2677194|2679432|5050236|2679432|2679432|	http://www.genome.jp/kegg-bin/show_pathway?mgr00310/mgr:MGG_12868%09red/mgr:MGG_03900%09red/mgr:MGG_01230%09red
Tryptophan metabolism	KEGG PATHWAY	mgr00380	10	26	0.107004	0.356681	evm.model.000002Farrow.2131|evm.model.000002Farrow.582|evm.model.000007Farrow.1441|evm.model.000000Farrow.2164|evm.model.000004Farrow.1235|evm.model.000002Farrow.1984|evm.model.000003Farrow.1429|evm.model.000009Farrow.181|evm.model.000001Farrow.119|evm.model.000006Farrow.1044	mgr:MGG_01918|mgr:MGG_09919|mgr:MGG_03900|mgr:MGG_03462|mgr:MGG_03462|mgr:MGG_09919|mgr:MGG_12868|mgr:MGG_03462|mgr:MGG_12868|mgr:MGG_03900|	2681133|2680889|2677194|2676837|2676837|2680889|5050236|2676837|5050236|2677194|	http://www.genome.jp/kegg-bin/show_pathway?mgr00380/mgr:MGG_03462%09red/mgr:MGG_12868%09red/mgr:MGG_09919%09red/mgr:MGG_01918%09red/mgr:MGG_03900%09red
Pentose phosphate pathway	KEGG PATHWAY	mgr00030	9	23	0.115241	0.36877	evm.model.000007Farrow.1491|evm.model.000005Farrow.410|evm.model.000005Farrow.437|evm.model.000000Farrow.1590|evm.model.000002Farrow.2118|evm.model.000004Farrow.398|evm.model.000008Farrow.1250|evm.model.000004Farrow.918|evm.model.000005Farrow.71	mgr:MGG_02624|mgr:MGG_05984|mgr:MGG_04495|mgr:MGG_09681|mgr:MGG_05984|mgr:MGG_03096|mgr:MGG_05984|mgr:MGG_13895|mgr:MGG_13895|	2682823|2683991|2678006|2680764|2683991|2682649|2683991|5049391|5049391|	http://www.genome.jp/kegg-bin/show_pathway?mgr00030/mgr:MGG_04495%09red/mgr:MGG_03096%09red/mgr:MGG_13895%09red/mgr:MGG_05984%09red/mgr:MGG_09681%09red/mgr:MGG_02624%09red
Ubiquinone and other terpenoid-quinone biosynthesis	KEGG PATHWAY	mgr00130	4	7	0.125167	0.38513	evm.model.000006Farrow.1304|evm.model.000000Farrow.603|evm.model.000002Farrow.1984|evm.model.000002Farrow.582	mgr:MGG_07780|mgr:MGG_01067|mgr:MGG_09919|mgr:MGG_09919|	2683707|2675235|2680889|2680889|	http://www.genome.jp/kegg-bin/show_pathway?mgr00130/mgr:MGG_01067%09red/mgr:MGG_09919%09red/mgr:MGG_07780%09red
Nitrogen metabolism	KEGG PATHWAY	mgr00910	6	14	0.143238	0.424408	evm.model.000008Farrow.577|evm.model.000005Farrow.687|evm.model.000004Farrow.824|evm.model.000008Farrow.776|evm.model.000002Farrow.1277|evm.model.000000Farrow.1603	mgr:MGG_17079|mgr:MGG_17079|mgr:MGG_09234|mgr:MGG_04611|mgr:MGG_06062|mgr:MGG_13793|	12984426|12984426|2680236|2677997|2684247|5049012|	http://www.genome.jp/kegg-bin/show_pathway?mgr00910/mgr:MGG_13793%09red/mgr:MGG_17079%09red/mgr:MGG_09234%09red/mgr:MGG_06062%09red/mgr:MGG_04611%09red
Glyoxylate and dicarboxylate metabolism	KEGG PATHWAY	mgr00630	8	23	0.192845	0.550987	evm.model.000006Farrow.1495|evm.model.000006Farrow.1494|evm.model.000008Farrow.577|evm.model.000007Farrow.494|evm.model.000005Farrow.687|evm.model.000002Farrow.2379|evm.model.000002Farrow.707|evm.model.000003Farrow.77	mgr:MGG_02616|mgr:MGG_02617|mgr:MGG_17079|mgr:MGG_04895|mgr:MGG_17079|mgr:MGG_13763|mgr:MGG_04034|mgr:MGG_08835|	2682815|2682816|12984426|2675603|12984426|5048985|2677148|2679821|	http://www.genome.jp/kegg-bin/show_pathway?mgr00630/mgr:MGG_04895%09red/mgr:MGG_08835%09red/mgr:MGG_13763%09red/mgr:MGG_17079%09red/mgr:MGG_02616%09red/mgr:MGG_02617%09red/mgr:MGG_04034%09red
Fatty acid metabolism	KEGG PATHWAY	mgr01212	7	23	0.3025	0.834481	evm.model.000002Farrow.955|evm.model.000007Farrow.1439|evm.model.000007Farrow.24|evm.model.000003Farrow.1429|evm.model.000001Farrow.119|evm.model.000009Farrow.653|evm.model.000004Farrow.721	mgr:MGG_08661|mgr:MGG_08661|mgr:MGG_07216|mgr:MGG_12868|mgr:MGG_12868|mgr:MGG_07216|mgr:MGG_01551|	2678943|2678943|2683104|5050236|5050236|2683104|2679695|	http://www.genome.jp/kegg-bin/show_pathway?mgr01212/mgr:MGG_12868%09red/mgr:MGG_01551%09red/mgr:MGG_08661%09red/mgr:MGG_07216%09red
Arachidonic acid metabolism	KEGG PATHWAY	mgr00590	3	8	0.325969	0.866857	evm.model.000006Farrow.15|evm.model.000003Farrow.708|evm.model.000009Farrow.156	mgr:MGG_10859|mgr:MGG_05826|mgr:MGG_09481|	2676375|2684149|2680552|	http://www.genome.jp/kegg-bin/show_pathway?mgr00590/mgr:MGG_10859%09red/mgr:MGG_05826%09red/mgr:MGG_09481%09red
Riboflavin metabolism	KEGG PATHWAY	mgr00740	6	20	0.335907	0.866857	evm.model.000005Farrow.726|evm.model.000008Farrow.1233|evm.model.000000Farrow.1266|evm.model.000001Farrow.573|evm.model.000006Farrow.1403|evm.model.000004Farrow.1376	mgr:MGG_05139|mgr:MGG_05914|mgr:MGG_10585|mgr:MGG_01571|mgr:MGG_01571|mgr:MGG_08455|	2675651|2684061|2682198|2679517|2679517|2678751|	http://www.genome.jp/kegg-bin/show_pathway?mgr00740/mgr:MGG_01571%09red/mgr:MGG_05914%09red/mgr:MGG_05139%09red/mgr:MGG_10585%09red/mgr:MGG_08455%09red
Pyruvate metabolism	KEGG PATHWAY	mgr00620	9	33	0.357719	0.894297	evm.model.000004Farrow.1337|evm.model.000006Farrow.1044|evm.model.000007Farrow.1441|evm.model.000001Farrow.624|evm.model.000000Farrow.2231|evm.model.000005Farrow.1278|evm.model.000001Farrow.1837|evm.model.000002Farrow.1063|evm.model.000003Farrow.77	mgr:MGG_12601|mgr:MGG_03900|mgr:MGG_03900|mgr:MGG_01202|mgr:MGG_11543|mgr:MGG_12601|mgr:MGG_14264|mgr:MGG_14264|mgr:MGG_08835|	2682730|2677194|2677194|2679548|5050700|2682730|5048780|5048780|2679821|	http://www.genome.jp/kegg-bin/show_pathway?mgr00620/mgr:MGG_01202%09red/mgr:MGG_08835%09red/mgr:MGG_14264%09red/mgr:MGG_12601%09red/mgr:MGG_11543%09red/mgr:MGG_03900%09red
Fatty acid biosynthesis	KEGG PATHWAY	mgr00061	3	9	0.380673	0.922843	evm.model.000009Farrow.653|evm.model.000007Farrow.24|evm.model.000004Farrow.721	mgr:MGG_07216|mgr:MGG_07216|mgr:MGG_01551|	2683104|2683104|2679695|	http://www.genome.jp/kegg-bin/show_pathway?mgr00061/mgr:MGG_01551%09red/mgr:MGG_07216%09red
Glutathione metabolism	KEGG PATHWAY	mgr00480	6	22	0.407026	0.957709	evm.model.000009Farrow.157|evm.model.000003Farrow.445|evm.model.000004Farrow.559|evm.model.000002Farrow.574|evm.model.000001Farrow.2211|evm.model.000001Farrow.561	mgr:MGG_00256|mgr:MGG_00771|mgr:MGG_06747|mgr:MGG_05367|mgr:MGG_00771|mgr:MGG_00771|	2674624|2675072|2684920|2675856|2675072|2675072|	http://www.genome.jp/kegg-bin/show_pathway?mgr00480/mgr:MGG_06747%09red/mgr:MGG_05367%09red/mgr:MGG_00256%09red/mgr:MGG_00771%09red
Sulfur metabolism	KEGG PATHWAY	mgr00920	4	15	0.468445	1	evm.model.000005Farrow.887|evm.model.000002Farrow.1575|evm.model.000006Farrow.1102|evm.model.000008Farrow.180	mgr:MGG_05555|mgr:MGG_06466|mgr:MGG_03662|mgr:MGG_06466|	2675796|2684621|2676531|2684621|	http://www.genome.jp/kegg-bin/show_pathway?mgr00920/mgr:MGG_03662%09red/mgr:MGG_05555%09red/mgr:MGG_06466%09red
Other glycan degradation	KEGG PATHWAY	mgr00511	3	12	0.535533	1	evm.model.000000Farrow.331|evm.model.000002Farrow.1694|evm.model.000000Farrow.1741	mgr:MGG_11289|mgr:MGG_03346|mgr:MGG_04464|	2679949|2676919|2678162|	http://www.genome.jp/kegg-bin/show_pathway?mgr00511/mgr:MGG_04464%09red/mgr:MGG_03346%09red/mgr:MGG_11289%09red
Lysine biosynthesis	KEGG PATHWAY	mgr00300	3	12	0.535533	1	evm.model.000002Farrow.1984|evm.model.000002Farrow.2374|evm.model.000002Farrow.582	mgr:MGG_09919|mgr:MGG_02231|mgr:MGG_09919|	2680889|2681301|2680889|	http://www.genome.jp/kegg-bin/show_pathway?mgr00300/mgr:MGG_09919%09red/mgr:MGG_02231%09red
2-Oxocarboxylic acid metabolism	KEGG PATHWAY	mgr01210	8	35	0.541112	1	evm.model.000006Farrow.1494|evm.model.000003Farrow.324|evm.model.000002Farrow.582|evm.model.000002Farrow.1984|evm.model.000001Farrow.2217|evm.model.000002Farrow.1810|evm.model.000001Farrow.1466|evm.model.000009Farrow.1394	mgr:MGG_02617|mgr:MGG_01970|mgr:MGG_09919|mgr:MGG_09919|mgr:MGG_01970|mgr:MGG_01970|mgr:MGG_04156|mgr:MGG_06868|	2682816|2681089|2680889|2680889|2681089|2681089|2677635|2685041|	http://www.genome.jp/kegg-bin/show_pathway?mgr01210/mgr:MGG_09919%09red/mgr:MGG_04156%09red/mgr:MGG_01970%09red/mgr:MGG_06868%09red/mgr:MGG_02617%09red
N-Glycan biosynthesis	KEGG PATHWAY	mgr00510	7	31	0.558031	1	evm.model.000009Farrow.1337|evm.model.000002Farrow.677|evm.model.000000Farrow.1166|evm.model.000005Farrow.774|evm.model.000003Farrow.1465|evm.model.000001Farrow.1476|evm.model.000008Farrow.1362	mgr:MGG_04500|mgr:MGG_04516|mgr:MGG_04516|mgr:MGG_04773|mgr:MGG_05686|mgr:MGG_11599|mgr:MGG_11408|	2678165|2678034|2678034|2677899|2675944|5050754|5051359|	http://www.genome.jp/kegg-bin/show_pathway?mgr00510/mgr:MGG_04773%09red/mgr:MGG_05686%09red/mgr:MGG_04516%09red/mgr:MGG_04500%09red/mgr:MGG_11408%09red/mgr:MGG_11599%09red
Fatty acid elongation	KEGG PATHWAY	mgr00062	2	8	0.570656	1	evm.model.000001Farrow.119|evm.model.000003Farrow.1429	mgr:MGG_12868|mgr:MGG_12868|	5050236|5050236|	http://www.genome.jp/kegg-bin/show_pathway?mgr00062/mgr:MGG_12868%09red
Peroxisome	KEGG PATHWAY	mgr04146	9	42	0.604918	1	evm.model.000003Farrow.708|evm.model.000001Farrow.1138|evm.model.000010Farrow.7|evm.model.000002Farrow.727|evm.model.000005Farrow.889|evm.model.000001Farrow.2287|evm.model.000006Farrow.1230|evm.model.000006Farrow.17|evm.model.000004Farrow.721	mgr:MGG_05826|mgr:MGG_06981|mgr:MGG_08011|mgr:MGG_09516|mgr:MGG_12738|mgr:MGG_08011|mgr:MGG_08011|mgr:MGG_07697|mgr:MGG_01551|	2684149|2685154|2678277|2680524|5050113|2678277|2678277|2683617|2679695|	http://www.genome.jp/kegg-bin/show_pathway?mgr04146/mgr:MGG_09516%09red/mgr:MGG_05826%09red/mgr:MGG_08011%09red/mgr:MGG_01551%09red/mgr:MGG_06981%09red/mgr:MGG_12738%09red/mgr:MGG_07697%09red
Sulfur relay system	KEGG PATHWAY	mgr04122	2	9	0.625031	1	evm.model.000000Farrow.2360|evm.model.000006Farrow.1050	mgr:MGG_17371|mgr:MGG_02710|	12984041|2682310|	http://www.genome.jp/kegg-bin/show_pathway?mgr04122/mgr:MGG_17371%09red/mgr:MGG_02710%09red
Biosynthesis of amino acids	KEGG PATHWAY	mgr01230	24	116	0.673666	1	evm.model.000006Farrow.1494|evm.model.000000Farrow.919|evm.model.000004Farrow.433|evm.model.000002Farrow.1810|evm.model.000002Farrow.2374|evm.model.000009Farrow.1394|evm.model.000000Farrow.1165|evm.model.000004Farrow.398|evm.model.000001Farrow.2217|evm.model.000008Farrow.180|evm.model.000001Farrow.1466|evm.model.000005Farrow.71|evm.model.000001Farrow.1753|evm.model.000003Farrow.730|evm.model.0000…	mgr:MGG_02617|mgr:MGG_06376|mgr:MGG_17278|mgr:MGG_01970|mgr:MGG_02231|mgr:MGG_06868|mgr:MGG_11389|mgr:MGG_03096|mgr:MGG_01970|mgr:MGG_06466|mgr:MGG_04156|mgr:MGG_13895|mgr:MGG_06376|mgr:MGG_11794|mgr:MGG_10854|mgr:MGG_02624|mgr:MGG_09919|mgr:MGG_15868|mgr:MGG_13895|mgr:MGG_06466|mgr:MGG_01970|mgr:MGG_09919|mgr:MGG_07207|mgr:MGG_01309|	2682816|2684531|12986587|2681089|2681301|2685041|5051346|2682649|2681089|2684621|2677635|5049391|2684531|5049582|2676370|2682823|2680889|12986660|5049391|2684621|2681089|2680889|2683095|2679590|	http://www.genome.jp/kegg-bin/show_pathway?mgr01230/mgr:MGG_06376%09red/mgr:MGG_01309%09red/mgr:MGG_15868%09red/mgr:MGG_11389%09red/mgr:MGG_13895%09red/mgr:MGG_03096%09red/mgr:MGG_02231%09red/mgr:MGG_10854%09red/mgr:MGG_07207%09red/mgr:MGG_09919%09red/mgr:MGG_01970%09red/mgr:MGG_06466%09red/mgr:MGG_02617%09red/mgr:MGG_17278%09red/mgr:MGG_11794%09red/mgr:MGG_04156%09red/mgr:MGG_02624%09red/mgr:MGG…
Biosynthesis of unsaturated fatty acids	KEGG PATHWAY	mgr01040	2	10	0.673903	1	evm.model.000009Farrow.653|evm.model.000007Farrow.24	mgr:MGG_07216|mgr:MGG_07216|	2683104|2683104|	http://www.genome.jp/kegg-bin/show_pathway?mgr01040/mgr:MGG_07216%09red
Synthesis and degradation of ketone bodies	KEGG PATHWAY	mgr00072	1	5	0.702632	1	evm.model.000008Farrow.113	mgr:MGG_11480|	5050640|	http://www.genome.jp/kegg-bin/show_pathway?mgr00072/mgr:MGG_11480%09red
C5-Branched dibasic acid metabolism	KEGG PATHWAY	mgr00660	1	5	0.702632	1	evm.model.000009Farrow.1394	mgr:MGG_06868|	2685041|	http://www.genome.jp/kegg-bin/show_pathway?mgr00660/mgr:MGG_06868%09red
Thiamine metabolism	KEGG PATHWAY	mgr00730	1	5	0.702632	1	evm.model.000000Farrow.2360	mgr:MGG_17371|	12984041|	http://www.genome.jp/kegg-bin/show_pathway?mgr00730/mgr:MGG_17371%09red
Folate biosynthesis	KEGG PATHWAY	mgr00790	2	11	0.717463	1	evm.model.000003Farrow.940|evm.model.000001Farrow.21	mgr:MGG_07763|mgr:MGG_11613|	2683690|2674526|	http://www.genome.jp/kegg-bin/show_pathway?mgr00790/mgr:MGG_07763%09red/mgr:MGG_11613%09red
Various types of N-glycan biosynthesis	KEGG PATHWAY	mgr00513	5	27	0.722012	1	evm.model.000007Farrow.259|evm.model.000009Farrow.1337|evm.model.000001Farrow.1476|evm.model.000005Farrow.774|evm.model.000008Farrow.1362	mgr:MGG_02268|mgr:MGG_04500|mgr:MGG_11599|mgr:MGG_04773|mgr:MGG_11408|	2681365|2678165|5050754|2677899|5051359|	http://www.genome.jp/kegg-bin/show_pathway?mgr00513/mgr:MGG_11408%09red/mgr:MGG_04773%09red/mgr:MGG_04500%09red/mgr:MGG_11599%09red/mgr:MGG_02268%09red
Cysteine and methionine metabolism	KEGG PATHWAY	mgr00270	7	38	0.74123	1	evm.model.000002Farrow.582|evm.model.000004Farrow.1431|evm.model.000002Farrow.1984|evm.model.000008Farrow.180|evm.model.000001Farrow.1466|evm.model.000003Farrow.77|evm.model.000002Farrow.1575	mgr:MGG_09919|mgr:MGG_07627|mgr:MGG_09919|mgr:MGG_06466|mgr:MGG_04156|mgr:MGG_08835|mgr:MGG_06466|	2680889|2683547|2680889|2684621|2677635|2679821|2684621|	http://www.genome.jp/kegg-bin/show_pathway?mgr00270/mgr:MGG_07627%09red/mgr:MGG_09919%09red/mgr:MGG_04156%09red/mgr:MGG_06466%09red/mgr:MGG_08835%09red
Steroid biosynthesis	KEGG PATHWAY	mgr00100	3	19	0.795078	1	evm.model.000004Farrow.811|evm.model.000003Farrow.1911|evm.model.000000Farrow.307	mgr:MGG_13986|mgr:MGG_10568|mgr:MGG_03765|	2678847|2682181|2677407|	http://www.genome.jp/kegg-bin/show_pathway?mgr00100/mgr:MGG_10568%09red/mgr:MGG_03765%09red/mgr:MGG_13986%09red
Vitamin B6 metabolism	KEGG PATHWAY	mgr00750	1	7	0.80159	1	evm.model.000008Farrow.1228	mgr:MGG_01535|	2679393|	http://www.genome.jp/kegg-bin/show_pathway?mgr00750/mgr:MGG_01535%09red
Phenylalanine, tyrosine and tryptophan biosynthesis	KEGG PATHWAY	mgr00400	3	20	0.81997	1	evm.model.000001Farrow.1466|evm.model.000002Farrow.1984|evm.model.000002Farrow.582	mgr:MGG_04156|mgr:MGG_09919|mgr:MGG_09919|	2677635|2680889|2680889|	http://www.genome.jp/kegg-bin/show_pathway?mgr00400/mgr:MGG_09919%09red/mgr:MGG_04156%09red
ABC transporters	KEGG PATHWAY	mgr02010	1	8	0.837943	1	evm.model.000007Farrow.1395	mgr:MGG_01563|	2679509|	http://www.genome.jp/kegg-bin/show_pathway?mgr02010/mgr:MGG_01563%09red
Inositol phosphate metabolism	KEGG PATHWAY	mgr00562	2	15	0.845499	1	evm.model.000000Farrow.1806|evm.model.000000Farrow.1807	mgr:MGG_01606|mgr:MGG_01606|	2679307|2679307|	http://www.genome.jp/kegg-bin/show_pathway?mgr00562/mgr:MGG_01606%09red
Sphingolipid metabolism	KEGG PATHWAY	mgr00600	2	16	0.867952	1	evm.model.000000Farrow.331|evm.model.000000Farrow.504	mgr:MGG_11289|mgr:MGG_10308|	2679949|2681960|	http://www.genome.jp/kegg-bin/show_pathway?mgr00600/mgr:MGG_10308%09red/mgr:MGG_11289%09red
Amino sugar and nucleotide sugar metabolism	KEGG PATHWAY	mgr00520	6	41	0.883942	1	evm.model.000001Farrow.1882|evm.model.000001Farrow.673|evm.model.000005Farrow.1107|evm.model.000005Farrow.437|evm.model.000003Farrow.15|evm.model.000000Farrow.661	mgr:MGG_08012|mgr:MGG_00086|mgr:MGG_01147|mgr:MGG_04495|mgr:MGG_01389|mgr:MGG_14303|	2678278|2674814|2674167|2678006|2679131|2682231|	http://www.genome.jp/kegg-bin/show_pathway?mgr00520/mgr:MGG_01147%09red/mgr:MGG_04495%09red/mgr:MGG_14303%09red/mgr:MGG_00086%09red/mgr:MGG_08012%09red/mgr:MGG_01389%09red
Terpenoid backbone biosynthesis	KEGG PATHWAY	mgr00900	2	18	0.904113	1	evm.model.000002Farrow.636|evm.model.000007Farrow.348	mgr:MGG_06951|mgr:MGG_00758|	2685124|2674748|	http://www.genome.jp/kegg-bin/show_pathway?mgr00900/mgr:MGG_00758%09red/mgr:MGG_06951%09red
Protein export	KEGG PATHWAY	mgr03060	2	18	0.904113	1	evm.model.000005Farrow.814|evm.model.000005Farrow.1607	mgr:MGG_02503|mgr:MGG_17533|	2681600|12985126|	http://www.genome.jp/kegg-bin/show_pathway?mgr03060/mgr:MGG_17533%09red/mgr:MGG_02503%09red
MAPK signaling pathway - yeast	KEGG PATHWAY	mgr04011	3	27	0.931727	1	evm.model.000003Farrow.1073|evm.model.000000Farrow.2231|evm.model.000001Farrow.2140	mgr:MGG_06452|mgr:MGG_11543|mgr:MGG_00466|	2684607|5050700|2674265|	http://www.genome.jp/kegg-bin/show_pathway?mgr04011/mgr:MGG_00466%09red/mgr:MGG_06452%09red/mgr:MGG_11543%09red
Nicotinate and nicotinamide metabolism	KEGG PATHWAY	mgr00760	1	14	0.951931	1	evm.model.000000Farrow.2373	mgr:MGG_17827|	12987301|	http://www.genome.jp/kegg-bin/show_pathway?mgr00760/mgr:MGG_17827%09red
Valine, leucine and isoleucine biosynthesis	KEGG PATHWAY	mgr00290	1	17	0.973837	1	evm.model.000009Farrow.1394	mgr:MGG_06868|	2685041|	http://www.genome.jp/kegg-bin/show_pathway?mgr00290/mgr:MGG_06868%09red
Pantothenate and CoA biosynthesis	KEGG PATHWAY	mgr00770	1	17	0.973837	1	evm.model.000009Farrow.1394	mgr:MGG_06868|	2685041|	http://www.genome.jp/kegg-bin/show_pathway?mgr00770/mgr:MGG_06868%09red
Citrate cycle (TCA cycle)	KEGG PATHWAY	mgr00020	2	26	0.974894	1	evm.model.000006Farrow.1494|evm.model.000003Farrow.77	mgr:MGG_02617|mgr:MGG_08835|	2682816|2679821|	http://www.genome.jp/kegg-bin/show_pathway?mgr00020/mgr:MGG_02617%09red/mgr:MGG_08835%09red
Porphyrin and chlorophyll metabolism	KEGG PATHWAY	mgr00860	1	18	0.978641	1	evm.model.000002Farrow.479	mgr:MGG_01061|	2674731|	http://www.genome.jp/kegg-bin/show_pathway?mgr00860/mgr:MGG_01061%09red
Protein processing in endoplasmic reticulum	KEGG PATHWAY	mgr04141	6	74	0.998334	1	evm.model.000009Farrow.1337|evm.model.000005Farrow.774|evm.model.000009Farrow.574|evm.model.000001Farrow.1476|evm.model.000008Farrow.1362|evm.model.000005Farrow.814	mgr:MGG_04500|mgr:MGG_04773|mgr:MGG_07502|mgr:MGG_11599|mgr:MGG_11408|mgr:MGG_02503|	2678165|2677899|2683422|5050754|5051359|2681600|	http://www.genome.jp/kegg-bin/show_pathway?mgr04141/mgr:MGG_04773%09red/mgr:MGG_04500%09red/mgr:MGG_07502%09red/mgr:MGG_11408%09red/mgr:MGG_11599%09red/mgr:MGG_02503%09red
Glycerophospholipid metabolism	KEGG PATHWAY	mgr00564	1	36	0.99945	1	evm.model.000002Farrow.1934	mgr:MGG_07037|	2683051|	http://www.genome.jp/kegg-bin/show_pathway?mgr00564/mgr:MGG_07037%09red
Phagosome	KEGG PATHWAY	mgr04145	1	36	0.99945	1	evm.model.000004Farrow.691	mgr:MGG_07086|	2682971|	http://www.genome.jp/kegg-bin/show_pathway?mgr04145/mgr:MGG_07086%09red
mRNA surveillance pathway	KEGG PATHWAY	mgr03015	2	48	0.999522	1	evm.model.000006Farrow.653|evm.model.000001Farrow.2294	mgr:MGG_03004|mgr:MGG_03004|	2682557|2682557|	http://www.genome.jp/kegg-bin/show_pathway?mgr03015/mgr:MGG_03004%09red
Aminoacyl-tRNA biosynthesis	KEGG PATHWAY	mgr00970	1	38	0.999634	1	evm.model.000008Farrow.298	mgr:MGG_09080|	2680031|	http://www.genome.jp/kegg-bin/show_pathway?mgr00970/mgr:MGG_09080%09red
Nucleotide excision repair	KEGG PATHWAY	mgr03420	1	40	0.999757	1	evm.model.000009Farrow.310	mgr:MGG_12329|	5050927|	http://www.genome.jp/kegg-bin/show_pathway?mgr03420/mgr:MGG_12329%09red
Pyrimidine metabolism	KEGG PATHWAY	mgr00240	3	62	0.999778	1	evm.model.000009Farrow.867|evm.model.000000Farrow.401|evm.model.000004Farrow.714	mgr:MGG_07263|mgr:MGG_05252|mgr:MGG_07076|	2683009|2675753|2682961|	http://www.genome.jp/kegg-bin/show_pathway?mgr00240/mgr:MGG_07263%09red/mgr:MGG_05252%09red/mgr:MGG_07076%09red
Endocytosis	KEGG PATHWAY	mgr04144	1	42	0.999838	1	evm.model.000001Farrow.2140	mgr:MGG_00466|	2674265|	http://www.genome.jp/kegg-bin/show_pathway?mgr04144/mgr:MGG_00466%09red
Oxidative phosphorylation	KEGG PATHWAY	mgr00190	4	73	0.999841	1	evm.model.000005Farrow.1230|evm.model.000002Farrow.400|evm.model.000004Farrow.691|Novel00949	mgr:MGG_12387|mgr:MGG_15739|mgr:MGG_07086|mgr:MGG_13815|	5050982|12984694|2682971|2678029|	http://www.genome.jp/kegg-bin/show_pathway?mgr00190/mgr:MGG_07086%09red/mgr:MGG_13815%09red/mgr:MGG_15739%09red/mgr:MGG_12387%09red
Purine metabolism	KEGG PATHWAY	mgr00230	5	83	0.999875	1	evm.model.000000Farrow.340|evm.model.000009Farrow.597|evm.model.000001Farrow.2441|evm.model.000005Farrow.437|evm.model.000005Farrow.889	mgr:MGG_08802|mgr:MGG_10412|mgr:MGG_03645|mgr:MGG_04495|mgr:MGG_12738|	2678968|2682024|2676630|2678006|5050113|	http://www.genome.jp/kegg-bin/show_pathway?mgr00230/mgr:MGG_08802%09red/mgr:MGG_10412%09red/mgr:MGG_03645%09red/mgr:MGG_12738%09red/mgr:MGG_04495%09red
Meiosis - yeast	KEGG PATHWAY	mgr04113	1	54	0.999986	1	evm.model.000007Farrow.844	mgr:MGG_17052|	12984360|	http://www.genome.jp/kegg-bin/show_pathway?mgr04113/mgr:MGG_17052%09red
Ubiquitin mediated proteolysis	KEGG PATHWAY	mgr04120	1	56	0.999991	1	evm.model.000009Farrow.310	mgr:MGG_12329|	5050927|	http://www.genome.jp/kegg-bin/show_pathway?mgr04120/mgr:MGG_12329%09red
Cell cycle - yeast	KEGG PATHWAY	mgr04111	2	75	0.999997	1	evm.model.000007Farrow.844|evm.model.000000Farrow.467	mgr:MGG_17052|mgr:MGG_08829|	12984360|2679815|	http://www.genome.jp/kegg-bin/show_pathway?mgr04111/mgr:MGG_08829%09red/mgr:MGG_17052%09red
Ribosome biogenesis in eukaryotes	KEGG PATHWAY	mgr03008	1	68	0.999999	1	evm.model.000001Farrow.2169	mgr:MGG_09996|	2681019|	http://www.genome.jp/kegg-bin/show_pathway?mgr03008/mgr:MGG_09996%09red
RNA transport	KEGG PATHWAY	mgr03013	2	90	1	1	evm.model.000006Farrow.653|evm.model.000001Farrow.2294	mgr:MGG_03004|mgr:MGG_03004|	2682557|2682557|	http://www.genome.jp/kegg-bin/show_pathway?mgr03013/mgr:MGG_03004%09red
--------------------
#Term	Database	ID	Input number	Background number	P-Value	Corrected P-Value	Input	KEGG_ID/KO	Entrez_ID	Hyperlink
--------------------
#Term	Database	ID	Input number	Background number	P-Value	Corrected P-Value	Input	KEGG_ID/KO	Entrez_ID	Hyperlink
##Databases: KEGG PATHWAY
('Pentose and glucuronate interconversions', 'K', 'mgr00040') 25 20

## Sheet: CIH_yes_App_no_up
##Databases: KEGG PATHWAY
##Statistical test method: hypergeometric test / Fisher's exact test
##FDR correction method: Benjamini and Hochberg
#Term	Database	ID	Input number	Background number	P-Value	Corrected P-Value	Input	KEGG_ID/KO	Entrez_ID	Hyperlink
Degradation of aromatic compounds	KEGG PATHWAY	mgr01220	9	20	7.93264e-05	0.00301999	evm.model.000004Farrow.208|evm.model.000008Farrow.345|evm.model.000001Farrow.2274|evm.model.000002Farrow.1878|evm.model.000003Farrow.6|evm.model.000002Farrow.110|evm.model.000007Farrow.1440|evm.model.000000Farrow.1934|evm.model.000002Farrow.348	mgr:MGG_10014|mgr:MGG_08293|mgr:MGG_10792|mgr:MGG_08293|mgr:MGG_00057|mgr:MGG_13928|mgr:MGG_03880|mgr:MGG_10014|mgr:MGG_06577|	2680971|2678518|2676304|2678518|2675055|2683904|2677367|2680971|2684732|	http://www.genome.jp/kegg-bin/show_pathway?mgr01220/mgr:MGG_13928%09red/mgr:MGG_06577%09red/mgr:MGG_00057%09red/mgr:MGG_10792%09red/mgr:MGG_10014%09red/mgr:MGG_03880%09red/mgr:MGG_08293%09red
Cyanoamino acid metabolism	KEGG PATHWAY	mgr00460	8	16	0.000113623	0.00301999	evm.model.000003Farrow.1930|evm.model.000003Farrow.1065|evm.model.000009Farrow.1292|evm.model.000004Farrow.84|evm.model.000007Farrow.727|evm.model.000001Farrow.382|evm.model.000000Farrow.140|evm.model.000003Farrow.1961	mgr:MGG_05599|mgr:MGG_10189|mgr:MGG_08123|mgr:MGG_01396|mgr:MGG_08123|mgr:MGG_01396|mgr:MGG_08123|mgr:MGG_17823|	2676126|2681761|2678405|2679138|2678405|2679138|2678405|12987294|	http://www.genome.jp/kegg-bin/show_pathway?mgr00460/mgr:MGG_01396%09red/mgr:MGG_05599%09red/mgr:MGG_17823%09red/mgr:MGG_10189%09red/mgr:MGG_08123%09red
Starch and sucrose metabolism	KEGG PATHWAY	mgr00500	12	40	0.000131304	0.00301999	evm.model.000005Farrow.973|evm.model.000003Farrow.648|evm.model.000003Farrow.1930|evm.model.000003Farrow.1065|evm.model.000009Farrow.473|evm.model.000009Farrow.1292|evm.model.000004Farrow.84|evm.model.000007Farrow.727|evm.model.000007Farrow.207|evm.model.000001Farrow.382|evm.model.000000Farrow.140|evm.model.000001Farrow.2458	mgr:MGG_00618|mgr:MGG_03860|mgr:MGG_05599|mgr:MGG_10189|mgr:MGG_08752|mgr:MGG_08123|mgr:MGG_01396|mgr:MGG_08123|mgr:MGG_10083|mgr:MGG_01396|mgr:MGG_08123|mgr:MGG_10083|	2674918|2677301|2676126|2681761|2678934|2678405|2679138|2678405|2681694|2679138|2678405|2681694|	http://www.genome.jp/kegg-bin/show_pathway?mgr00500/mgr:MGG_05599%09red/mgr:MGG_10083%09red/mgr:MGG_08123%09red/mgr:MGG_08752%09red/mgr:MGG_01396%09red/mgr:MGG_00618%09red/mgr:MGG_03860%09red/mgr:MGG_10189%09red
Metabolic pathways	KEGG PATHWAY	mgr01100	72	734	0.00518749	0.0894841	evm.model.000004Farrow.1333|evm.model.000001Farrow.71|Novel00836|evm.model.000001Farrow.1597|evm.model.000003Farrow.2124|evm.model.000004Farrow.881|evm.model.000007Farrow.922|evm.model.000003Farrow.1930|evm.model.000004Farrow.1176|evm.model.000003Farrow.2141|evm.model.000006Farrow.728|evm.model.000001Farrow.1642|evm.model.000007Farrow.207|evm.model.000000Farrow.1495|evm.model.000003Farrow.648|evm…	mgr:MGG_03264|mgr:MGG_03828|mgr:MGG_01014|mgr:MGG_02409|mgr:MGG_06169|mgr:MGG_08011|mgr:MGG_01324|mgr:MGG_05599|mgr:MGG_05096|mgr:MGG_03095|mgr:MGG_14264|mgr:MGG_00779|mgr:MGG_10083|mgr:MGG_06169|mgr:MGG_03860|mgr:MGG_08752|mgr:MGG_03828|mgr:MGG_00994|mgr:MGG_08802|mgr:MGG_10320|mgr:MGG_10792|mgr:MGG_10014|mgr:MGG_10859|mgr:MGG_08293|mgr:MGG_04684|mgr:MGG_07207|mgr:MGG_10805|mgr:MGG_07195|mgr:MGG…	2676853|2677219|2674667|2681506|2684321|2678277|2679536|2676126|2675553|2682648|5048780|2675053|2681694|2684321|2677301|2678934|2677219|2674931|2678968|2681895|2676304|2680971|2676375|2678518|2678131|2683095|2676336|2683178|2683904|2684167|2677367|2684214|2683459|2682961|2684621|5050140|5048780|2678116|2681694|5049793|2683104|2678158|2682647|2680892|2684321|2683811|2678756|2682649|2682648|2681089…	http://www.genome.jp/kegg-bin/show_pathway?mgr01100/mgr:MGG_01067%09red/mgr:MGG_04574%09red/mgr:MGG_04895%09red/mgr:MGG_12116%09red/mgr:MGG_07207%09red/mgr:MGG_03264%09red/mgr:MGG_00779%09red/mgr:MGG_07216%09red/mgr:MGG_10792%09red/mgr:MGG_10805%09red/mgr:MGG_06095%09red/mgr:MGG_01892%09red/mgr:MGG_07539%09red/mgr:MGG_11389%09red/mgr:MGG_08450%09red/mgr:MGG_05096%09red/mgr:MGG_07195%09red/mgr:MGG…
Tyrosine metabolism	KEGG PATHWAY	mgr00350	7	27	0.00668818	0.0922968	evm.model.000003Farrow.4|evm.model.000005Farrow.1202|evm.model.000003Farrow.6|evm.model.000003Farrow.1147|evm.model.000007Farrow.1440|evm.model.000003Farrow.2124|evm.model.000000Farrow.1495	mgr:MGG_15019|mgr:MGG_05808|mgr:MGG_00057|mgr:MGG_06169|mgr:MGG_03880|mgr:MGG_06169|mgr:MGG_06169|	12984886|2684167|2675055|2684321|2677367|2684321|2684321|	http://www.genome.jp/kegg-bin/show_pathway?mgr00350/mgr:MGG_00057%09red/mgr:MGG_15019%09red/mgr:MGG_03880%09red/mgr:MGG_06169%09red/mgr:MGG_05808%09red
Glycine, serine and threonine metabolism	KEGG PATHWAY	mgr00260	8	37	0.00958375	0.106039	evm.model.000003Farrow.4|evm.model.000001Farrow.329|evm.model.000005Farrow.1202|evm.model.000001Farrow.2031|evm.model.000004Farrow.881|evm.model.000005Farrow.271|evm.model.000001Farrow.1642|evm.model.000002Farrow.236	mgr:MGG_15019|mgr:MGG_07207|mgr:MGG_05808|mgr:MGG_11389|mgr:MGG_08011|mgr:MGG_00779|mgr:MGG_00779|mgr:MGG_11794|	12984886|2683095|2684167|5051346|2678277|2675053|2675053|5049582|	http://www.genome.jp/kegg-bin/show_pathway?mgr00260/mgr:MGG_15019%09red/mgr:MGG_00779%09red/mgr:MGG_05808%09red/mgr:MGG_11389%09red/mgr:MGG_08011%09red/mgr:MGG_07207%09red/mgr:MGG_11794%09red
Biosynthesis of secondary metabolites	KEGG PATHWAY	mgr01110	33	292	0.0107576	0.106039	evm.model.000001Farrow.71|evm.model.000003Farrow.1618|evm.model.000003Farrow.2124|evm.model.000003Farrow.1930|evm.model.000004Farrow.1176|evm.model.000003Farrow.2140|evm.model.000002Farrow.2145|evm.model.000000Farrow.1495|evm.model.000000Farrow.1526|evm.model.000001Farrow.2031|evm.model.000005Farrow.1202|evm.model.000007Farrow.1440|evm.model.000005Farrow.1289|evm.model.000000Farrow.1904|evm.model…	mgr:MGG_03828|mgr:MGG_06442|mgr:MGG_06169|mgr:MGG_05599|mgr:MGG_05096|mgr:MGG_07884|mgr:MGG_04574|mgr:MGG_06169|mgr:MGG_03828|mgr:MGG_11389|mgr:MGG_05808|mgr:MGG_03880|mgr:MGG_12767|mgr:MGG_04446|mgr:MGG_12007|mgr:MGG_05809|mgr:MGG_03094|mgr:MGG_09922|mgr:MGG_06169|mgr:MGG_03096|mgr:MGG_01067|mgr:MGG_01396|mgr:MGG_01892|mgr:MGG_01970|mgr:MGG_00057|mgr:MGG_15019|mgr:MGG_10189|mgr:MGG_08450|mgr:MGG…	2677219|2684597|2684321|2676126|2675553|2683811|2677970|2684321|2677219|5051346|2684167|2677367|5050140|2678116|5049793|2684166|2682647|2680892|2684321|2682649|2675235|2679138|2679567|2681089|2675055|12984886|2681761|2678756|2678405|2679138|2678405|2678405|12986587|	http://www.genome.jp/kegg-bin/show_pathway?mgr01110/mgr:MGG_01067%09red/mgr:MGG_04574%09red/mgr:MGG_12767%09red/mgr:MGG_00057%09red/mgr:MGG_01892%09red/mgr:MGG_08450%09red/mgr:MGG_05096%09red/mgr:MGG_15019%09red/mgr:MGG_08123%09red/mgr:MGG_05808%09red/mgr:MGG_05809%09red/mgr:MGG_01970%09red/mgr:MGG_03880%09red/mgr:MGG_03828%09red/mgr:MGG_12007%09red/mgr:MGG_03094%09red/mgr:MGG_03096%09red/mgr:MGG…
Pentose and glucuronate interconversions	KEGG PATHWAY	mgr00040	5	19	0.0201411	0.173717	evm.model.000005Farrow.973|evm.model.000009Farrow.72|evm.model.000000Farrow.2401|evm.model.000002Farrow.1973|evm.model.000009Farrow.473	mgr:MGG_00618|mgr:MGG_04348|mgr:MGG_04348|mgr:MGG_01176|mgr:MGG_08752|	2674918|2677541|2677541|2679277|2678934|	http://www.genome.jp/kegg-bin/show_pathway?mgr00040/mgr:MGG_08752%09red/mgr:MGG_00618%09red/mgr:MGG_04348%09red/mgr:MGG_01176%09red
Carbon metabolism	KEGG PATHWAY	mgr01200	13	99	0.0379851	0.291219	evm.model.000001Farrow.329|evm.model.000003Farrow.2139|evm.model.000004Farrow.916|evm.model.000008Farrow.593|evm.model.000003Farrow.2141|evm.model.000003Farrow.2140|evm.model.000001Farrow.2462|evm.model.000005Farrow.1289|evm.model.000002Farrow.168|evm.model.000001Farrow.1618|evm.model.000000Farrow.1904|evm.model.000005Farrow.1300|evm.model.000002Farrow.236	mgr:MGG_07207|mgr:MGG_03094|mgr:MGG_03095|mgr:MGG_03096|mgr:MGG_03095|mgr:MGG_07884|mgr:MGG_02616|mgr:MGG_12767|mgr:MGG_06466|mgr:MGG_04895|mgr:MGG_04446|mgr:MGG_07195|mgr:MGG_11794|	2683095|2682647|2682648|2682649|2682648|2683811|2682815|5050140|2684621|2675603|2678116|2683178|5049582|	http://www.genome.jp/kegg-bin/show_pathway?mgr01200/mgr:MGG_04895%09red/mgr:MGG_07207%09red/mgr:MGG_03095%09red/mgr:MGG_12767%09red/mgr:MGG_03096%09red/mgr:MGG_04446%09red/mgr:MGG_03094%09red/mgr:MGG_07884%09red/mgr:MGG_11794%09red/mgr:MGG_02616%09red/mgr:MGG_07195%09red/mgr:MGG_06466%09red
Methane metabolism	KEGG PATHWAY	mgr00680	5	25	0.0485567	0.335041	evm.model.000003Farrow.2141|evm.model.000004Farrow.916|evm.model.000001Farrow.329|evm.model.000002Farrow.236|evm.model.000008Farrow.593	mgr:MGG_03095|mgr:MGG_03095|mgr:MGG_07207|mgr:MGG_11794|mgr:MGG_03096|	2682648|2682648|2683095|5049582|2682649|	http://www.genome.jp/kegg-bin/show_pathway?mgr00680/mgr:MGG_07207%09red/mgr:MGG_03095%09red/mgr:MGG_11794%09red/mgr:MGG_03096%09red
Phenylalanine metabolism	KEGG PATHWAY	mgr00360	4	20	0.07495	0.470141	evm.model.000007Farrow.1545|evm.model.000003Farrow.4|evm.model.000006Farrow.254|evm.model.000005Farrow.1202	mgr:MGG_05827|mgr:MGG_15019|mgr:MGG_04684|mgr:MGG_05808|	2684148|12984886|2678131|2684167|	http://www.genome.jp/kegg-bin/show_pathway?mgr00360/mgr:MGG_04684%09red/mgr:MGG_15019%09red/mgr:MGG_05808%09red/mgr:MGG_05827%09red
Arginine and proline metabolism	KEGG PATHWAY	mgr00330	5	36	0.141089	0.751922	evm.model.000001Farrow.684|evm.model.000007Farrow.1545|evm.model.000004Farrow.881|evm.model.000007Farrow.922|evm.model.000009Farrow.1299	mgr:MGG_01970|mgr:MGG_05827|mgr:MGG_08011|mgr:MGG_01324|mgr:MGG_17278|	2681089|2684148|2678277|2679536|12986587|	http://www.genome.jp/kegg-bin/show_pathway?mgr00330/mgr:MGG_17278%09red/mgr:MGG_01324%09red/mgr:MGG_01970%09red/mgr:MGG_08011%09red/mgr:MGG_05827%09red
Tryptophan metabolism	KEGG PATHWAY	mgr00380	4	26	0.141666	0.751922	evm.model.000004Farrow.1333|evm.model.000003Farrow.1618|evm.model.000005Farrow.1289|evm.model.000007Farrow.1545	mgr:MGG_03264|mgr:MGG_06442|mgr:MGG_12767|mgr:MGG_05827|	2676853|2684597|5050140|2684148|	http://www.genome.jp/kegg-bin/show_pathway?mgr00380/mgr:MGG_05827%09red/mgr:MGG_03264%09red/mgr:MGG_12767%09red/mgr:MGG_06442%09red
Glycolysis / Gluconeogenesis	KEGG PATHWAY	mgr00010	5	39	0.174405	0.842443	evm.model.000003Farrow.6|evm.model.000008Farrow.593|evm.model.000007Farrow.1440|evm.model.000002Farrow.583|evm.model.000003Farrow.2139	mgr:MGG_00057|mgr:MGG_03096|mgr:MGG_03880|mgr:MGG_01892|mgr:MGG_03094|	2675055|2682649|2677367|2679567|2682647|	http://www.genome.jp/kegg-bin/show_pathway?mgr00010/mgr:MGG_03096%09red/mgr:MGG_03880%09red/mgr:MGG_00057%09red/mgr:MGG_01892%09red/mgr:MGG_03094%09red
Biosynthesis of unsaturated fatty acids	KEGG PATHWAY	mgr01040	2	10	0.193136	0.842443	evm.model.000007Farrow.64|evm.model.000004Farrow.1176	mgr:MGG_07216|mgr:MGG_05096|	2683104|2675553|	http://www.genome.jp/kegg-bin/show_pathway?mgr01040/mgr:MGG_07216%09red/mgr:MGG_05096%09red
Riboflavin metabolism	KEGG PATHWAY	mgr00740	3	20	0.201347	0.842443	evm.model.000003Farrow.1147|evm.model.000000Farrow.1495|evm.model.000003Farrow.2124	mgr:MGG_06169|mgr:MGG_06169|mgr:MGG_06169|	2684321|2684321|2684321|	http://www.genome.jp/kegg-bin/show_pathway?mgr00740/mgr:MGG_06169%09red
Fructose and mannose metabolism	KEGG PATHWAY	mgr00051	4	31	0.209871	0.842443	evm.model.000005Farrow.1316|evm.model.000003Farrow.2139|evm.model.000008Farrow.593|evm.model.000003Farrow.2140	mgr:MGG_12116|mgr:MGG_03094|mgr:MGG_03096|mgr:MGG_07884|	5049878|2682647|2682649|2683811|	http://www.genome.jp/kegg-bin/show_pathway?mgr00051/mgr:MGG_12116%09red/mgr:MGG_07884%09red/mgr:MGG_03094%09red/mgr:MGG_03096%09red
Biosynthesis of amino acids	KEGG PATHWAY	mgr01230	11	116	0.239933	0.842443	evm.model.000009Farrow.289|evm.model.000001Farrow.684|evm.model.000003Farrow.2139|evm.model.000001Farrow.2031|evm.model.000001Farrow.329|evm.model.000008Farrow.593|evm.model.000003Farrow.2140|evm.model.000002Farrow.168|evm.model.000005Farrow.1300|evm.model.000002Farrow.236|evm.model.000009Farrow.1299	mgr:MGG_12007|mgr:MGG_01970|mgr:MGG_03094|mgr:MGG_11389|mgr:MGG_07207|mgr:MGG_03096|mgr:MGG_07884|mgr:MGG_06466|mgr:MGG_07195|mgr:MGG_11794|mgr:MGG_17278|	5049793|2681089|2682647|5051346|2683095|2682649|2683811|2684621|2683178|5049582|12986587|	http://www.genome.jp/kegg-bin/show_pathway?mgr01230/mgr:MGG_12007%09red/mgr:MGG_07195%09red/mgr:MGG_03096%09red/mgr:MGG_03094%09red/mgr:MGG_11389%09red/mgr:MGG_07884%09red/mgr:MGG_07207%09red/mgr:MGG_01970%09red/mgr:MGG_11794%09red/mgr:MGG_17278%09red/mgr:MGG_06466%09red
Other glycan degradation	KEGG PATHWAY	mgr00511	2	12	0.244363	0.842443	evm.model.000000Farrow.1954|evm.model.000007Farrow.79	mgr:MGG_09922|mgr:MGG_01178|	2680892|2679279|	http://www.genome.jp/kegg-bin/show_pathway?mgr00511/mgr:MGG_01178%09red/mgr:MGG_09922%09red
Pentose phosphate pathway	KEGG PATHWAY	mgr00030	3	23	0.256396	0.842443	evm.model.000000Farrow.1904|evm.model.000008Farrow.593|evm.model.000003Farrow.2140	mgr:MGG_04446|mgr:MGG_03096|mgr:MGG_07884|	2678116|2682649|2683811|	http://www.genome.jp/kegg-bin/show_pathway?mgr00030/mgr:MGG_07884%09red/mgr:MGG_04446%09red/mgr:MGG_03096%09red
Glyoxylate and dicarboxylate metabolism	KEGG PATHWAY	mgr00630	3	23	0.256396	0.842443	evm.model.000001Farrow.2462|evm.model.000003Farrow.1618|evm.model.000001Farrow.1618	mgr:MGG_02616|mgr:MGG_06442|mgr:MGG_04895|	2682815|2684597|2675603|	http://www.genome.jp/kegg-bin/show_pathway?mgr00630/mgr:MGG_04895%09red/mgr:MGG_02616%09red/mgr:MGG_06442%09red
Nicotinate and nicotinamide metabolism	KEGG PATHWAY	mgr00760	2	14	0.296045	0.928505	evm.model.000002Farrow.718|evm.model.000004Farrow.68	mgr:MGG_07539|mgr:MGG_01783|	2683459|2679221|	http://www.genome.jp/kegg-bin/show_pathway?mgr00760/mgr:MGG_01783%09red/mgr:MGG_07539%09red
Sulfur metabolism	KEGG PATHWAY	mgr00920	2	15	0.321736	0.965208	evm.model.000005Farrow.1300|evm.model.000002Farrow.168	mgr:MGG_07195|mgr:MGG_06466|	2683178|2684621|	http://www.genome.jp/kegg-bin/show_pathway?mgr00920/mgr:MGG_06466%09red/mgr:MGG_07195%09red
Fatty acid degradation	KEGG PATHWAY	mgr00071	2	16	0.347189	0.997905	evm.model.000003Farrow.6|evm.model.000007Farrow.1440	mgr:MGG_00057|mgr:MGG_03880|	2675055|2677367|	http://www.genome.jp/kegg-bin/show_pathway?mgr00071/mgr:MGG_03880%09red/mgr:MGG_00057%09red
beta-Alanine metabolism	KEGG PATHWAY	mgr00410	2	18	0.397052	0.997905	evm.model.000003Farrow.4|evm.model.000005Farrow.1202	mgr:MGG_15019|mgr:MGG_05808|	12984886|2684167|	http://www.genome.jp/kegg-bin/show_pathway?mgr00410/mgr:MGG_15019%09red/mgr:MGG_05808%09red
Ubiquinone and other terpenoid-quinone biosynthesis	KEGG PATHWAY	mgr00130	1	7	0.429743	0.997905	evm.model.000004Farrow.1248	mgr:MGG_01067|	2675235|	http://www.genome.jp/kegg-bin/show_pathway?mgr00130/mgr:MGG_01067%09red
Linoleic acid metabolism	KEGG PATHWAY	mgr00591	1	7	0.429743	0.997905	evm.model.000005Farrow.1316	mgr:MGG_12116|	5049878|	http://www.genome.jp/kegg-bin/show_pathway?mgr00591/mgr:MGG_12116%09red
Taurine and hypotaurine metabolism	KEGG PATHWAY	mgr00430	1	8	0.468449	0.997905	evm.model.000002Farrow.1577	mgr:MGG_06095|	2684214|	http://www.genome.jp/kegg-bin/show_pathway?mgr00430/mgr:MGG_06095%09red
ABC transporters	KEGG PATHWAY	mgr02010	1	8	0.468449	0.997905	evm.model.000005Farrow.1308	mgr:MGG_00141|	2675205|	http://www.genome.jp/kegg-bin/show_pathway?mgr02010/mgr:MGG_00141%09red
Arachidonic acid metabolism	KEGG PATHWAY	mgr00590	1	8	0.468449	0.997905	evm.model.000002Farrow.323	mgr:MGG_10859|	2676375|	http://www.genome.jp/kegg-bin/show_pathway?mgr00590/mgr:MGG_10859%09red
Fatty acid elongation	KEGG PATHWAY	mgr00062	1	8	0.468449	0.997905	evm.model.000004Farrow.1176	mgr:MGG_05096|	2675553|	http://www.genome.jp/kegg-bin/show_pathway?mgr00062/mgr:MGG_05096%09red
Fatty acid biosynthesis	KEGG PATHWAY	mgr00061	1	9	0.504535	0.997905	evm.model.000007Farrow.64	mgr:MGG_07216|	2683104|	http://www.genome.jp/kegg-bin/show_pathway?mgr00061/mgr:MGG_07216%09red
Fatty acid metabolism	KEGG PATHWAY	mgr01212	2	23	0.512948	0.997905	evm.model.000007Farrow.64|evm.model.000004Farrow.1176	mgr:MGG_07216|mgr:MGG_05096|	2683104|2675553|	http://www.genome.jp/kegg-bin/show_pathway?mgr01212/mgr:MGG_07216%09red/mgr:MGG_05096%09red
Cysteine and methionine metabolism	KEGG PATHWAY	mgr00270	3	38	0.532586	0.997905	evm.model.000005Farrow.1300|evm.model.000002Farrow.1577|evm.model.000002Farrow.168	mgr:MGG_07195|mgr:MGG_06095|mgr:MGG_06466|	2683178|2684214|2684621|	http://www.genome.jp/kegg-bin/show_pathway?mgr00270/mgr:MGG_06095%09red/mgr:MGG_06466%09red/mgr:MGG_07195%09red
Glycerolipid metabolism	KEGG PATHWAY	mgr00561	2	25	0.555057	0.997905	evm.model.000003Farrow.2141|evm.model.000004Farrow.916	mgr:MGG_03095|mgr:MGG_03095|	2682648|2682648|	http://www.genome.jp/kegg-bin/show_pathway?mgr00561/mgr:MGG_03095%09red
Alanine, aspartate and glutamate metabolism	KEGG PATHWAY	mgr00250	2	27	0.59453	0.997905	evm.model.000005Farrow.1522|evm.model.000009Farrow.1299	mgr:MGG_08450|mgr:MGG_17278|	2678756|12986587|	http://www.genome.jp/kegg-bin/show_pathway?mgr00250/mgr:MGG_17278%09red/mgr:MGG_08450%09red
Peroxisome	KEGG PATHWAY	mgr04146	3	42	0.596909	0.997905	evm.model.000004Farrow.881|evm.model.000003Farrow.1618|evm.model.000001Farrow.1597	mgr:MGG_08011|mgr:MGG_06442|mgr:MGG_02409|	2678277|2684597|2681506|	http://www.genome.jp/kegg-bin/show_pathway?mgr04146/mgr:MGG_08011%09red/mgr:MGG_02409%09red/mgr:MGG_06442%09red
One carbon pool by folate	KEGG PATHWAY	mgr00670	1	12	0.598792	0.997905	Novel00836	mgr:MGG_01014|	2674667|	http://www.genome.jp/kegg-bin/show_pathway?mgr00670/mgr:MGG_01014%09red
Inositol phosphate metabolism	KEGG PATHWAY	mgr00562	1	15	0.675168	0.997905	evm.model.000003Farrow.2139	mgr:MGG_03094|	2682647|	http://www.genome.jp/kegg-bin/show_pathway?mgr00562/mgr:MGG_03094%09red
Pyruvate metabolism	KEGG PATHWAY	mgr00620	2	33	0.697051	0.997905	evm.model.000006Farrow.728|evm.model.000002Farrow.341	mgr:MGG_14264|mgr:MGG_14264|	5048780|5048780|	http://www.genome.jp/kegg-bin/show_pathway?mgr00620/mgr:MGG_14264%09red
Valine, leucine and isoleucine biosynthesis	KEGG PATHWAY	mgr00290	1	17	0.71785	0.997905	evm.model.000009Farrow.289	mgr:MGG_12007|	5049793|	http://www.genome.jp/kegg-bin/show_pathway?mgr00290/mgr:MGG_12007%09red
Pantothenate and CoA biosynthesis	KEGG PATHWAY	mgr00770	1	17	0.71785	0.997905	evm.model.000009Farrow.289	mgr:MGG_12007|	5049793|	http://www.genome.jp/kegg-bin/show_pathway?mgr00770/mgr:MGG_12007%09red
2-Oxocarboxylic acid metabolism	KEGG PATHWAY	mgr01210	2	35	0.726117	0.997905	evm.model.000009Farrow.289|evm.model.000001Farrow.684	mgr:MGG_12007|mgr:MGG_01970|	5049793|2681089|	http://www.genome.jp/kegg-bin/show_pathway?mgr01210/mgr:MGG_12007%09red/mgr:MGG_01970%09red
Glycosylphosphatidylinositol(GPI)-anchor biosynthesis	KEGG PATHWAY	mgr00563	1	18	0.737046	0.997905	evm.model.000007Farrow.939	mgr:MGG_04460|	2678158|	http://www.genome.jp/kegg-bin/show_pathway?mgr00563/mgr:MGG_04460%09red
Terpenoid backbone biosynthesis	KEGG PATHWAY	mgr00900	1	18	0.737046	0.997905	evm.model.000001Farrow.304	mgr:MGG_01287|	2679721|	http://www.genome.jp/kegg-bin/show_pathway?mgr00900/mgr:MGG_01287%09red
Lysine degradation	KEGG PATHWAY	mgr00310	1	18	0.737046	0.997905	evm.model.000005Farrow.1289	mgr:MGG_12767|	5050140|	http://www.genome.jp/kegg-bin/show_pathway?mgr00310/mgr:MGG_12767%09red
Steroid biosynthesis	KEGG PATHWAY	mgr00100	1	19	0.75494	0.997905	evm.model.000002Farrow.2145	mgr:MGG_04574|	2677970|	http://www.genome.jp/kegg-bin/show_pathway?mgr00100/mgr:MGG_04574%09red
Amino sugar and nucleotide sugar metabolism	KEGG PATHWAY	mgr00520	2	41	0.799496	0.997905	evm.model.000000Farrow.1954|evm.model.000004Farrow.1342	mgr:MGG_09922|mgr:MGG_05809|	2680892|2684166|	http://www.genome.jp/kegg-bin/show_pathway?mgr00520/mgr:MGG_09922%09red/mgr:MGG_05809%09red
Glutathione metabolism	KEGG PATHWAY	mgr00480	1	22	0.801664	0.997905	evm.model.000001Farrow.1755	mgr:MGG_05367|	2675856|	http://www.genome.jp/kegg-bin/show_pathway?mgr00480/mgr:MGG_05367%09red
Butanoate metabolism	KEGG PATHWAY	mgr00650	1	22	0.801664	0.997905	evm.model.000005Farrow.1316	mgr:MGG_12116|	5049878|	http://www.genome.jp/kegg-bin/show_pathway?mgr00650/mgr:MGG_12116%09red
Valine, leucine and isoleucine degradation	KEGG PATHWAY	mgr00280	1	26	0.850444	0.997905	evm.model.000005Farrow.894	mgr:MGG_10320|	2681895|	http://www.genome.jp/kegg-bin/show_pathway?mgr00280/mgr:MGG_10320%09red
Citrate cycle (TCA cycle)	KEGG PATHWAY	mgr00020	1	26	0.850444	0.997905	evm.model.000005Farrow.1289	mgr:MGG_12767|	5050140|	http://www.genome.jp/kegg-bin/show_pathway?mgr00020/mgr:MGG_12767%09red
Various types of N-glycan biosynthesis	KEGG PATHWAY	mgr00513	1	27	0.860641	0.997905	evm.model.000008Farrow.816	mgr:MGG_00994|	2674931|	http://www.genome.jp/kegg-bin/show_pathway?mgr00513/mgr:MGG_00994%09red
Basal transcription factors	KEGG PATHWAY	mgr03022	1	30	0.887259	0.997905	evm.model.000001Farrow.984	mgr:MGG_03132|	2676710|	http://www.genome.jp/kegg-bin/show_pathway?mgr03022/mgr:MGG_03132%09red
N-Glycan biosynthesis	KEGG PATHWAY	mgr00510	1	31	0.894953	0.997905	evm.model.000008Farrow.816	mgr:MGG_00994|	2674931|	http://www.genome.jp/kegg-bin/show_pathway?mgr00510/mgr:MGG_00994%09red
Meiosis - yeast	KEGG PATHWAY	mgr04113	2	54	0.901783	0.997905	evm.model.000003Farrow.1128|evm.model.000009Farrow.796	mgr:MGG_06368|mgr:MGG_00692|	2684523|2675155|	http://www.genome.jp/kegg-bin/show_pathway?mgr04113/mgr:MGG_06368%09red/mgr:MGG_00692%09red
Phagosome	KEGG PATHWAY	mgr04145	1	36	0.926248	0.997905	evm.model.000007Farrow.991	mgr:MGG_00750|	2674859|	http://www.genome.jp/kegg-bin/show_pathway?mgr04145/mgr:MGG_00750%09red
Aminoacyl-tRNA biosynthesis	KEGG PATHWAY	mgr00970	1	38	0.935986	0.997905	evm.model.000002Farrow.1944	mgr:MGG_09540|	2680495|	http://www.genome.jp/kegg-bin/show_pathway?mgr00970/mgr:MGG_09540%09red
Nucleotide excision repair	KEGG PATHWAY	mgr03420	1	40	0.944442	0.997905	evm.model.000001Farrow.984	mgr:MGG_03132|	2676710|	http://www.genome.jp/kegg-bin/show_pathway?mgr03420/mgr:MGG_03132%09red
Endocytosis	KEGG PATHWAY	mgr04144	1	42	0.951784	0.997905	evm.model.000000Farrow.2365	mgr:MGG_06958|	2685131|	http://www.genome.jp/kegg-bin/show_pathway?mgr04144/mgr:MGG_06958%09red
Protein processing in endoplasmic reticulum	KEGG PATHWAY	mgr04141	2	74	0.969482	0.997905	evm.model.000000Farrow.2365|evm.model.000008Farrow.816	mgr:MGG_06958|mgr:MGG_00994|	2685131|2674931|	http://www.genome.jp/kegg-bin/show_pathway?mgr04141/mgr:MGG_00994%09red/mgr:MGG_06958%09red
Cell cycle - yeast	KEGG PATHWAY	mgr04111	2	75	0.971264	0.997905	evm.model.000002Farrow.318|evm.model.000002Farrow.327	mgr:MGG_08829|mgr:MGG_06372|	2679815|2684527|	http://www.genome.jp/kegg-bin/show_pathway?mgr04111/mgr:MGG_08829%09red/mgr:MGG_06372%09red
Ubiquitin mediated proteolysis	KEGG PATHWAY	mgr04120	1	56	0.982159	0.997905	evm.model.000002Farrow.327	mgr:MGG_06372|	2684527|	http://www.genome.jp/kegg-bin/show_pathway?mgr04120/mgr:MGG_06372%09red
Purine metabolism	KEGG PATHWAY	mgr00230	2	83	0.982325	0.997905	evm.model.000007Farrow.922|evm.model.000008Farrow.428	mgr:MGG_01324|mgr:MGG_08802|	2679536|2678968|	http://www.genome.jp/kegg-bin/show_pathway?mgr00230/mgr:MGG_01324%09red/mgr:MGG_08802%09red
Pyrimidine metabolism	KEGG PATHWAY	mgr00240	1	62	0.988361	0.997905	evm.model.000001Farrow.2192	mgr:MGG_07076|	2682961|	http://www.genome.jp/kegg-bin/show_pathway?mgr00240/mgr:MGG_07076%09red
RNA transport	KEGG PATHWAY	mgr03013	2	90	0.988521	0.997905	evm.model.000002Farrow.1596|evm.model.000017Farrow.108	mgr:MGG_15229|mgr:MGG_04400|	12984255|2677872|	http://www.genome.jp/kegg-bin/show_pathway?mgr03013/mgr:MGG_15229%09red/mgr:MGG_04400%09red
Ribosome biogenesis in eukaryotes	KEGG PATHWAY	mgr03008	1	68	0.992412	0.997905	evm.model.000002Farrow.1596	mgr:MGG_15229|	12984255|	http://www.genome.jp/kegg-bin/show_pathway?mgr03008/mgr:MGG_15229%09red
Oxidative phosphorylation	KEGG PATHWAY	mgr00190	1	73	0.99469	0.997905	evm.model.000007Farrow.250	mgr:MGG_10805|	2676336|	http://www.genome.jp/kegg-bin/show_pathway?mgr00190/mgr:MGG_10805%09red
Spliceosome	KEGG PATHWAY	mgr03040	1	86	0.997905	0.997905	evm.model.000000Farrow.2365	mgr:MGG_06958|	2685131|	http://www.genome.jp/kegg-bin/show_pathway?mgr03040/mgr:MGG_06958%09red
--------------------
#Term	Database	ID	Input number	Background number	P-Value	Corrected P-Value	Input	KEGG_ID/KO	Entrez_ID	Hyperlink
--------------------
#Term	Database	ID	Input number	Background number	P-Value	Corrected P-Value	Input	KEGG_ID/KO	Entrez_ID	Hyperlink
--------------------

## Sheet: App_yes_CIH_no_up
##Databases: KEGG PATHWAY
##Statistical test method: hypergeometric test / Fisher's exact test
##FDR correction method: Benjamini and Hochberg
#Term	Database	ID	Input number	Background number	P-Value	Corrected P-Value	Input	KEGG_ID/KO	Entrez_ID	Hyperlink
Tyrosine metabolism	KEGG PATHWAY	mgr00350	11	27	0.000110863	0.00831476	evm.model.000008Farrow.1385|evm.model.000009Farrow.508|evm.model.000008Farrow.371|evm.model.000006Farrow.1361|evm.model.000000Farrow.2420|evm.model.000008Farrow.1233|evm.model.000000Farrow.1266|evm.model.000001Farrow.573|evm.model.000005Farrow.980|evm.model.000000Farrow.257|evm.model.000003Farrow.2266	mgr:MGG_03332|mgr:MGG_05008|mgr:MGG_10751|mgr:MGG_00057|mgr:MGG_05008|mgr:MGG_05914|mgr:MGG_10585|mgr:MGG_01571|mgr:MGG_03880|mgr:MGG_05008|mgr:MGG_01230|	2676659|2675286|2676264|2675055|2675286|2684061|2682198|2679517|2677367|2675286|2679432|	http://www.genome.jp/kegg-bin/show_pathway?mgr00350/mgr:MGG_01571%09red/mgr:MGG_05914%09red/mgr:MGG_00057%09red/mgr:MGG_05008%09red/mgr:MGG_03332%09red/mgr:MGG_01230%09red/mgr:MGG_03880%09red/mgr:MGG_10585%09red/mgr:MGG_10751%09red
Degradation of aromatic compounds	KEGG PATHWAY	mgr01220	9	20	0.000263536	0.00988261	evm.model.000006Farrow.1361|evm.model.000003Farrow.1320|evm.model.000003Farrow.1227|evm.model.000005Farrow.980|evm.model.000001Farrow.1939|evm.model.000008Farrow.1250|evm.model.000005Farrow.284|evm.model.000003Farrow.2199|evm.model.000005Farrow.1625	mgr:MGG_00057|mgr:MGG_06577|mgr:MGG_03773|mgr:MGG_03880|mgr:MGG_08293|mgr:MGG_05984|mgr:MGG_04240|mgr:MGG_00220|mgr:MGG_04166|	2675055|2684732|2677415|2677367|2678518|2683991|2677514|2674858|2677321|	http://www.genome.jp/kegg-bin/show_pathway?mgr01220/mgr:MGG_00057%09red/mgr:MGG_04166%09red/mgr:MGG_05984%09red/mgr:MGG_06577%09red/mgr:MGG_03773%09red/mgr:MGG_04240%09red/mgr:MGG_03880%09red/mgr:MGG_00220%09red/mgr:MGG_08293%09red
beta-Alanine metabolism	KEGG PATHWAY	mgr00410	8	18	0.000621563	0.0155391	evm.model.000008Farrow.1385|evm.model.000008Farrow.371|evm.model.000009Farrow.508|evm.model.000000Farrow.2420|evm.model.000009Farrow.510|evm.model.000000Farrow.1806|evm.model.000000Farrow.1807|evm.model.000000Farrow.257	mgr:MGG_03332|mgr:MGG_10751|mgr:MGG_05008|mgr:MGG_05008|mgr:MGG_01662|mgr:MGG_01606|mgr:MGG_01606|mgr:MGG_05008|	2676659|2676264|2675286|2675286|2679339|2679307|2679307|2675286|	http://www.genome.jp/kegg-bin/show_pathway?mgr00410/mgr:MGG_01606%09red/mgr:MGG_01662%09red/mgr:MGG_05008%09red/mgr:MGG_03332%09red/mgr:MGG_10751%09red
Phenylalanine metabolism	KEGG PATHWAY	mgr00360	6	20	0.0138961	0.260551	evm.model.000008Farrow.1385|evm.model.000008Farrow.371|evm.model.000009Farrow.508|evm.model.000000Farrow.2420|evm.model.000009Farrow.181|evm.model.000000Farrow.257	mgr:MGG_03332|mgr:MGG_10751|mgr:MGG_05008|mgr:MGG_05008|mgr:MGG_03462|mgr:MGG_05008|	2676659|2676264|2675286|2675286|2676837|2675286|	http://www.genome.jp/kegg-bin/show_pathway?mgr00360/mgr:MGG_03462%09red/mgr:MGG_05008%09red/mgr:MGG_03332%09red/mgr:MGG_10751%09red
Butanoate metabolism	KEGG PATHWAY	mgr00650	6	22	0.019894	0.29841	evm.model.000008Farrow.113|evm.model.000009Farrow.510|evm.model.000004Farrow.1323|evm.model.000002Farrow.1407|evm.model.000001Farrow.1984|evm.model.000003Farrow.2266	mgr:MGG_11480|mgr:MGG_01662|mgr:MGG_09715|mgr:MGG_01713|mgr:MGG_09715|mgr:MGG_01230|	5050640|2679339|2680669|2679353|2680669|2679432|	http://www.genome.jp/kegg-bin/show_pathway?mgr00650/mgr:MGG_11480%09red/mgr:MGG_01662%09red/mgr:MGG_01713%09red/mgr:MGG_09715%09red/mgr:MGG_01230%09red
Pentose and glucuronate interconversions	KEGG PATHWAY	mgr00040	5	19	0.0365879	0.369337	evm.model.000008Farrow.1275|evm.model.000009Farrow.144|evm.model.000003Farrow.2199|evm.model.000002Farrow.984|evm.model.000006Farrow.635	mgr:MGG_01176|mgr:MGG_01231|mgr:MGG_00220|mgr:MGG_07462|mgr:MGG_08752|	2679277|2679433|2674858|2683382|2678934|	http://www.genome.jp/kegg-bin/show_pathway?mgr00040/mgr:MGG_08752%09red/mgr:MGG_01176%09red/mgr:MGG_00220%09red/mgr:MGG_07462%09red/mgr:MGG_01231%09red
Linoleic acid metabolism	KEGG PATHWAY	mgr00591	3	7	0.0387697	0.369337	evm.model.000002Farrow.1407|evm.model.000001Farrow.1984|evm.model.000004Farrow.1323	mgr:MGG_01713|mgr:MGG_09715|mgr:MGG_09715|	2679353|2680669|2680669|	http://www.genome.jp/kegg-bin/show_pathway?mgr00591/mgr:MGG_01713%09red/mgr:MGG_09715%09red
Metabolic pathways	KEGG PATHWAY	mgr01100	77	734	0.039396	0.369337	evm.model.000006Farrow.1495|evm.model.000003Farrow.1097|evm.model.000002Farrow.2123|evm.model.000006Farrow.1361|evm.model.000006Farrow.1494|evm.model.000001Farrow.1505|evm.model.000001Farrow.1362|evm.model.000009Farrow.144|evm.model.000005Farrow.980|evm.model.000002Farrow.1267|evm.model.000001Farrow.1939|evm.model.000002Farrow.1260|evm.model.000009Farrow.271|evm.model.000008Farrow.732|evm.model.0…	mgr:MGG_02616|mgr:MGG_11574|mgr:MGG_04014|mgr:MGG_00057|mgr:MGG_02617|mgr:MGG_03244|mgr:MGG_12760|mgr:MGG_01231|mgr:MGG_03880|mgr:MGG_01507|mgr:MGG_08293|mgr:MGG_01837|mgr:MGG_04229|mgr:MGG_00223|mgr:MGG_05252|mgr:MGG_06278|mgr:MGG_03765|mgr:MGG_02130|mgr:MGG_05008|mgr:MGG_08802|mgr:MGG_07086|mgr:MGG_07547|mgr:MGG_09541|mgr:MGG_02986|mgr:MGG_01606|mgr:MGG_01606|mgr:MGG_17371|mgr:MGG_00758|mgr:MGG…	2682815|5050728|2677447|2675055|2682816|2676860|5050134|2679433|2677367|2679271|2678518|2679404|2677564|2674368|2675753|2684433|2677407|2681253|2675286|2678968|2682971|2683467|2680496|2682539|2679307|2679307|12984041|2674748|2685130|5048780|2681806|2681694|2676659|2680669|5050982|12985076|2679051|2678165|2677321|2675286|2684061|2675117|2682198|2677899|2679517|2677148|2680669|2678934|2675098|26750…	http://www.genome.jp/kegg-bin/show_pathway?mgr01100/mgr:MGG_03244%09red/mgr:MGG_01606%09red/mgr:MGG_04240%09red/mgr:MGG_06466%09red/mgr:MGG_04500%09red/mgr:MGG_02130%09red/mgr:MGG_17513%09red/mgr:MGG_00758%09red/mgr:MGG_04516%09red/mgr:MGG_17371%09red/mgr:MGG_04166%09red/mgr:MGG_00057%09red/mgr:MGG_01438%09red/mgr:MGG_09541%09red/mgr:MGG_01507%09red/mgr:MGG_03880%09red/mgr:MGG_08622%09red/mgr:MGG…
Glycolysis / Gluconeogenesis	KEGG PATHWAY	mgr00010	7	39	0.0672794	0.447363	evm.model.000009Farrow.508|evm.model.000006Farrow.1361|evm.model.000000Farrow.2420|evm.model.000005Farrow.980|evm.model.000000Farrow.257|evm.model.000003Farrow.2199|evm.model.000008Farrow.732	mgr:MGG_05008|mgr:MGG_00057|mgr:MGG_05008|mgr:MGG_03880|mgr:MGG_05008|mgr:MGG_00220|mgr:MGG_00223|	2675286|2675055|2675286|2677367|2675286|2674858|2674368|	http://www.genome.jp/kegg-bin/show_pathway?mgr00010/mgr:MGG_00223%09red/mgr:MGG_03880%09red/mgr:MGG_00057%09red/mgr:MGG_05008%09red/mgr:MGG_00220%09red
N-Glycan biosynthesis	KEGG PATHWAY	mgr00510	6	31	0.0677135	0.447363	evm.model.000009Farrow.1337|evm.model.000000Farrow.1166|evm.model.000005Farrow.774|evm.model.000003Farrow.1351|evm.model.000006Farrow.1026|evm.model.000000Farrow.1689	mgr:MGG_04500|mgr:MGG_04516|mgr:MGG_04773|mgr:MGG_10179|mgr:MGG_02821|mgr:MGG_09287|	2678165|2678034|2677899|2681806|2682374|2680211|	http://www.genome.jp/kegg-bin/show_pathway?mgr00510/mgr:MGG_04773%09red/mgr:MGG_09287%09red/mgr:MGG_02821%09red/mgr:MGG_04516%09red/mgr:MGG_04500%09red/mgr:MGG_10179%09red
Starch and sucrose metabolism	KEGG PATHWAY	mgr00500	7	40	0.0739564	0.447363	evm.model.000000Farrow.1982|evm.model.000001Farrow.527|evm.model.000000Farrow.870|evm.model.000006Farrow.635|evm.model.000004Farrow.730|evm.model.000004Farrow.731|evm.model.000000Farrow.325	mgr:MGG_07547|mgr:MGG_09640|mgr:MGG_06512|mgr:MGG_08752|mgr:MGG_01096|mgr:MGG_01096|mgr:MGG_10083|	2683467|2680654|2684667|2678934|2675098|2675098|2681694|	http://www.genome.jp/kegg-bin/show_pathway?mgr00500/mgr:MGG_09640%09red/mgr:MGG_10083%09red/mgr:MGG_07547%09red/mgr:MGG_01096%09red/mgr:MGG_08752%09red/mgr:MGG_06512%09red
Histidine metabolism	KEGG PATHWAY	mgr00340	3	10	0.0775131	0.447363	evm.model.000000Farrow.257|evm.model.000000Farrow.2420|evm.model.000009Farrow.508	mgr:MGG_05008|mgr:MGG_05008|mgr:MGG_05008|	2675286|2675286|2675286|	http://www.genome.jp/kegg-bin/show_pathway?mgr00340/mgr:MGG_05008%09red
Propanoate metabolism	KEGG PATHWAY	mgr00640	4	17	0.07887	0.447363	evm.model.000000Farrow.1806|evm.model.000000Farrow.1807|evm.model.000009Farrow.510|evm.model.000009Farrow.805	mgr:MGG_01606|mgr:MGG_01606|mgr:MGG_01662|mgr:MGG_00689|	2679307|2679307|2679339|2675134|	http://www.genome.jp/kegg-bin/show_pathway?mgr00640/mgr:MGG_00689%09red/mgr:MGG_01606%09red/mgr:MGG_01662%09red
Glycerolipid metabolism	KEGG PATHWAY	mgr00561	5	25	0.0835078	0.447363	evm.model.000008Farrow.411|evm.model.000002Farrow.2123|evm.model.000003Farrow.2199|evm.model.000001Farrow.735|evm.model.000001Farrow.1990	mgr:MGG_04014|mgr:MGG_04014|mgr:MGG_00220|mgr:MGG_02130|mgr:MGG_10005|	2677447|2677447|2674858|2681253|2681028|	http://www.genome.jp/kegg-bin/show_pathway?mgr00561/mgr:MGG_04014%09red/mgr:MGG_02130%09red/mgr:MGG_10005%09red/mgr:MGG_00220%09red
Riboflavin metabolism	KEGG PATHWAY	mgr00740	4	20	0.116575	0.582876	evm.model.000001Farrow.573|evm.model.000005Farrow.726|evm.model.000008Farrow.1233|evm.model.000000Farrow.1266	mgr:MGG_01571|mgr:MGG_05139|mgr:MGG_05914|mgr:MGG_10585|	2679517|2675651|2684061|2682198|	http://www.genome.jp/kegg-bin/show_pathway?mgr00740/mgr:MGG_01571%09red/mgr:MGG_05914%09red/mgr:MGG_05139%09red/mgr:MGG_10585%09red
Fructose and mannose metabolism	KEGG PATHWAY	mgr00051	5	31	0.151357	0.659139	evm.model.000008Farrow.732|evm.model.000009Farrow.144|evm.model.000001Farrow.1984|evm.model.000004Farrow.1323|evm.model.000002Farrow.1407	mgr:MGG_00223|mgr:MGG_01231|mgr:MGG_09715|mgr:MGG_09715|mgr:MGG_01713|	2674368|2679433|2680669|2680669|2679353|	http://www.genome.jp/kegg-bin/show_pathway?mgr00051/mgr:MGG_00223%09red/mgr:MGG_01713%09red/mgr:MGG_09715%09red/mgr:MGG_01231%09red
Inositol phosphate metabolism	KEGG PATHWAY	mgr00562	3	15	0.165958	0.659139	evm.model.000000Farrow.1806|evm.model.000000Farrow.1807|evm.model.000005Farrow.520	mgr:MGG_01606|mgr:MGG_01606|mgr:MGG_04834|	2679307|2679307|2678144|	http://www.genome.jp/kegg-bin/show_pathway?mgr00562/mgr:MGG_01606%09red/mgr:MGG_04834%09red
Cyanoamino acid metabolism	KEGG PATHWAY	mgr00460	3	16	0.186242	0.659139	evm.model.000009Farrow.604|evm.model.000003Farrow.129|evm.model.000009Farrow.271	mgr:MGG_09541|mgr:MGG_17823|mgr:MGG_04229|	2680496|12987294|2677564|	http://www.genome.jp/kegg-bin/show_pathway?mgr00460/mgr:MGG_09541%09red/mgr:MGG_17823%09red/mgr:MGG_04229%09red
Proteasome	KEGG PATHWAY	mgr03050	5	34	0.19183	0.659139	evm.model.000000Farrow.2016|evm.model.000005Farrow.1586|evm.model.000002Farrow.1745|evm.model.000005Farrow.587|evm.model.000003Farrow.1437	mgr:MGG_04529|mgr:MGG_05064|mgr:MGG_04147|mgr:MGG_04506|mgr:MGG_06472|	2677825|2675409|2677626|2678171|2684627|	http://www.genome.jp/kegg-bin/show_pathway?mgr03050/mgr:MGG_04506%09red/mgr:MGG_04147%09red/mgr:MGG_05064%09red/mgr:MGG_04529%09red/mgr:MGG_06472%09red
Methane metabolism	KEGG PATHWAY	mgr00680	4	25	0.192854	0.659139	evm.model.000008Farrow.411|evm.model.000002Farrow.707|evm.model.000002Farrow.2123|evm.model.000008Farrow.732	mgr:MGG_04014|mgr:MGG_04034|mgr:MGG_04014|mgr:MGG_00223|	2677447|2677148|2677447|2674368|	http://www.genome.jp/kegg-bin/show_pathway?mgr00680/mgr:MGG_00223%09red/mgr:MGG_04014%09red/mgr:MGG_04034%09red
Valine, leucine and isoleucine degradation	KEGG PATHWAY	mgr00280	4	26	0.209677	0.659139	evm.model.000000Farrow.1806|evm.model.000000Farrow.1807|evm.model.000009Farrow.510|evm.model.000008Farrow.113	mgr:MGG_01606|mgr:MGG_01606|mgr:MGG_01662|mgr:MGG_11480|	2679307|2679307|2679339|5050640|	http://www.genome.jp/kegg-bin/show_pathway?mgr00280/mgr:MGG_01606%09red/mgr:MGG_11480%09red/mgr:MGG_01662%09red
Sulfur relay system	KEGG PATHWAY	mgr04122	2	9	0.214374	0.659139	evm.model.000000Farrow.2360|evm.model.000006Farrow.231	mgr:MGG_17371|mgr:MGG_02710|	12984041|2682310|	http://www.genome.jp/kegg-bin/show_pathway?mgr04122/mgr:MGG_17371%09red/mgr:MGG_02710%09red
Arginine and proline metabolism	KEGG PATHWAY	mgr00330	5	36	0.220714	0.659139	evm.model.000003Farrow.1097|evm.model.000001Farrow.1751|evm.model.000009Farrow.181|evm.model.000000Farrow.2384|evm.model.000002Farrow.1267	mgr:MGG_11574|mgr:MGG_17513|mgr:MGG_03462|mgr:MGG_06278|mgr:MGG_01507|	5050728|12985076|2676837|2684433|2679271|	http://www.genome.jp/kegg-bin/show_pathway?mgr00330/mgr:MGG_11574%09red/mgr:MGG_03462%09red/mgr:MGG_01507%09red/mgr:MGG_17513%09red/mgr:MGG_06278%09red
Various types of N-glycan biosynthesis	KEGG PATHWAY	mgr00513	4	27	0.226896	0.659139	evm.model.000009Farrow.1337|evm.model.000006Farrow.1026|evm.model.000000Farrow.1689|evm.model.000005Farrow.774	mgr:MGG_04500|mgr:MGG_02821|mgr:MGG_09287|mgr:MGG_04773|	2678165|2682374|2680211|2677899|	http://www.genome.jp/kegg-bin/show_pathway?mgr00513/mgr:MGG_04773%09red/mgr:MGG_04500%09red/mgr:MGG_09287%09red/mgr:MGG_02821%09red
Alanine, aspartate and glutamate metabolism	KEGG PATHWAY	mgr00250	4	27	0.226896	0.659139	evm.model.000009Farrow.271|evm.model.000001Farrow.1751|evm.model.000009Farrow.510|evm.model.000003Farrow.2266	mgr:MGG_04229|mgr:MGG_17513|mgr:MGG_01662|mgr:MGG_01230|	2677564|12985076|2679339|2679432|	http://www.genome.jp/kegg-bin/show_pathway?mgr00250/mgr:MGG_17513%09red/mgr:MGG_01662%09red/mgr:MGG_04229%09red/mgr:MGG_01230%09red
Terpenoid backbone biosynthesis	KEGG PATHWAY	mgr00900	3	18	0.228501	0.659139	evm.model.000002Farrow.636|evm.model.000008Farrow.1163|evm.model.000007Farrow.348	mgr:MGG_06951|mgr:MGG_09750|mgr:MGG_00758|	2685124|2680749|2674748|	http://www.genome.jp/kegg-bin/show_pathway?mgr00900/mgr:MGG_00758%09red/mgr:MGG_09750%09red/mgr:MGG_06951%09red
Homologous recombination	KEGG PATHWAY	mgr03440	3	19	0.250265	0.695182	evm.model.000009Farrow.524|evm.model.000000Farrow.1708|evm.model.000005Farrow.1586	mgr:MGG_08585|mgr:MGG_05700|mgr:MGG_05064|	2678699|2676105|2675409|	http://www.genome.jp/kegg-bin/show_pathway?mgr03440/mgr:MGG_05700%09red/mgr:MGG_05064%09red/mgr:MGG_08585%09red
Protein processing in endoplasmic reticulum	KEGG PATHWAY	mgr04141	8	74	0.321432	0.844731	evm.model.000009Farrow.1337|evm.model.000005Farrow.484|evm.model.000008Farrow.789|evm.model.000005Farrow.774|evm.model.000009Farrow.574|evm.model.000006Farrow.1026|evm.model.000000Farrow.1689|evm.model.000005Farrow.814	mgr:MGG_04500|mgr:MGG_10843|mgr:MGG_14666|mgr:MGG_04773|mgr:MGG_07502|mgr:MGG_02821|mgr:MGG_09287|mgr:MGG_02503|	2678165|2676356|5050789|2677899|2683422|2682374|2680211|2681600|	http://www.genome.jp/kegg-bin/show_pathway?mgr04141/mgr:MGG_04773%09red/mgr:MGG_14666%09red/mgr:MGG_09287%09red/mgr:MGG_02821%09red/mgr:MGG_04500%09red/mgr:MGG_10843%09red/mgr:MGG_07502%09red/mgr:MGG_02503%09red
Glyoxylate and dicarboxylate metabolism	KEGG PATHWAY	mgr00630	3	23	0.33931	0.844731	evm.model.000006Farrow.1495|evm.model.000002Farrow.707|evm.model.000006Farrow.1494	mgr:MGG_02616|mgr:MGG_04034|mgr:MGG_02617|	2682815|2677148|2682816|	http://www.genome.jp/kegg-bin/show_pathway?mgr00630/mgr:MGG_04034%09red/mgr:MGG_02616%09red/mgr:MGG_02617%09red
Carbon metabolism	KEGG PATHWAY	mgr01200	10	99	0.360335	0.844731	evm.model.000006Farrow.1495|evm.model.000006Farrow.1494|evm.model.000002Farrow.2123|evm.model.000008Farrow.411|evm.model.000000Farrow.1806|evm.model.000000Farrow.1807|evm.model.000008Farrow.1250|evm.model.000002Farrow.707|evm.model.000008Farrow.732|evm.model.000002Farrow.1575	mgr:MGG_02616|mgr:MGG_02617|mgr:MGG_04014|mgr:MGG_04014|mgr:MGG_01606|mgr:MGG_01606|mgr:MGG_05984|mgr:MGG_04034|mgr:MGG_00223|mgr:MGG_06466|	2682815|2682816|2677447|2677447|2679307|2679307|2683991|2677148|2674368|2684621|	http://www.genome.jp/kegg-bin/show_pathway?mgr01200/mgr:MGG_01606%09red/mgr:MGG_04014%09red/mgr:MGG_05984%09red/mgr:MGG_06466%09red/mgr:MGG_02616%09red/mgr:MGG_02617%09red/mgr:MGG_00223%09red/mgr:MGG_04034%09red
Nitrogen metabolism	KEGG PATHWAY	mgr00910	2	14	0.365052	0.844731	evm.model.000000Farrow.1603|evm.model.000002Farrow.1277	mgr:MGG_13793|mgr:MGG_06062|	5049012|2684247|	http://www.genome.jp/kegg-bin/show_pathway?mgr00910/mgr:MGG_13793%09red/mgr:MGG_06062%09red
Synthesis and degradation of ketone bodies	KEGG PATHWAY	mgr00072	1	5	0.390367	0.844731	evm.model.000008Farrow.113	mgr:MGG_11480|	5050640|	http://www.genome.jp/kegg-bin/show_pathway?mgr00072/mgr:MGG_11480%09red
Ascorbate and aldarate metabolism	KEGG PATHWAY	mgr00053	1	5	0.390367	0.844731	evm.model.000008Farrow.1250	mgr:MGG_05984|	2683991|	http://www.genome.jp/kegg-bin/show_pathway?mgr00053/mgr:MGG_05984%09red
Thiamine metabolism	KEGG PATHWAY	mgr00730	1	5	0.390367	0.844731	evm.model.000000Farrow.2360	mgr:MGG_17371|	12984041|	http://www.genome.jp/kegg-bin/show_pathway?mgr00730/mgr:MGG_17371%09red
Sulfur metabolism	KEGG PATHWAY	mgr00920	2	15	0.394208	0.844731	evm.model.000006Farrow.1102|evm.model.000002Farrow.1575	mgr:MGG_03662|mgr:MGG_06466|	2676531|2684621|	http://www.genome.jp/kegg-bin/show_pathway?mgr00920/mgr:MGG_03662%09red/mgr:MGG_06466%09red
Fatty acid degradation	KEGG PATHWAY	mgr00071	2	16	0.422739	0.880706	evm.model.000005Farrow.980|evm.model.000006Farrow.1361	mgr:MGG_03880|mgr:MGG_00057|	2677367|2675055|	http://www.genome.jp/kegg-bin/show_pathway?mgr00071/mgr:MGG_03880%09red/mgr:MGG_00057%09red
Protein export	KEGG PATHWAY	mgr03060	2	18	0.477611	0.942652	evm.model.000005Farrow.814|evm.model.000005Farrow.1607	mgr:MGG_02503|mgr:MGG_17533|	2681600|12985126|	http://www.genome.jp/kegg-bin/show_pathway?mgr03060/mgr:MGG_17533%09red/mgr:MGG_02503%09red
Glycosylphosphatidylinositol(GPI)-anchor biosynthesis	KEGG PATHWAY	mgr00563	2	18	0.477611	0.942652	evm.model.000003Farrow.1351|evm.model.000002Farrow.1260	mgr:MGG_10179|mgr:MGG_01837|	2681806|2679404|	http://www.genome.jp/kegg-bin/show_pathway?mgr00563/mgr:MGG_01837%09red/mgr:MGG_10179%09red
Peroxisome	KEGG PATHWAY	mgr04146	4	42	0.499451	0.944981	evm.model.000000Farrow.2036|evm.model.000001Farrow.1138|evm.model.000000Farrow.1536|evm.model.000000Farrow.1345	mgr:MGG_09299|mgr:MGG_06981|mgr:MGG_00145|mgr:MGG_00529|	2680162|2685154|2675212|2674587|	http://www.genome.jp/kegg-bin/show_pathway?mgr04146/mgr:MGG_09299%09red/mgr:MGG_00529%09red/mgr:MGG_06981%09red/mgr:MGG_00145%09red
Arachidonic acid metabolism	KEGG PATHWAY	mgr00590	1	8	0.524135	0.944981	evm.model.000009Farrow.604	mgr:MGG_09541|	2680496|	http://www.genome.jp/kegg-bin/show_pathway?mgr00590/mgr:MGG_09541%09red
Taurine and hypotaurine metabolism	KEGG PATHWAY	mgr00430	1	8	0.524135	0.944981	evm.model.000009Farrow.604	mgr:MGG_09541|	2680496|	http://www.genome.jp/kegg-bin/show_pathway?mgr00430/mgr:MGG_09541%09red
Phenylalanine, tyrosine and tryptophan biosynthesis	KEGG PATHWAY	mgr00400	2	20	0.529189	0.944981	evm.model.000001Farrow.1362|evm.model.000007Farrow.164	mgr:MGG_12760|mgr:MGG_01438|	5050134|2679190|	http://www.genome.jp/kegg-bin/show_pathway?mgr00400/mgr:MGG_12760%09red/mgr:MGG_01438%09red
Fatty acid biosynthesis	KEGG PATHWAY	mgr00061	1	9	0.561868	0.977999	evm.model.000007Farrow.24	mgr:MGG_07216|	2683104|	http://www.genome.jp/kegg-bin/show_pathway?mgr00061/mgr:MGG_07216%09red
Glutathione metabolism	KEGG PATHWAY	mgr00480	2	22	0.577206	0.977999	evm.model.000009Farrow.604|evm.model.000008Farrow.579	mgr:MGG_09541|mgr:MGG_00771|	2680496|2675072|	http://www.genome.jp/kegg-bin/show_pathway?mgr00480/mgr:MGG_09541%09red/mgr:MGG_00771%09red
Biosynthesis of unsaturated fatty acids	KEGG PATHWAY	mgr01040	1	10	0.596618	0.977999	evm.model.000007Farrow.24	mgr:MGG_07216|	2683104|	http://www.genome.jp/kegg-bin/show_pathway?mgr01040/mgr:MGG_07216%09red
Pentose phosphate pathway	KEGG PATHWAY	mgr00030	2	23	0.59984	0.977999	evm.model.000008Farrow.1250|evm.model.000008Farrow.732	mgr:MGG_05984|mgr:MGG_00223|	2683991|2674368|	http://www.genome.jp/kegg-bin/show_pathway?mgr00030/mgr:MGG_00223%09red/mgr:MGG_05984%09red
Meiosis - yeast	KEGG PATHWAY	mgr04113	4	54	0.685037	0.996216	evm.model.000007Farrow.844|evm.model.000001Farrow.1423|evm.model.000000Farrow.1674|evm.model.000005Farrow.200	mgr:MGG_17052|mgr:MGG_03910|mgr:MGG_01614|mgr:MGG_03314|	12984360|2677486|2679315|2676668|	http://www.genome.jp/kegg-bin/show_pathway?mgr04113/mgr:MGG_01614%09red/mgr:MGG_03910%09red/mgr:MGG_17052%09red/mgr:MGG_03314%09red
Oxidative phosphorylation	KEGG PATHWAY	mgr00190	5	73	0.751064	0.996216	evm.model.000005Farrow.1230|evm.model.000000Farrow.1813|evm.model.000004Farrow.691|evm.model.000001Farrow.1505|Novel00949	mgr:MGG_12387|mgr:MGG_15739|mgr:MGG_07086|mgr:MGG_03244|mgr:MGG_13815|	5050982|12984694|2682971|2676860|2678029|	http://www.genome.jp/kegg-bin/show_pathway?mgr00190/mgr:MGG_03244%09red/mgr:MGG_12387%09red/mgr:MGG_15739%09red/mgr:MGG_13815%09red/mgr:MGG_07086%09red
Cell cycle - yeast	KEGG PATHWAY	mgr04111	5	75	0.770709	0.996216	evm.model.000002Farrow.1146|evm.model.000001Farrow.1423|evm.model.000000Farrow.1674|evm.model.000005Farrow.200|evm.model.000007Farrow.844	mgr:MGG_04000|mgr:MGG_03910|mgr:MGG_01614|mgr:MGG_03314|mgr:MGG_17052|	2677250|2677486|2679315|2676668|12984360|	http://www.genome.jp/kegg-bin/show_pathway?mgr04111/mgr:MGG_01614%09red/mgr:MGG_04000%09red/mgr:MGG_03910%09red/mgr:MGG_17052%09red/mgr:MGG_03314%09red
Pyruvate metabolism	KEGG PATHWAY	mgr00620	2	33	0.777434	0.996216	evm.model.000007Farrow.593|evm.model.000002Farrow.1063	mgr:MGG_01202|mgr:MGG_14264|	2679548|5048780|	http://www.genome.jp/kegg-bin/show_pathway?mgr00620/mgr:MGG_01202%09red/mgr:MGG_14264%09red
Lysine degradation	KEGG PATHWAY	mgr00310	1	18	0.791888	0.996216	evm.model.000003Farrow.2266	mgr:MGG_01230|	2679432|	http://www.genome.jp/kegg-bin/show_pathway?mgr00310/mgr:MGG_01230%09red
2-Oxocarboxylic acid metabolism	KEGG PATHWAY	mgr01210	2	35	0.803358	0.996216	evm.model.000002Farrow.1267|evm.model.000006Farrow.1494	mgr:MGG_01507|mgr:MGG_02617|	2679271|2682816|	http://www.genome.jp/kegg-bin/show_pathway?mgr01210/mgr:MGG_01507%09red/mgr:MGG_02617%09red
Steroid biosynthesis	KEGG PATHWAY	mgr00100	1	19	0.808429	0.996216	evm.model.000000Farrow.307	mgr:MGG_03765|	2677407|	http://www.genome.jp/kegg-bin/show_pathway?mgr00100/mgr:MGG_03765%09red
Base excision repair	KEGG PATHWAY	mgr03410	1	19	0.808429	0.996216	evm.model.000001Farrow.458	mgr:MGG_11447|	5050606|	http://www.genome.jp/kegg-bin/show_pathway?mgr03410/mgr:MGG_11447%09red
Glycerophospholipid metabolism	KEGG PATHWAY	mgr00564	2	36	0.815289	0.996216	evm.model.000002Farrow.741|evm.model.000002Farrow.1934	mgr:MGG_07543|mgr:MGG_07037|	2683463|2683051|	http://www.genome.jp/kegg-bin/show_pathway?mgr00564/mgr:MGG_07037%09red/mgr:MGG_07543%09red
Phagosome	KEGG PATHWAY	mgr04145	2	36	0.815289	0.996216	evm.model.000004Farrow.691|evm.model.000001Farrow.1505	mgr:MGG_07086|mgr:MGG_03244|	2682971|2676860|	http://www.genome.jp/kegg-bin/show_pathway?mgr04145/mgr:MGG_03244%09red/mgr:MGG_07086%09red
Glycine, serine and threonine metabolism	KEGG PATHWAY	mgr00260	2	37	0.82657	0.996216	evm.model.000008Farrow.1385|evm.model.000008Farrow.371	mgr:MGG_03332|mgr:MGG_10751|	2676659|2676264|	http://www.genome.jp/kegg-bin/show_pathway?mgr00260/mgr:MGG_03332%09red/mgr:MGG_10751%09red
Galactose metabolism	KEGG PATHWAY	mgr00052	1	22	0.850592	0.996216	evm.model.000000Farrow.1982	mgr:MGG_07547|	2683467|	http://www.genome.jp/kegg-bin/show_pathway?mgr00052/mgr:MGG_07547%09red
Spliceosome	KEGG PATHWAY	mgr03040	5	86	0.858197	0.996216	evm.model.000006Farrow.463|evm.model.000002Farrow.947|evm.model.000006Farrow.1261|evm.model.000002Farrow.398|evm.model.000000Farrow.2013	mgr:MGG_02938|mgr:MGG_03973|mgr:MGG_02997|mgr:MGG_04083|mgr:MGG_00355|	2682491|2677428|2682550|2677512|2674959|	http://www.genome.jp/kegg-bin/show_pathway?mgr03040/mgr:MGG_04083%09red/mgr:MGG_02938%09red/mgr:MGG_00355%09red/mgr:MGG_02997%09red/mgr:MGG_03973%09red
Fatty acid metabolism	KEGG PATHWAY	mgr01212	1	23	0.862478	0.996216	evm.model.000007Farrow.24	mgr:MGG_07216|	2683104|	http://www.genome.jp/kegg-bin/show_pathway?mgr01212/mgr:MGG_07216%09red
Biosynthesis of secondary metabolites	KEGG PATHWAY	mgr01110	20	292	0.872712	0.996216	evm.model.000005Farrow.980|evm.model.000006Farrow.1494|evm.model.000000Farrow.307|evm.model.000009Farrow.271|evm.model.000008Farrow.371|evm.model.000006Farrow.1361|evm.model.000002Farrow.447|evm.model.000008Farrow.1233|evm.model.000007Farrow.164|evm.model.000001Farrow.1362|evm.model.000008Farrow.1385|evm.model.000000Farrow.1266|evm.model.000001Farrow.573|evm.model.000002Farrow.1267|evm.model.0000…	mgr:MGG_03880|mgr:MGG_02617|mgr:MGG_03765|mgr:MGG_04229|mgr:MGG_10751|mgr:MGG_00057|mgr:MGG_08622|mgr:MGG_05914|mgr:MGG_01438|mgr:MGG_12760|mgr:MGG_03332|mgr:MGG_10585|mgr:MGG_01571|mgr:MGG_01507|mgr:MGG_09750|mgr:MGG_00223|mgr:MGG_06957|mgr:MGG_00220|mgr:MGG_00758|mgr:MGG_05984|	2677367|2682816|2677407|2677564|2676264|2675055|2679051|2684061|2679190|5050134|2676659|2682198|2679517|2679271|2680749|2674368|2685130|2674858|2674748|2683991|	http://www.genome.jp/kegg-bin/show_pathway?mgr01110/mgr:MGG_03880%09red/mgr:MGG_05984%09red/mgr:MGG_01571%09red/mgr:MGG_05914%09red/mgr:MGG_00758%09red/mgr:MGG_04229%09red/mgr:MGG_08622%09red/mgr:MGG_06957%09red/mgr:MGG_12760%09red/mgr:MGG_03765%09red/mgr:MGG_00057%09red/mgr:MGG_01438%09red/mgr:MGG_02617%09red/mgr:MGG_00223%09red/mgr:MGG_01507%09red/mgr:MGG_00220%09red/mgr:MGG_09750%09red/mgr:MGG…
RNA transport	KEGG PATHWAY	mgr03013	5	90	0.882227	0.996216	evm.model.000008Farrow.789|evm.model.000001Farrow.1158|evm.model.000000Farrow.764|evm.model.000002Farrow.388|evm.model.000001Farrow.2294	mgr:MGG_14666|mgr:MGG_17732|mgr:MGG_08911|mgr:MGG_07326|mgr:MGG_03004|	5050789|12987114|2679897|2683222|2682557|	http://www.genome.jp/kegg-bin/show_pathway?mgr03013/mgr:MGG_08911%09red/mgr:MGG_17732%09red/mgr:MGG_14666%09red/mgr:MGG_07326%09red/mgr:MGG_03004%09red
Tryptophan metabolism	KEGG PATHWAY	mgr00380	1	26	0.892772	0.996216	evm.model.000009Farrow.181	mgr:MGG_03462|	2676837|	http://www.genome.jp/kegg-bin/show_pathway?mgr00380/mgr:MGG_03462%09red
Citrate cycle (TCA cycle)	KEGG PATHWAY	mgr00020	1	26	0.892772	0.996216	evm.model.000006Farrow.1494	mgr:MGG_02617|	2682816|	http://www.genome.jp/kegg-bin/show_pathway?mgr00020/mgr:MGG_02617%09red
Pyrimidine metabolism	KEGG PATHWAY	mgr00240	3	62	0.898443	0.996216	evm.model.000002Farrow.671|evm.model.000000Farrow.401|evm.model.000002Farrow.447	mgr:MGG_00706|mgr:MGG_05252|mgr:MGG_08622|	2675117|2675753|2679051|	http://www.genome.jp/kegg-bin/show_pathway?mgr00240/mgr:MGG_05252%09red/mgr:MGG_08622%09red/mgr:MGG_00706%09red
MAPK signaling pathway - yeast	KEGG PATHWAY	mgr04011	1	27	0.90131	0.996216	evm.model.000003Farrow.1073	mgr:MGG_06452|	2684607|	http://www.genome.jp/kegg-bin/show_pathway?mgr04011/mgr:MGG_06452%09red
RNA degradation	KEGG PATHWAY	mgr03018	2	46	0.903283	0.996216	evm.model.000006Farrow.463|evm.model.000000Farrow.2013	mgr:MGG_02938|mgr:MGG_00355|	2682491|2674959|	http://www.genome.jp/kegg-bin/show_pathway?mgr03018/mgr:MGG_02938%09red/mgr:MGG_00355%09red
mRNA surveillance pathway	KEGG PATHWAY	mgr03015	2	48	0.915359	0.996216	evm.model.000005Farrow.133|evm.model.000001Farrow.2294	mgr:MGG_06570|mgr:MGG_03004|	2684725|2682557|	http://www.genome.jp/kegg-bin/show_pathway?mgr03015/mgr:MGG_06570%09red/mgr:MGG_03004%09red
DNA replication	KEGG PATHWAY	mgr03030	1	31	0.929201	0.996216	evm.model.000002Farrow.671	mgr:MGG_00706|	2675117|	http://www.genome.jp/kegg-bin/show_pathway?mgr03030/mgr:MGG_00706%09red
Biosynthesis of amino acids	KEGG PATHWAY	mgr01230	6	116	0.929802	0.996216	evm.model.000006Farrow.1494|evm.model.000001Farrow.1362|evm.model.000002Farrow.1267|evm.model.000008Farrow.732|evm.model.000007Farrow.164|evm.model.000002Farrow.1575	mgr:MGG_02617|mgr:MGG_12760|mgr:MGG_01507|mgr:MGG_00223|mgr:MGG_01438|mgr:MGG_06466|	2682816|5050134|2679271|2674368|2679190|2684621|	http://www.genome.jp/kegg-bin/show_pathway?mgr01230/mgr:MGG_12760%09red/mgr:MGG_01438%09red/mgr:MGG_02617%09red/mgr:MGG_00223%09red/mgr:MGG_01507%09red/mgr:MGG_06466%09red
Cysteine and methionine metabolism	KEGG PATHWAY	mgr00270	1	38	0.960439	0.996771	evm.model.000002Farrow.1575	mgr:MGG_06466|	2684621|	http://www.genome.jp/kegg-bin/show_pathway?mgr00270/mgr:MGG_06466%09red
Amino sugar and nucleotide sugar metabolism	KEGG PATHWAY	mgr00520	1	41	0.969182	0.996771	evm.model.000002Farrow.1747	mgr:MGG_04145|	2677655|	http://www.genome.jp/kegg-bin/show_pathway?mgr00520/mgr:MGG_04145%09red
Purine metabolism	KEGG PATHWAY	mgr00230	3	83	0.971629	0.996771	evm.model.000000Farrow.340|evm.model.000002Farrow.671|evm.model.000002Farrow.447	mgr:MGG_08802|mgr:MGG_00706|mgr:MGG_08622|	2678968|2675117|2679051|	http://www.genome.jp/kegg-bin/show_pathway?mgr00230/mgr:MGG_08802%09red/mgr:MGG_00706%09red/mgr:MGG_08622%09red
Ubiquitin mediated proteolysis	KEGG PATHWAY	mgr04120	1	56	0.991184	0.996771	evm.model.000005Farrow.200	mgr:MGG_03314|	2676668|	http://www.genome.jp/kegg-bin/show_pathway?mgr04120/mgr:MGG_03314%09red
Ribosome biogenesis in eukaryotes	KEGG PATHWAY	mgr03008	1	68	0.996771	0.996771	evm.model.000001Farrow.2169	mgr:MGG_09996|	2681019|	http://www.genome.jp/kegg-bin/show_pathway?mgr03008/mgr:MGG_09996%09red
--------------------
#Term	Database	ID	Input number	Background number	P-Value	Corrected P-Value	Input	KEGG_ID/KO	Entrez_ID	Hyperlink
--------------------
#Term	Database	ID	Input number	Background number	P-Value	Corrected P-Value	Input	KEGG_ID/KO	Entrez_ID	Hyperlink
--------------------

## Sheet: SH_yes_App_no_up
##Databases: KEGG PATHWAY
##Statistical test method: hypergeometric test / Fisher's exact test
##FDR correction method: Benjamini and Hochberg
#Term	Database	ID	Input number	Background number	P-Value	Corrected P-Value	Input	KEGG_ID/KO	Entrez_ID	Hyperlink
Pentose and glucuronate interconversions	KEGG PATHWAY	mgr00040	16	19	1.06272e-07	8.07668e-06	evm.model.000005Farrow.973|evm.model.000005Farrow.972|evm.model.000001Farrow.1776|evm.model.000004Farrow.332|evm.model.000009Farrow.72|evm.model.000005Farrow.1624|evm.model.000000Farrow.2401|evm.model.000007Farrow.1595|evm.model.000004Farrow.83|evm.model.000005Farrow.178|evm.model.000007Farrow.827|evm.model.000002Farrow.2445|evm.model.000000Farrow.945|evm.model.000003Farrow.1786|evm.model.000007F…	mgr:MGG_00618|mgr:MGG_04348|mgr:MGG_04348|mgr:MGG_08938|mgr:MGG_04348|mgr:MGG_08752|mgr:MGG_04348|mgr:MGG_03900|mgr:MGG_04348|mgr:MGG_00618|mgr:MGG_03648|mgr:MGG_08752|mgr:MGG_12860|mgr:MGG_08752|mgr:MGG_01231|mgr:MGG_01176|	2674918|2677541|2677541|2679924|2677541|2678934|2677541|2677194|2677541|2674918|2676633|2678934|5050228|2678934|2679433|2679277|	http://www.genome.jp/kegg-bin/show_pathway?mgr00040/mgr:MGG_08938%09red/mgr:MGG_04348%09red/mgr:MGG_08752%09red/mgr:MGG_00618%09red/mgr:MGG_03648%09red/mgr:MGG_01176%09red/mgr:MGG_03900%09red/mgr:MGG_12860%09red/mgr:MGG_01231%09red
Starch and sucrose metabolism	KEGG PATHWAY	mgr00500	18	40	1.46377e-05	0.000556232	evm.model.000009Farrow.146|evm.model.000005Farrow.973|evm.model.000007Farrow.207|evm.model.000005Farrow.178|evm.model.000009Farrow.82|evm.model.000004Farrow.332|evm.model.000000Farrow.140|evm.model.000005Farrow.1624|evm.model.000005Farrow.1571|evm.model.000004Farrow.392|evm.model.000009Farrow.1292|evm.model.000002Farrow.2445|evm.model.000007Farrow.727|evm.model.000003Farrow.1786|evm.model.000005F…	mgr:MGG_06512|mgr:MGG_00618|mgr:MGG_10083|mgr:MGG_00618|mgr:MGG_08985|mgr:MGG_08938|mgr:MGG_08123|mgr:MGG_08752|mgr:MGG_14303|mgr:MGG_08123|mgr:MGG_08123|mgr:MGG_08752|mgr:MGG_08123|mgr:MGG_08752|mgr:MGG_08123|mgr:MGG_02507|mgr:MGG_01396|mgr:MGG_01396|	2684667|2674918|2681694|2674918|2679970|2679924|2678405|2678934|2682231|2678405|2678405|2678934|2678405|2678934|2678405|2681604|2679138|2679138|	http://www.genome.jp/kegg-bin/show_pathway?mgr00500/mgr:MGG_08938%09red/mgr:MGG_06512%09red/mgr:MGG_08123%09red/mgr:MGG_08752%09red/mgr:MGG_01396%09red/mgr:MGG_08985%09red/mgr:MGG_00618%09red/mgr:MGG_02507%09red/mgr:MGG_14303%09red/mgr:MGG_10083%09red
Degradation of aromatic compounds	KEGG PATHWAY	mgr01220	12	20	5.0055e-05	0.00126806	evm.model.000004Farrow.208|evm.model.000007Farrow.1222|evm.model.000008Farrow.345|evm.model.000009Farrow.417|evm.model.000001Farrow.326|evm.model.000003Farrow.6|evm.model.000004Farrow.966|evm.model.000007Farrow.1440|evm.model.000009Farrow.370|evm.model.000002Farrow.1504|evm.model.000000Farrow.1934|evm.model.000002Farrow.348	mgr:MGG_10014|mgr:MGG_04166|mgr:MGG_08293|mgr:MGG_08983|mgr:MGG_08983|mgr:MGG_00057|mgr:MGG_13928|mgr:MGG_03880|mgr:MGG_06011|mgr:MGG_04166|mgr:MGG_10014|mgr:MGG_06577|	2680971|2677321|2678518|2679968|2679968|2675055|2683904|2677367|2683964|2677321|2680971|2684732|	http://www.genome.jp/kegg-bin/show_pathway?mgr01220/mgr:MGG_08983%09red/mgr:MGG_04166%09red/mgr:MGG_06011%09red/mgr:MGG_13928%09red/mgr:MGG_06577%09red/mgr:MGG_00057%09red/mgr:MGG_10014%09red/mgr:MGG_03880%09red/mgr:MGG_08293%09red
Tyrosine metabolism	KEGG PATHWAY	mgr00350	11	27	0.00132608	0.0251955	evm.model.000005Farrow.1477|evm.model.000002Farrow.2135|evm.model.000003Farrow.2124|evm.model.000009Farrow.370|evm.model.000003Farrow.6|evm.model.000003Farrow.4|evm.model.000000Farrow.1952|evm.model.000007Farrow.1440|evm.model.000007Farrow.228|evm.model.000000Farrow.1495|evm.model.000000Farrow.1487	mgr:MGG_01230|mgr:MGG_08455|mgr:MGG_06169|mgr:MGG_06011|mgr:MGG_00057|mgr:MGG_15019|mgr:MGG_09919|mgr:MGG_03880|mgr:MGG_01270|mgr:MGG_06169|mgr:MGG_08455|	2679432|2678751|2684321|2683964|2675055|12984886|2680889|2677367|2679654|2684321|2678751|	http://www.genome.jp/kegg-bin/show_pathway?mgr00350/mgr:MGG_15019%09red/mgr:MGG_08455%09red/mgr:MGG_06169%09red/mgr:MGG_06011%09red/mgr:MGG_01270%09red/mgr:MGG_09919%09red/mgr:MGG_00057%09red/mgr:MGG_03880%09red/mgr:MGG_01230%09red
Cyanoamino acid metabolism	KEGG PATHWAY	mgr00460	8	16	0.00225692	0.0343053	evm.model.000000Farrow.140|evm.model.000009Farrow.1292|evm.model.000007Farrow.727|evm.model.000004Farrow.392|evm.model.000005Farrow.1275|evm.model.000001Farrow.382|evm.model.000001Farrow.383|evm.model.000003Farrow.1961	mgr:MGG_08123|mgr:MGG_08123|mgr:MGG_08123|mgr:MGG_08123|mgr:MGG_08123|mgr:MGG_01396|mgr:MGG_01396|mgr:MGG_17823|	2678405|2678405|2678405|2678405|2678405|2679138|2679138|12987294|	http://www.genome.jp/kegg-bin/show_pathway?mgr00460/mgr:MGG_01396%09red/mgr:MGG_17823%09red/mgr:MGG_08123%09red
Biosynthesis of secondary metabolites	KEGG PATHWAY	mgr01110	46	292	0.0364211	0.3284	evm.model.000009Farrow.438|evm.model.000003Farrow.2124|evm.model.000009Farrow.370|evm.model.000004Farrow.1176|evm.model.000003Farrow.2140|evm.model.000001Farrow.1709|evm.model.000000Farrow.1495|evm.model.000009Farrow.486|evm.model.000000Farrow.1526|evm.model.000007Farrow.173|evm.model.000002Farrow.2135|evm.model.000003Farrow.331|evm.model.000001Farrow.2031|evm.model.000007Farrow.1440|evm.model.00…	mgr:MGG_16230|mgr:MGG_06169|mgr:MGG_06011|mgr:MGG_05096|mgr:MGG_07884|mgr:MGG_05814|mgr:MGG_06169|mgr:MGG_05480|mgr:MGG_03828|mgr:MGG_03869|mgr:MGG_08455|mgr:MGG_00175|mgr:MGG_11389|mgr:MGG_03880|mgr:MGG_12767|mgr:MGG_00625|mgr:MGG_08123|mgr:MGG_04446|mgr:MGG_03583|mgr:MGG_12392|mgr:MGG_10076|mgr:MGG_03096|mgr:MGG_03828|mgr:MGG_06376|mgr:MGG_03094|mgr:MGG_09919|mgr:MGG_09181|mgr:MGG_08012|mgr:MGG…	12985251|2684321|2683964|2675553|2683811|2684161|2684321|2676134|2677219|2677270|2678751|2674491|5051346|2677367|5050140|2674687|2678405|2678116|2676734|5050985|2681687|2682649|2677219|2684531|2682647|2680889|2680248|2678278|2684479|2675235|2678751|2678405|2679138|2679138|2683014|2679567|2682816|2681089|2675055|2684597|12984886|2677194|2678756|2678405|2678405|2678405|	http://www.genome.jp/kegg-bin/show_pathway?mgr01110/mgr:MGG_06376%09red/mgr:MGG_01067%09red/mgr:MGG_08012%09red/mgr:MGG_00057%09red/mgr:MGG_01892%09red/mgr:MGG_11389%09red/mgr:MGG_08450%09red/mgr:MGG_05096%09red/mgr:MGG_03094%09red/mgr:MGG_15019%09red/mgr:MGG_08123%09red/mgr:MGG_07268%09red/mgr:MGG_16230%09red/mgr:MGG_07884%09red/mgr:MGG_06011%09red/mgr:MGG_09181%09red/mgr:MGG_00625%09red/mgr:MGG…
Metabolic pathways	KEGG PATHWAY	mgr01100	103	734	0.0366749	0.3284	evm.model.000005Farrow.1477|evm.model.000007Farrow.1222|evm.model.000002Farrow.536|evm.model.000000Farrow.2574|evm.model.000004Farrow.881|evm.model.000005Farrow.1571|evm.model.000008Farrow.428|evm.model.000002Farrow.341|evm.model.000000Farrow.1904|evm.model.000001Farrow.710|evm.model.000001Farrow.717|evm.model.000007Farrow.64|evm.model.000003Farrow.1087|Novel00546|evm.model.000009Farrow.486|evm.m…	mgr:MGG_01230|mgr:MGG_04166|mgr:MGG_05890|mgr:MGG_14472|mgr:MGG_08011|mgr:MGG_14303|mgr:MGG_08802|mgr:MGG_14264|mgr:MGG_04446|mgr:MGG_13801|mgr:MGG_01176|mgr:MGG_07216|mgr:MGG_06376|mgr:MGG_09181|mgr:MGG_05480|mgr:MGG_08983|mgr:MGG_13928|mgr:MGG_02616|mgr:MGG_08123|mgr:MGG_05826|mgr:MGG_06011|mgr:MGG_10083|mgr:MGG_10859|mgr:MGG_00175|mgr:MGG_07539|mgr:MGG_07076|mgr:MGG_12767|mgr:MGG_00625|mgr:MGG…	2679432|2677321|2684085|5051789|2678277|2682231|2678968|5048780|2678116|5049018|2679277|2683104|2684531|2680248|2676134|2679968|2683904|2682815|2678405|2684149|2683964|2681694|2676375|2674491|2683459|2682961|5050140|2674687|2678405|2681604|5050985|2681687|2681895|2678934|2681253|2682649|2678278|2681506|2677270|2683014|2678934|2681089|2679924|2675553|2682648|2683811|2684321|2677321|2678518|5051346…	http://www.genome.jp/kegg-bin/show_pathway?mgr01100/mgr:MGG_06376%09red/mgr:MGG_09072%09red/mgr:MGG_07884%09red/mgr:MGG_12154%09red/mgr:MGG_02130%09red/mgr:MGG_07207%09red/mgr:MGG_00779%09red/mgr:MGG_08012%09red/mgr:MGG_04337%09red/mgr:MGG_07216%09red/mgr:MGG_03282%09red/mgr:MGG_04166%09red/mgr:MGG_06095%09red/mgr:MGG_05096%09red/mgr:MGG_01892%09red/mgr:MGG_07539%09red/mgr:MGG_11389%09red/mgr:MGG…
Carbon metabolism	KEGG PATHWAY	mgr01200	19	99	0.0376245	0.3284	evm.model.000009Farrow.903|evm.model.000003Farrow.2139|evm.model.000009Farrow.438|evm.model.000002Farrow.4|evm.model.000003Farrow.331|evm.model.000001Farrow.329|evm.model.000004Farrow.1714|evm.model.000009Farrow.370|evm.model.000002Farrow.168|evm.model.000001Farrow.2462|evm.model.000008Farrow.593|evm.model.000003Farrow.2141|evm.model.000003Farrow.2140|evm.model.000004Farrow.916|evm.model.000008Fa…	mgr:MGG_07268|mgr:MGG_03094|mgr:MGG_16230|mgr:MGG_02617|mgr:MGG_00175|mgr:MGG_07207|mgr:MGG_09072|mgr:MGG_06011|mgr:MGG_06466|mgr:MGG_02616|mgr:MGG_03096|mgr:MGG_03095|mgr:MGG_07884|mgr:MGG_03095|mgr:MGG_09856|mgr:MGG_05480|mgr:MGG_04446|mgr:MGG_12767|mgr:MGG_10076|	2683014|2682647|12985251|2682816|2674491|2683095|2680023|2683964|2684621|2682815|2682649|2682648|2683811|2682648|2680813|2676134|2678116|5050140|2681687|	http://www.genome.jp/kegg-bin/show_pathway?mgr01200/mgr:MGG_05480%09red/mgr:MGG_07207%09red/mgr:MGG_03095%09red/mgr:MGG_03094%09red/mgr:MGG_03096%09red/mgr:MGG_10076%09red/mgr:MGG_07268%09red/mgr:MGG_16230%09red/mgr:MGG_04446%09red/mgr:MGG_02616%09red/mgr:MGG_06011%09red/mgr:MGG_07884%09red/mgr:MGG_00175%09red/mgr:MGG_06466%09red/mgr:MGG_12767%09red/mgr:MGG_02617%09red/mgr:MGG_09072%09red/mgr:MGG…
Glycerolipid metabolism	KEGG PATHWAY	mgr00561	7	25	0.0447344	0.3284	evm.model.000007Farrow.1595|evm.model.000003Farrow.2141|evm.model.000002Farrow.2428|evm.model.000004Farrow.916|evm.model.000005Farrow.1117|evm.model.000006Farrow.846|evm.model.000003Farrow.125	mgr:MGG_03900|mgr:MGG_03095|mgr:MGG_11374|mgr:MGG_03095|mgr:MGG_02130|mgr:MGG_09805|mgr:MGG_02130|	2677194|2682648|5051330|2682648|2681253|2680796|2681253|	http://www.genome.jp/kegg-bin/show_pathway?mgr00561/mgr:MGG_02130%09red/mgr:MGG_11374%09red/mgr:MGG_03900%09red/mgr:MGG_03095%09red/mgr:MGG_09805%09red
Methane metabolism	KEGG PATHWAY	mgr00680	7	25	0.0447344	0.3284	evm.model.000001Farrow.329|evm.model.000004Farrow.1714|evm.model.000009Farrow.370|evm.model.000008Farrow.593|evm.model.000003Farrow.2141|evm.model.000004Farrow.916|evm.model.000008Farrow.420	mgr:MGG_07207|mgr:MGG_09072|mgr:MGG_06011|mgr:MGG_03096|mgr:MGG_03095|mgr:MGG_03095|mgr:MGG_09856|	2683095|2680023|2683964|2682649|2682648|2682648|2680813|	http://www.genome.jp/kegg-bin/show_pathway?mgr00680/mgr:MGG_07207%09red/mgr:MGG_03095%09red/mgr:MGG_03096%09red/mgr:MGG_09072%09red/mgr:MGG_09856%09red/mgr:MGG_06011%09red
Riboflavin metabolism	KEGG PATHWAY	mgr00740	6	20	0.04867	0.3284	evm.model.000002Farrow.2135|evm.model.000003Farrow.2124|evm.model.000001Farrow.1846|evm.model.000003Farrow.2247|evm.model.000000Farrow.1495|evm.model.000000Farrow.1487	mgr:MGG_08455|mgr:MGG_06169|mgr:MGG_06306|mgr:MGG_08305|mgr:MGG_06169|mgr:MGG_08455|	2678751|2684321|2684461|2678503|2684321|2678751|	http://www.genome.jp/kegg-bin/show_pathway?mgr00740/mgr:MGG_06306%09red/mgr:MGG_08305%09red/mgr:MGG_06169%09red/mgr:MGG_08455%09red
Tryptophan metabolism	KEGG PATHWAY	mgr00380	7	26	0.0518526	0.3284	evm.model.000003Farrow.1618|evm.model.000002Farrow.1697|evm.model.000007Farrow.1545|evm.model.000000Farrow.1952|evm.model.000007Farrow.1595|evm.model.000001Farrow.134|evm.model.000005Farrow.1289	mgr:MGG_06442|mgr:MGG_04337|mgr:MGG_05827|mgr:MGG_09919|mgr:MGG_03900|mgr:MGG_09834|mgr:MGG_12767|	2684597|2677580|2684148|2680889|2677194|2680833|5050140|	http://www.genome.jp/kegg-bin/show_pathway?mgr00380/mgr:MGG_09919%09red/mgr:MGG_05827%09red/mgr:MGG_09834%09red/mgr:MGG_04337%09red/mgr:MGG_12767%09red/mgr:MGG_06442%09red/mgr:MGG_03900%09red
Sphingolipid metabolism	KEGG PATHWAY	mgr00600	5	16	0.0620253	0.36198	evm.model.000002Farrow.2428|evm.model.000001Farrow.710|evm.model.000006Farrow.846|evm.model.000002Farrow.536|evm.model.000001Farrow.2416	mgr:MGG_11374|mgr:MGG_13801|mgr:MGG_09805|mgr:MGG_05890|mgr:MGG_10308|	5051330|5049018|2680796|2684085|2681960|	http://www.genome.jp/kegg-bin/show_pathway?mgr00600/mgr:MGG_11374%09red/mgr:MGG_13801%09red/mgr:MGG_05890%09red/mgr:MGG_10308%09red/mgr:MGG_09805%09red
Galactose metabolism	KEGG PATHWAY	mgr00052	6	22	0.0666805	0.36198	evm.model.000002Farrow.536|evm.model.000002Farrow.2428|evm.model.000004Farrow.1368|evm.model.000006Farrow.846|evm.model.000003Farrow.858|evm.model.000001Farrow.710	mgr:MGG_05890|mgr:MGG_11374|mgr:MGG_08012|mgr:MGG_09805|mgr:MGG_02507|mgr:MGG_13801|	2684085|5051330|2678278|2680796|2681604|5049018|	http://www.genome.jp/kegg-bin/show_pathway?mgr00052/mgr:MGG_09805%09red/mgr:MGG_13801%09red/mgr:MGG_11374%09red/mgr:MGG_08012%09red/mgr:MGG_05890%09red/mgr:MGG_02507%09red
Other glycan degradation	KEGG PATHWAY	mgr00511	4	12	0.0791494	0.401023	evm.model.000004Farrow.1610|evm.model.000001Farrow.710|evm.model.000007Farrow.79|evm.model.000002Farrow.536	mgr:MGG_09664|mgr:MGG_13801|mgr:MGG_01178|mgr:MGG_05890|	2680571|5049018|2679279|2684085|	http://www.genome.jp/kegg-bin/show_pathway?mgr00511/mgr:MGG_01178%09red/mgr:MGG_13801%09red/mgr:MGG_05890%09red/mgr:MGG_09664%09red
Fructose and mannose metabolism	KEGG PATHWAY	mgr00051	7	31	0.0976424	0.45004	evm.model.000005Farrow.348|evm.model.000007Farrow.635|evm.model.000003Farrow.2139|evm.model.000005Farrow.1618|evm.model.000008Farrow.593|evm.model.000003Farrow.2140|evm.model.000004Farrow.1748	mgr:MGG_01713|mgr:MGG_01231|mgr:MGG_03094|mgr:MGG_04076|mgr:MGG_03096|mgr:MGG_07884|mgr:MGG_02486|	2679353|2679433|2682647|2677505|2682649|2683811|2681583|	http://www.genome.jp/kegg-bin/show_pathway?mgr00051/mgr:MGG_03094%09red/mgr:MGG_03096%09red/mgr:MGG_01713%09red/mgr:MGG_07884%09red/mgr:MGG_04076%09red/mgr:MGG_02486%09red/mgr:MGG_01231%09red
Arachidonic acid metabolism	KEGG PATHWAY	mgr00590	3	8	0.100667	0.45004	evm.model.000002Farrow.323|evm.model.000004Farrow.108|evm.model.000004Farrow.241	mgr:MGG_10859|mgr:MGG_05826|mgr:MGG_05826|	2676375|2684149|2684149|	http://www.genome.jp/kegg-bin/show_pathway?mgr00590/mgr:MGG_10859%09red/mgr:MGG_05826%09red
Phenylalanine metabolism	KEGG PATHWAY	mgr00360	5	20	0.114886	0.485076	evm.model.000002Farrow.1697|evm.model.000007Farrow.1545|evm.model.000003Farrow.4|evm.model.000000Farrow.1952|evm.model.000001Farrow.134	mgr:MGG_04337|mgr:MGG_05827|mgr:MGG_15019|mgr:MGG_09919|mgr:MGG_09834|	2677580|2684148|12984886|2680889|2680833|	http://www.genome.jp/kegg-bin/show_pathway?mgr00360/mgr:MGG_09919%09red/mgr:MGG_15019%09red/mgr:MGG_09834%09red/mgr:MGG_04337%09red/mgr:MGG_05827%09red
Butanoate metabolism	KEGG PATHWAY	mgr00650	5	22	0.147334	0.569544	evm.model.000005Farrow.348|evm.model.000005Farrow.1477|evm.model.000007Farrow.173|evm.model.000005Farrow.1618|Novel00546	mgr:MGG_01713|mgr:MGG_01230|mgr:MGG_03869|mgr:MGG_04076|mgr:MGG_09181|	2679353|2679432|2677270|2677505|2680248|	http://www.genome.jp/kegg-bin/show_pathway?mgr00650/mgr:MGG_09181%09red/mgr:MGG_01713%09red/mgr:MGG_04076%09red/mgr:MGG_03869%09red/mgr:MGG_01230%09red
Fatty acid degradation	KEGG PATHWAY	mgr00071	4	16	0.151689	0.569544	evm.model.000003Farrow.6|evm.model.000007Farrow.1440|evm.model.000007Farrow.1595|evm.model.000009Farrow.370	mgr:MGG_00057|mgr:MGG_03880|mgr:MGG_03900|mgr:MGG_06011|	2675055|2677367|2677194|2683964|	http://www.genome.jp/kegg-bin/show_pathway?mgr00071/mgr:MGG_03900%09red/mgr:MGG_00057%09red/mgr:MGG_03880%09red/mgr:MGG_06011%09red
Ascorbate and aldarate metabolism	KEGG PATHWAY	mgr00053	2	5	0.162575	0.569544	evm.model.000002Farrow.2341|evm.model.000007Farrow.1595	mgr:MGG_09462|mgr:MGG_03900|	2680505|2677194|	http://www.genome.jp/kegg-bin/show_pathway?mgr00053/mgr:MGG_09462%09red/mgr:MGG_03900%09red
Pentose phosphate pathway	KEGG PATHWAY	mgr00030	5	23	0.164868	0.569544	evm.model.000000Farrow.1904|evm.model.000008Farrow.593|evm.model.000008Farrow.1283|evm.model.000003Farrow.331|evm.model.000003Farrow.2140	mgr:MGG_04446|mgr:MGG_03096|mgr:MGG_10076|mgr:MGG_00175|mgr:MGG_07884|	2678116|2682649|2681687|2674491|2683811|	http://www.genome.jp/kegg-bin/show_pathway?mgr00030/mgr:MGG_07884%09red/mgr:MGG_00175%09red/mgr:MGG_03096%09red/mgr:MGG_04446%09red/mgr:MGG_10076%09red
Glycolysis / Gluconeogenesis	KEGG PATHWAY	mgr00010	7	39	0.204103	0.674428	evm.model.000002Farrow.583|evm.model.000009Farrow.370|evm.model.000003Farrow.6|evm.model.000007Farrow.1440|evm.model.000007Farrow.1595|evm.model.000008Farrow.593|evm.model.000003Farrow.2139	mgr:MGG_01892|mgr:MGG_06011|mgr:MGG_00057|mgr:MGG_03880|mgr:MGG_03900|mgr:MGG_03096|mgr:MGG_03094|	2679567|2683964|2675055|2677367|2677194|2682649|2682647|	http://www.genome.jp/kegg-bin/show_pathway?mgr00010/mgr:MGG_03094%09red/mgr:MGG_03096%09red/mgr:MGG_06011%09red/mgr:MGG_00057%09red/mgr:MGG_01892%09red/mgr:MGG_03880%09red/mgr:MGG_03900%09red
Citrate cycle (TCA cycle)	KEGG PATHWAY	mgr00020	5	26	0.221847	0.702516	evm.model.000009Farrow.903|evm.model.000005Farrow.1289|evm.model.000009Farrow.438|evm.model.000002Farrow.4|evm.model.000009Farrow.486	mgr:MGG_07268|mgr:MGG_12767|mgr:MGG_16230|mgr:MGG_02617|mgr:MGG_05480|	2683014|5050140|12985251|2682816|2676134|	http://www.genome.jp/kegg-bin/show_pathway?mgr00020/mgr:MGG_05480%09red/mgr:MGG_07268%09red/mgr:MGG_16230%09red/mgr:MGG_12767%09red/mgr:MGG_02617%09red
Ubiquinone and other terpenoid-quinone biosynthesis	KEGG PATHWAY	mgr00130	2	7	0.243026	0.710341	evm.model.000000Farrow.1952|evm.model.000004Farrow.1248	mgr:MGG_09919|mgr:MGG_01067|	2680889|2675235|	http://www.genome.jp/kegg-bin/show_pathway?mgr00130/mgr:MGG_01067%09red/mgr:MGG_09919%09red
Linoleic acid metabolism	KEGG PATHWAY	mgr00591	2	7	0.243026	0.710341	evm.model.000005Farrow.348|evm.model.000005Farrow.1618	mgr:MGG_01713|mgr:MGG_04076|	2679353|2677505|	http://www.genome.jp/kegg-bin/show_pathway?mgr00591/mgr:MGG_01713%09red/mgr:MGG_04076%09red
Peroxisome	KEGG PATHWAY	mgr04146	7	42	0.252358	0.710341	evm.model.000009Farrow.903|evm.model.000003Farrow.1618|evm.model.000004Farrow.881|Novel00546|evm.model.000001Farrow.1597|evm.model.000004Farrow.108|evm.model.000004Farrow.241	mgr:MGG_07268|mgr:MGG_06442|mgr:MGG_08011|mgr:MGG_09181|mgr:MGG_02409|mgr:MGG_05826|mgr:MGG_05826|	2683014|2684597|2678277|2680248|2681506|2684149|2684149|	http://www.genome.jp/kegg-bin/show_pathway?mgr04146/mgr:MGG_08011%09red/mgr:MGG_05826%09red/mgr:MGG_07268%09red/mgr:MGG_02409%09red/mgr:MGG_09181%09red/mgr:MGG_06442%09red
Arginine and proline metabolism	KEGG PATHWAY	mgr00330	6	36	0.27664	0.724626	evm.model.000003Farrow.1087|evm.model.000007Farrow.1545|evm.model.000004Farrow.881|evm.model.000007Farrow.1595|evm.model.000001Farrow.684|evm.model.000001Farrow.1710	mgr:MGG_06376|mgr:MGG_05827|mgr:MGG_08011|mgr:MGG_03900|mgr:MGG_01970|mgr:MGG_02538|	2684531|2684148|2678277|2677194|2681089|2682841|	http://www.genome.jp/kegg-bin/show_pathway?mgr00330/mgr:MGG_06376%09red/mgr:MGG_05827%09red/mgr:MGG_02538%09red/mgr:MGG_08011%09red/mgr:MGG_01970%09red/mgr:MGG_03900%09red
Taurine and hypotaurine metabolism	KEGG PATHWAY	mgr00430	2	8	0.28399	0.724626	evm.model.000007Farrow.173|evm.model.000004Farrow.1075	mgr:MGG_03869|mgr:MGG_06095|	2677270|2684214|	http://www.genome.jp/kegg-bin/show_pathway?mgr00430/mgr:MGG_06095%09red/mgr:MGG_03869%09red
Sulfur metabolism	KEGG PATHWAY	mgr00920	3	15	0.292385	0.724626	evm.model.000005Farrow.1162|evm.model.000007Farrow.1493|evm.model.000002Farrow.168	mgr:MGG_03583|mgr:MGG_05992|mgr:MGG_06466|	2676734|2683983|2684621|	http://www.genome.jp/kegg-bin/show_pathway?mgr00920/mgr:MGG_05992%09red/mgr:MGG_03583%09red/mgr:MGG_06466%09red
Glycine, serine and threonine metabolism	KEGG PATHWAY	mgr00260	6	37	0.295571	0.724626	evm.model.000003Farrow.4|evm.model.000001Farrow.329|evm.model.000001Farrow.2031|evm.model.000004Farrow.881|evm.model.000001Farrow.1642|evm.model.000005Farrow.271	mgr:MGG_15019|mgr:MGG_07207|mgr:MGG_11389|mgr:MGG_08011|mgr:MGG_00779|mgr:MGG_00779|	12984886|2683095|5051346|2678277|2675053|2675053|	http://www.genome.jp/kegg-bin/show_pathway?mgr00260/mgr:MGG_07207%09red/mgr:MGG_08011%09red/mgr:MGG_15019%09red/mgr:MGG_00779%09red/mgr:MGG_11389%09red
Glyoxylate and dicarboxylate metabolism	KEGG PATHWAY	mgr00630	4	23	0.314459	0.725864	evm.model.000001Farrow.2462|evm.model.000003Farrow.1618|evm.model.000002Farrow.4|evm.model.000001Farrow.1710	mgr:MGG_02616|mgr:MGG_06442|mgr:MGG_02617|mgr:MGG_02538|	2682815|2684597|2682816|2682841|	http://www.genome.jp/kegg-bin/show_pathway?mgr00630/mgr:MGG_06442%09red/mgr:MGG_02538%09red/mgr:MGG_02616%09red/mgr:MGG_02617%09red
Fatty acid biosynthesis	KEGG PATHWAY	mgr00061	2	9	0.324729	0.725864	evm.model.000007Farrow.64|evm.model.000005Farrow.1537	mgr:MGG_07216|mgr:MGG_12154|	2683104|5049911|	http://www.genome.jp/kegg-bin/show_pathway?mgr00061/mgr:MGG_07216%09red/mgr:MGG_12154%09red
Selenocompound metabolism	KEGG PATHWAY	mgr00450	2	9	0.324729	0.725864	evm.model.000002Farrow.628|evm.model.000005Farrow.1162	mgr:MGG_16221|mgr:MGG_03583|	12985240|2676734|	http://www.genome.jp/kegg-bin/show_pathway?mgr00450/mgr:MGG_16221%09red/mgr:MGG_03583%09red
Biosynthesis of unsaturated fatty acids	KEGG PATHWAY	mgr01040	2	10	0.364837	0.78598	evm.model.000007Farrow.64|evm.model.000004Farrow.1176	mgr:MGG_07216|mgr:MGG_05096|	2683104|2675553|	http://www.genome.jp/kegg-bin/show_pathway?mgr01040/mgr:MGG_07216%09red/mgr:MGG_05096%09red
beta-Alanine metabolism	KEGG PATHWAY	mgr00410	3	18	0.382648	0.78598	evm.model.000007Farrow.173|evm.model.000003Farrow.4|evm.model.000007Farrow.1595	mgr:MGG_03869|mgr:MGG_15019|mgr:MGG_03900|	2677270|12984886|2677194|	http://www.genome.jp/kegg-bin/show_pathway?mgr00410/mgr:MGG_03900%09red/mgr:MGG_15019%09red/mgr:MGG_03869%09red
Lysine degradation	KEGG PATHWAY	mgr00310	3	18	0.382648	0.78598	evm.model.000005Farrow.1477|evm.model.000005Farrow.1289|evm.model.000007Farrow.1595	mgr:MGG_01230|mgr:MGG_12767|mgr:MGG_03900|	2679432|5050140|2677194|	http://www.genome.jp/kegg-bin/show_pathway?mgr00310/mgr:MGG_03900%09red/mgr:MGG_12767%09red/mgr:MGG_01230%09red
Biosynthesis of amino acids	KEGG PATHWAY	mgr01230	15	116	0.404082	0.807058	evm.model.000009Farrow.903|evm.model.000003Farrow.1087|evm.model.000002Farrow.4|evm.model.000001Farrow.684|evm.model.000003Farrow.2139|evm.model.000001Farrow.2031|evm.model.000001Farrow.329|evm.model.000000Farrow.1952|evm.model.000008Farrow.593|evm.model.000003Farrow.2140|evm.model.000002Farrow.168|evm.model.000005Farrow.1162|evm.model.000009Farrow.872|evm.model.000008Farrow.1283|evm.model.000001…	mgr:MGG_07268|mgr:MGG_06376|mgr:MGG_02617|mgr:MGG_01970|mgr:MGG_03094|mgr:MGG_11389|mgr:MGG_07207|mgr:MGG_09919|mgr:MGG_03096|mgr:MGG_07884|mgr:MGG_06466|mgr:MGG_03583|mgr:MGG_12392|mgr:MGG_10076|mgr:MGG_02538|	2683014|2684531|2682816|2681089|2682647|5051346|2683095|2680889|2682649|2683811|2684621|2676734|5050985|2681687|2682841|	http://www.genome.jp/kegg-bin/show_pathway?mgr01230/mgr:MGG_06376%09red/mgr:MGG_12392%09red/mgr:MGG_09919%09red/mgr:MGG_03094%09red/mgr:MGG_03096%09red/mgr:MGG_10076%09red/mgr:MGG_07268%09red/mgr:MGG_03583%09red/mgr:MGG_02538%09red/mgr:MGG_11389%09red/mgr:MGG_07884%09red/mgr:MGG_07207%09red/mgr:MGG_01970%09red/mgr:MGG_06466%09red/mgr:MGG_02617%09red
Alanine, aspartate and glutamate metabolism	KEGG PATHWAY	mgr00250	4	27	0.414148	0.807058	evm.model.000005Farrow.1477|evm.model.000007Farrow.173|evm.model.000005Farrow.1522|evm.model.000001Farrow.1710	mgr:MGG_01230|mgr:MGG_03869|mgr:MGG_08450|mgr:MGG_02538|	2679432|2677270|2678756|2682841|	http://www.genome.jp/kegg-bin/show_pathway?mgr00250/mgr:MGG_08450%09red/mgr:MGG_01230%09red/mgr:MGG_03869%09red/mgr:MGG_02538%09red
Cysteine and methionine metabolism	KEGG PATHWAY	mgr00270	5	38	0.47808	0.901248	evm.model.000000Farrow.1952|evm.model.000000Farrow.2574|evm.model.000005Farrow.1162|evm.model.000004Farrow.1075|evm.model.000002Farrow.168	mgr:MGG_09919|mgr:MGG_14472|mgr:MGG_03583|mgr:MGG_06095|mgr:MGG_06466|	2680889|5051789|2676734|2684214|2684621|	http://www.genome.jp/kegg-bin/show_pathway?mgr00270/mgr:MGG_09919%09red/mgr:MGG_06095%09red/mgr:MGG_03583%09red/mgr:MGG_14472%09red/mgr:MGG_06466%09red
Synthesis and degradation of ketone bodies	KEGG PATHWAY	mgr00072	1	5	0.486853	0.901248	Novel00546	mgr:MGG_09181|	2680248|	http://www.genome.jp/kegg-bin/show_pathway?mgr00072/mgr:MGG_09181%09red
Glutathione metabolism	KEGG PATHWAY	mgr00480	3	22	0.498058	0.901248	evm.model.000009Farrow.903|evm.model.000001Farrow.1755|evm.model.000003Farrow.331	mgr:MGG_07268|mgr:MGG_05367|mgr:MGG_00175|	2683014|2675856|2674491|	http://www.genome.jp/kegg-bin/show_pathway?mgr00480/mgr:MGG_00175%09red/mgr:MGG_05367%09red/mgr:MGG_07268%09red
Fatty acid metabolism	KEGG PATHWAY	mgr01212	3	23	0.525236	0.903955	evm.model.000007Farrow.64|evm.model.000005Farrow.1537|evm.model.000004Farrow.1176	mgr:MGG_07216|mgr:MGG_12154|mgr:MGG_05096|	2683104|5049911|2675553|	http://www.genome.jp/kegg-bin/show_pathway?mgr01212/mgr:MGG_07216%09red/mgr:MGG_12154%09red/mgr:MGG_05096%09red
Mismatch repair	KEGG PATHWAY	mgr03430	3	23	0.525236	0.903955	evm.model.000000Farrow.2045|evm.model.000003Farrow.654|evm.model.000003Farrow.779	mgr:MGG_09306|mgr:MGG_03854|mgr:MGG_00879|	2680221|2677295|2674772|	http://www.genome.jp/kegg-bin/show_pathway?mgr03430/mgr:MGG_03854%09red/mgr:MGG_09306%09red/mgr:MGG_00879%09red
Amino sugar and nucleotide sugar metabolism	KEGG PATHWAY	mgr00520	5	41	0.53988	0.903955	evm.model.000000Farrow.67|evm.model.000004Farrow.1368|evm.model.000009Farrow.82|evm.model.000005Farrow.1571|evm.model.000002Farrow.248	mgr:MGG_13013|mgr:MGG_08012|mgr:MGG_08985|mgr:MGG_14303|mgr:MGG_00625|	5048947|2678278|2679970|2682231|2674687|	http://www.genome.jp/kegg-bin/show_pathway?mgr00520/mgr:MGG_00625%09red/mgr:MGG_08985%09red/mgr:MGG_14303%09red/mgr:MGG_08012%09red/mgr:MGG_13013%09red
Inositol phosphate metabolism	KEGG PATHWAY	mgr00562	2	15	0.547131	0.903955	evm.model.000003Farrow.2139|evm.model.000002Farrow.2341	mgr:MGG_03094|mgr:MGG_09462|	2682647|2680505|	http://www.genome.jp/kegg-bin/show_pathway?mgr00562/mgr:MGG_09462%09red/mgr:MGG_03094%09red
2-Oxocarboxylic acid metabolism	KEGG PATHWAY	mgr01210	4	35	0.598799	0.944797	evm.model.000009Farrow.903|evm.model.000000Farrow.1952|evm.model.000002Farrow.4|evm.model.000001Farrow.684	mgr:MGG_07268|mgr:MGG_09919|mgr:MGG_02617|mgr:MGG_01970|	2683014|2680889|2682816|2681089|	http://www.genome.jp/kegg-bin/show_pathway?mgr01210/mgr:MGG_07268%09red/mgr:MGG_09919%09red/mgr:MGG_01970%09red/mgr:MGG_02617%09red
Valine, leucine and isoleucine degradation	KEGG PATHWAY	mgr00280	3	26	0.601584	0.944797	evm.model.000005Farrow.894|evm.model.000007Farrow.1595|Novel00546	mgr:MGG_10320|mgr:MGG_03900|mgr:MGG_09181|	2681895|2677194|2680248|	http://www.genome.jp/kegg-bin/show_pathway?mgr00280/mgr:MGG_09181%09red/mgr:MGG_10320%09red/mgr:MGG_03900%09red
Propanoate metabolism	KEGG PATHWAY	mgr00640	2	17	0.609145	0.944797	evm.model.000009Farrow.486|evm.model.000009Farrow.438	mgr:MGG_05480|mgr:MGG_16230|	2676134|12985251|	http://www.genome.jp/kegg-bin/show_pathway?mgr00640/mgr:MGG_05480%09red/mgr:MGG_16230%09red
Fatty acid elongation	KEGG PATHWAY	mgr00062	1	8	0.632544	0.961467	evm.model.000004Farrow.1176	mgr:MGG_05096|	2675553|	http://www.genome.jp/kegg-bin/show_pathway?mgr00062/mgr:MGG_05096%09red
Phenylalanine, tyrosine and tryptophan biosynthesis	KEGG PATHWAY	mgr00400	2	20	0.689702	0.999934	evm.model.000000Farrow.1952|evm.model.000009Farrow.872	mgr:MGG_09919|mgr:MGG_12392|	2680889|5050985|	http://www.genome.jp/kegg-bin/show_pathway?mgr00400/mgr:MGG_12392%09red/mgr:MGG_09919%09red
Histidine metabolism	KEGG PATHWAY	mgr00340	1	10	0.705927	0.999934	evm.model.000007Farrow.1595	mgr:MGG_03900|	2677194|	http://www.genome.jp/kegg-bin/show_pathway?mgr00340/mgr:MGG_03900%09red
Pyruvate metabolism	KEGG PATHWAY	mgr00620	3	33	0.746113	0.999934	evm.model.000006Farrow.728|evm.model.000007Farrow.1595|evm.model.000002Farrow.341	mgr:MGG_14264|mgr:MGG_03900|mgr:MGG_14264|	5048780|2677194|5048780|	http://www.genome.jp/kegg-bin/show_pathway?mgr00620/mgr:MGG_14264%09red/mgr:MGG_03900%09red
One carbon pool by folate	KEGG PATHWAY	mgr00670	1	12	0.76468	0.999934	Novel00836	mgr:MGG_01014|	2674667|	http://www.genome.jp/kegg-bin/show_pathway?mgr00670/mgr:MGG_01014%09red
Lysine biosynthesis	KEGG PATHWAY	mgr00300	1	12	0.76468	0.999934	evm.model.000000Farrow.1952	mgr:MGG_09919|	2680889|	http://www.genome.jp/kegg-bin/show_pathway?mgr00300/mgr:MGG_09919%09red
Phagosome	KEGG PATHWAY	mgr04145	3	36	0.793793	0.999934	evm.model.000005Farrow.563|evm.model.000002Farrow.603|evm.model.000007Farrow.991	mgr:MGG_04827|mgr:MGG_04856|mgr:MGG_00750|	2678054|2675284|2674859|	http://www.genome.jp/kegg-bin/show_pathway?mgr04145/mgr:MGG_04827%09red/mgr:MGG_00750%09red/mgr:MGG_04856%09red
Nicotinate and nicotinamide metabolism	KEGG PATHWAY	mgr00760	1	14	0.811715	0.999934	evm.model.000002Farrow.718	mgr:MGG_07539|	2683459|	http://www.genome.jp/kegg-bin/show_pathway?mgr00760/mgr:MGG_07539%09red
Nitrogen metabolism	KEGG PATHWAY	mgr00910	1	14	0.811715	0.999934	evm.model.000001Farrow.1710	mgr:MGG_02538|	2682841|	http://www.genome.jp/kegg-bin/show_pathway?mgr00910/mgr:MGG_02538%09red
Aminoacyl-tRNA biosynthesis	KEGG PATHWAY	mgr00970	3	38	0.821254	0.999934	evm.model.000002Farrow.628|evm.model.000001Farrow.1033|evm.model.000002Farrow.1944	mgr:MGG_16221|mgr:MGG_03220|mgr:MGG_09540|	12985240|2676419|2680495|	http://www.genome.jp/kegg-bin/show_pathway?mgr00970/mgr:MGG_09540%09red/mgr:MGG_03220%09red/mgr:MGG_16221%09red
Glycosylphosphatidylinositol(GPI)-anchor biosynthesis	KEGG PATHWAY	mgr00563	1	18	0.8795	0.999934	evm.model.000000Farrow.926	mgr:MGG_04987|	2675564|	http://www.genome.jp/kegg-bin/show_pathway?mgr00563/mgr:MGG_04987%09red
Protein export	KEGG PATHWAY	mgr03060	1	18	0.8795	0.999934	evm.model.000002Farrow.603	mgr:MGG_04856|	2675284|	http://www.genome.jp/kegg-bin/show_pathway?mgr03060/mgr:MGG_04856%09red
Base excision repair	KEGG PATHWAY	mgr03410	1	19	0.892229	0.999934	evm.model.000003Farrow.654	mgr:MGG_03854|	2677295|	http://www.genome.jp/kegg-bin/show_pathway?mgr03410/mgr:MGG_03854%09red
Nucleotide excision repair	KEGG PATHWAY	mgr03420	2	40	0.945024	0.999934	evm.model.000003Farrow.654|evm.model.000001Farrow.984	mgr:MGG_03854|mgr:MGG_03132|	2677295|2676710|	http://www.genome.jp/kegg-bin/show_pathway?mgr03420/mgr:MGG_03854%09red/mgr:MGG_03132%09red
Meiosis - yeast	KEGG PATHWAY	mgr04113	3	54	0.948289	0.999934	evm.model.000006Farrow.399|evm.model.000003Farrow.1128|evm.model.000007Farrow.961	mgr:MGG_02981|mgr:MGG_06368|mgr:MGG_03729|	2682534|2684523|2676705|	http://www.genome.jp/kegg-bin/show_pathway?mgr04113/mgr:MGG_06368%09red/mgr:MGG_02981%09red/mgr:MGG_03729%09red
Basal transcription factors	KEGG PATHWAY	mgr03022	1	30	0.968495	0.999934	evm.model.000001Farrow.984	mgr:MGG_03132|	2676710|	http://www.genome.jp/kegg-bin/show_pathway?mgr03022/mgr:MGG_03132%09red
Protein processing in endoplasmic reticulum	KEGG PATHWAY	mgr04141	4	74	0.970905	0.999934	evm.model.000005Farrow.134|evm.model.000007Farrow.26|evm.model.000002Farrow.603|evm.model.000001Farrow.1574	mgr:MGG_06569|mgr:MGG_06786|mgr:MGG_04856|mgr:MGG_06648|	2684724|2684959|2675284|2684821|	http://www.genome.jp/kegg-bin/show_pathway?mgr04141/mgr:MGG_06648%09red/mgr:MGG_06786%09red/mgr:MGG_04856%09red/mgr:MGG_06569%09red
DNA replication	KEGG PATHWAY	mgr03030	1	31	0.971832	0.999934	evm.model.000003Farrow.654	mgr:MGG_03854|	2677295|	http://www.genome.jp/kegg-bin/show_pathway?mgr03030/mgr:MGG_03854%09red
RNA transport	KEGG PATHWAY	mgr03013	5	90	0.97751	0.999934	evm.model.000007Farrow.1580|evm.model.000006Farrow.1343|evm.model.000002Farrow.1150|evm.model.000004Farrow.1175|evm.model.000002Farrow.744	mgr:MGG_05737|mgr:MGG_03074|mgr:MGG_06942|mgr:MGG_05095|mgr:MGG_17708|	2675844|2682627|2685115|2675554|12986242|	http://www.genome.jp/kegg-bin/show_pathway?mgr03013/mgr:MGG_17708%09red/mgr:MGG_05737%09red/mgr:MGG_06942%09red/mgr:MGG_05095%09red/mgr:MGG_03074%09red
Glycerophospholipid metabolism	KEGG PATHWAY	mgr00564	1	36	0.983915	0.999934	evm.model.000007Farrow.1513	mgr:MGG_08047|	2678337|	http://www.genome.jp/kegg-bin/show_pathway?mgr00564/mgr:MGG_08047%09red
Ubiquitin mediated proteolysis	KEGG PATHWAY	mgr04120	2	56	0.987981	0.999934	evm.model.000006Farrow.399|evm.model.000002Farrow.327	mgr:MGG_02981|mgr:MGG_06372|	2682534|2684527|	http://www.genome.jp/kegg-bin/show_pathway?mgr04120/mgr:MGG_02981%09red/mgr:MGG_06372%09red
Cell cycle - yeast	KEGG PATHWAY	mgr04111	3	75	0.991534	0.999934	evm.model.000006Farrow.399|evm.model.000007Farrow.961|evm.model.000002Farrow.327	mgr:MGG_02981|mgr:MGG_03729|mgr:MGG_06372|	2682534|2676705|2684527|	http://www.genome.jp/kegg-bin/show_pathway?mgr04111/mgr:MGG_02981%09red/mgr:MGG_03729%09red/mgr:MGG_06372%09red
Ribosome biogenesis in eukaryotes	KEGG PATHWAY	mgr03008	2	68	0.996327	0.999934	evm.model.000001Farrow.2177|evm.model.000002Farrow.1150	mgr:MGG_09996|mgr:MGG_06942|	2681019|2685115|	http://www.genome.jp/kegg-bin/show_pathway?mgr03008/mgr:MGG_06942%09red/mgr:MGG_09996%09red
Pyrimidine metabolism	KEGG PATHWAY	mgr00240	1	62	0.999136	0.999934	evm.model.000001Farrow.2192	mgr:MGG_07076|	2682961|	http://www.genome.jp/kegg-bin/show_pathway?mgr00240/mgr:MGG_07076%09red
Oxidative phosphorylation	KEGG PATHWAY	mgr00190	1	73	0.999751	0.999934	evm.model.000005Farrow.563	mgr:MGG_04827|	2678054|	http://www.genome.jp/kegg-bin/show_pathway?mgr00190/mgr:MGG_04827%09red
Purine metabolism	KEGG PATHWAY	mgr00230	1	83	0.99992	0.999934	evm.model.000008Farrow.428	mgr:MGG_08802|	2678968|	http://www.genome.jp/kegg-bin/show_pathway?mgr00230/mgr:MGG_08802%09red
Ribosome	KEGG PATHWAY	mgr03010	2	107	0.999934	0.999934	evm.model.000003Farrow.1706|evm.model.000001Farrow.2373	mgr:MGG_00221|mgr:MGG_11776|	2674401|5049564|	http://www.genome.jp/kegg-bin/show_pathway?mgr03010/mgr:MGG_00221%09red/mgr:MGG_11776%09red
--------------------
#Term	Database	ID	Input number	Background number	P-Value	Corrected P-Value	Input	KEGG_ID/KO	Entrez_ID	Hyperlink
--------------------
#Term	Database	ID	Input number	Background number	P-Value	Corrected P-Value	Input	KEGG_ID/KO	Entrez_ID	Hyperlink
--------------------

## Sheet: App_yes_SH_no_up
##Databases: KEGG PATHWAY
##Statistical test method: hypergeometric test / Fisher's exact test
##FDR correction method: Benjamini and Hochberg
#Term	Database	ID	Input number	Background number	P-Value	Corrected P-Value	Input	KEGG_ID/KO	Entrez_ID	Hyperlink
Tyrosine metabolism	KEGG PATHWAY	mgr00350	14	27	5.31227e-07	3.61234e-05	evm.model.000008Farrow.1385|evm.model.000008Farrow.371|evm.model.000006Farrow.1361|evm.model.000000Farrow.2420|evm.model.000008Farrow.1233|evm.model.000000Farrow.1266|evm.model.000002Farrow.1984|evm.model.000001Farrow.573|evm.model.000006Farrow.1403|evm.model.000001Farrow.577|evm.model.000002Farrow.1906|evm.model.000008Farrow.1432|evm.model.000000Farrow.257|evm.model.000001Farrow.231	mgr:MGG_03332|mgr:MGG_10751|mgr:MGG_00057|mgr:MGG_05008|mgr:MGG_05914|mgr:MGG_10585|mgr:MGG_09919|mgr:MGG_01571|mgr:MGG_01571|mgr:MGG_03332|mgr:MGG_13291|mgr:MGG_01230|mgr:MGG_05008|mgr:MGG_01230|	2676659|2676264|2675055|2675286|2684061|2682198|2680889|2679517|2679517|2676659|5049146|2679432|2675286|2679432|	http://www.genome.jp/kegg-bin/show_pathway?mgr00350/mgr:MGG_13291%09red/mgr:MGG_01571%09red/mgr:MGG_05914%09red/mgr:MGG_09919%09red/mgr:MGG_00057%09red/mgr:MGG_05008%09red/mgr:MGG_03332%09red/mgr:MGG_10751%09red/mgr:MGG_10585%09red/mgr:MGG_01230%09red
Phenylalanine metabolism	KEGG PATHWAY	mgr00360	9	20	0.000142513	0.00484543	evm.model.000008Farrow.1385|evm.model.000008Farrow.371|evm.model.000000Farrow.2420|evm.model.000002Farrow.2131|evm.model.000007Farrow.241|evm.model.000002Farrow.1984|evm.model.000001Farrow.577|evm.model.000002Farrow.1906|evm.model.000000Farrow.257	mgr:MGG_03332|mgr:MGG_10751|mgr:MGG_05008|mgr:MGG_01918|mgr:MGG_04684|mgr:MGG_09919|mgr:MGG_03332|mgr:MGG_13291|mgr:MGG_05008|	2676659|2676264|2675286|2681133|2678131|2680889|2676659|5049146|2675286|	http://www.genome.jp/kegg-bin/show_pathway?mgr00360/mgr:MGG_09919%09red/mgr:MGG_04684%09red/mgr:MGG_05008%09red/mgr:MGG_01918%09red/mgr:MGG_13291%09red/mgr:MGG_03332%09red/mgr:MGG_10751%09red
Arginine and proline metabolism	KEGG PATHWAY	mgr00330	10	36	0.00142434	0.0268194	evm.model.000003Farrow.1097|evm.model.000002Farrow.2131|evm.model.000000Farrow.919|evm.model.000010Farrow.7|evm.model.000001Farrow.2287|evm.model.000000Farrow.2171|evm.model.000009Farrow.833|evm.model.000001Farrow.2217|evm.model.000000Farrow.920|evm.model.000009Farrow.1298	mgr:MGG_11574|mgr:MGG_01918|mgr:MGG_06376|mgr:MGG_08011|mgr:MGG_08011|mgr:MGG_15868|mgr:MGG_10533|mgr:MGG_01970|mgr:MGG_17513|mgr:MGG_17278|	5050728|2681133|2684531|2678277|2678277|12986660|2682152|2681089|12985076|12986587|	http://www.genome.jp/kegg-bin/show_pathway?mgr00330/mgr:MGG_06376%09red/mgr:MGG_15868%09red/mgr:MGG_10533%09red/mgr:MGG_17513%09red/mgr:MGG_08011%09red/mgr:MGG_01970%09red/mgr:MGG_17278%09red/mgr:MGG_11574%09red/mgr:MGG_01918%09red
beta-Alanine metabolism	KEGG PATHWAY	mgr00410	7	18	0.00157761	0.0268194	evm.model.000008Farrow.1385|evm.model.000008Farrow.371|evm.model.000000Farrow.2420|evm.model.000009Farrow.510|evm.model.000001Farrow.577|evm.model.000002Farrow.1906|evm.model.000000Farrow.257	mgr:MGG_03332|mgr:MGG_10751|mgr:MGG_05008|mgr:MGG_01662|mgr:MGG_03332|mgr:MGG_13291|mgr:MGG_05008|	2676659|2676264|2675286|2679339|2676659|5049146|2675286|	http://www.genome.jp/kegg-bin/show_pathway?mgr00410/mgr:MGG_03332%09red/mgr:MGG_13291%09red/mgr:MGG_05008%09red/mgr:MGG_01662%09red/mgr:MGG_10751%09red
Alanine, aspartate and glutamate metabolism	KEGG PATHWAY	mgr00250	8	27	0.00304098	0.0413574	evm.model.000003Farrow.1636|evm.model.000009Farrow.271|evm.model.000009Farrow.510|evm.model.000000Farrow.2171|evm.model.000000Farrow.920|evm.model.000008Farrow.1432|evm.model.000001Farrow.231|evm.model.000009Farrow.1298	mgr:MGG_08450|mgr:MGG_04229|mgr:MGG_01662|mgr:MGG_15868|mgr:MGG_17513|mgr:MGG_01230|mgr:MGG_01230|mgr:MGG_17278|	2678756|2677564|2679339|12986660|12985076|2679432|2679432|12986587|	http://www.genome.jp/kegg-bin/show_pathway?mgr00250/mgr:MGG_08450%09red/mgr:MGG_15868%09red/mgr:MGG_17513%09red/mgr:MGG_04229%09red/mgr:MGG_01662%09red/mgr:MGG_17278%09red/mgr:MGG_01230%09red
Glycine, serine and threonine metabolism	KEGG PATHWAY	mgr00260	9	37	0.00519723	0.0589019	evm.model.000008Farrow.1385|evm.model.000003Farrow.730|evm.model.000008Farrow.371|evm.model.000010Farrow.7|evm.model.000000Farrow.1165|evm.model.000005Farrow.798|evm.model.000001Farrow.577|evm.model.000002Farrow.1906|evm.model.000001Farrow.2287	mgr:MGG_03332|mgr:MGG_11794|mgr:MGG_10751|mgr:MGG_08011|mgr:MGG_11389|mgr:MGG_07207|mgr:MGG_03332|mgr:MGG_13291|mgr:MGG_08011|	2676659|5049582|2676264|2678277|5051346|2683095|2676659|5049146|2678277|	http://www.genome.jp/kegg-bin/show_pathway?mgr00260/mgr:MGG_07207%09red/mgr:MGG_11389%09red/mgr:MGG_08011%09red/mgr:MGG_11794%09red/mgr:MGG_03332%09red/mgr:MGG_13291%09red/mgr:MGG_10751%09red
Butanoate metabolism	KEGG PATHWAY	mgr00650	6	22	0.0137961	0.134019	evm.model.000005Farrow.425|evm.model.000009Farrow.510|evm.model.000002Farrow.1407|evm.model.000008Farrow.1432|evm.model.000001Farrow.231|evm.model.000001Farrow.1984	mgr:MGG_01713|mgr:MGG_01662|mgr:MGG_01713|mgr:MGG_01230|mgr:MGG_01230|mgr:MGG_09715|	2679353|2679339|2679353|2679432|2679432|2680669|	http://www.genome.jp/kegg-bin/show_pathway?mgr00650/mgr:MGG_01662%09red/mgr:MGG_01713%09red/mgr:MGG_09715%09red/mgr:MGG_01230%09red
Metabolic pathways	KEGG PATHWAY	mgr01100	74	734	0.016409	0.139477	evm.model.000003Farrow.1636|evm.model.000003Farrow.1097|evm.model.000009Farrow.597|evm.model.000006Farrow.1361|evm.model.000000Farrow.919|evm.model.000007Farrow.485|evm.model.000002Farrow.477|evm.model.000001Farrow.1505|evm.model.000001Farrow.2433|evm.model.000009Farrow.1147|evm.model.000001Farrow.2287|evm.model.000006Farrow.930|evm.model.000002Farrow.1407|Novel00208|evm.model.000002Farrow.1934|e…	mgr:MGG_08450|mgr:MGG_11574|mgr:MGG_10412|mgr:MGG_00057|mgr:MGG_06376|mgr:MGG_07702|mgr:MGG_02540|mgr:MGG_03244|mgr:MGG_02921|mgr:MGG_01809|mgr:MGG_08011|mgr:MGG_08752|mgr:MGG_01713|mgr:MGG_11267|mgr:MGG_07037|mgr:MGG_04166|mgr:MGG_17041|mgr:MGG_15380|mgr:MGG_05252|mgr:MGG_06915|mgr:MGG_00223|mgr:MGG_10533|mgr:MGG_03765|mgr:MGG_04516|mgr:MGG_08011|mgr:MGG_04516|mgr:MGG_11389|mgr:MGG_01230|mgr:MGG…	2678756|5050728|2682024|2675055|2684531|2683629|2682843|2676860|2682474|2679388|2678277|2678934|2679353|5051236|2683051|2677321|12984319|12985193|2675753|2685088|2674368|2682152|2677407|2678034|2678277|2678034|5051346|2679432|5051018|12984041|2679190|2684904|2681089|2681694|2680391|5049391|12985076|5050982|5049582|2679353|2677321|2674526|2679277|2675286|2684061|2676659|2682198|2680889|2674918|267…	http://www.genome.jp/kegg-bin/show_pathway?mgr01100/mgr:MGG_03244%09red/mgr:MGG_06376%09red/mgr:MGG_17827%09red/mgr:MGG_02130%09red/mgr:MGG_17513%09red/mgr:MGG_07702%09red/mgr:MGG_17371%09red/mgr:MGG_04166%09red/mgr:MGG_04516%09red/mgr:MGG_01438%09red/mgr:MGG_15380%09red/mgr:MGG_13291%09red/mgr:MGG_04229%09red/mgr:MGG_11613%09red/mgr:MGG_12387%09red/mgr:MGG_09427%09red/mgr:MGG_17041%09red/mgr:MGG…
Linoleic acid metabolism	KEGG PATHWAY	mgr00591	3	7	0.0314841	0.196486	evm.model.000002Farrow.1407|evm.model.000005Farrow.425|evm.model.000001Farrow.1984	mgr:MGG_01713|mgr:MGG_01713|mgr:MGG_09715|	2679353|2679353|2680669|	http://www.genome.jp/kegg-bin/show_pathway?mgr00591/mgr:MGG_01713%09red/mgr:MGG_09715%09red
Degradation of aromatic compounds	KEGG PATHWAY	mgr01220	5	20	0.0317846	0.196486	evm.model.000004Farrow.1523|evm.model.000003Farrow.1320|evm.model.000005Farrow.968|evm.model.000002Farrow.1190|evm.model.000006Farrow.1361	mgr:MGG_15380|mgr:MGG_06577|mgr:MGG_04166|mgr:MGG_04166|mgr:MGG_00057|	12985193|2684732|2677321|2677321|2675055|	http://www.genome.jp/kegg-bin/show_pathway?mgr01220/mgr:MGG_15380%09red/mgr:MGG_00057%09red/mgr:MGG_06577%09red/mgr:MGG_04166%09red
Riboflavin metabolism	KEGG PATHWAY	mgr00740	5	20	0.0317846	0.196486	evm.model.000005Farrow.726|evm.model.000006Farrow.1403|evm.model.000008Farrow.1233|evm.model.000000Farrow.1266|evm.model.000001Farrow.573	mgr:MGG_05139|mgr:MGG_01571|mgr:MGG_05914|mgr:MGG_10585|mgr:MGG_01571|	2675651|2679517|2684061|2682198|2679517|	http://www.genome.jp/kegg-bin/show_pathway?mgr00740/mgr:MGG_01571%09red/mgr:MGG_05914%09red/mgr:MGG_05139%09red/mgr:MGG_10585%09red
Fructose and mannose metabolism	KEGG PATHWAY	mgr00051	5	31	0.118223	0.641329	evm.model.000002Farrow.1407|evm.model.000001Farrow.1984|evm.model.000005Farrow.425|evm.model.000008Farrow.732|evm.model.000005Farrow.71	mgr:MGG_01713|mgr:MGG_09715|mgr:MGG_01713|mgr:MGG_00223|mgr:MGG_13895|	2679353|2680669|2679353|2674368|5049391|	http://www.genome.jp/kegg-bin/show_pathway?mgr00051/mgr:MGG_00223%09red/mgr:MGG_13895%09red/mgr:MGG_01713%09red/mgr:MGG_09715%09red
Nitrogen metabolism	KEGG PATHWAY	mgr00910	3	14	0.122607	0.641329	evm.model.000000Farrow.1603|evm.model.000008Farrow.776|evm.model.000002Farrow.1277	mgr:MGG_13793|mgr:MGG_04611|mgr:MGG_06062|	5049012|2677997|2684247|	http://www.genome.jp/kegg-bin/show_pathway?mgr00910/mgr:MGG_13793%09red/mgr:MGG_06062%09red/mgr:MGG_04611%09red
Ubiquinone and other terpenoid-quinone biosynthesis	KEGG PATHWAY	mgr00130	2	7	0.136188	0.648975	evm.model.000000Farrow.603|evm.model.000002Farrow.1984	mgr:MGG_01067|mgr:MGG_09919|	2675235|2680889|	http://www.genome.jp/kegg-bin/show_pathway?mgr00130/mgr:MGG_01067%09red/mgr:MGG_09919%09red
Cyanoamino acid metabolism	KEGG PATHWAY	mgr00460	3	16	0.1573	0.648975	evm.model.000009Farrow.271|evm.model.000003Farrow.129|evm.model.000000Farrow.2424	mgr:MGG_04229|mgr:MGG_17823|mgr:MGG_08123|	2677564|12987294|2678405|	http://www.genome.jp/kegg-bin/show_pathway?mgr00460/mgr:MGG_17823%09red/mgr:MGG_04229%09red/mgr:MGG_08123%09red
Methane metabolism	KEGG PATHWAY	mgr00680	4	25	0.157537	0.648975	evm.model.000003Farrow.730|evm.model.000008Farrow.732|evm.model.000005Farrow.71|evm.model.000005Farrow.798	mgr:MGG_11794|mgr:MGG_00223|mgr:MGG_13895|mgr:MGG_07207|	5049582|2674368|5049391|2683095|	http://www.genome.jp/kegg-bin/show_pathway?mgr00680/mgr:MGG_00223%09red/mgr:MGG_13895%09red/mgr:MGG_07207%09red/mgr:MGG_11794%09red
Biosynthesis of secondary metabolites	KEGG PATHWAY	mgr01110	28	292	0.176813	0.648975	evm.model.000003Farrow.1636|evm.model.000000Farrow.919|evm.model.000006Farrow.1361|evm.model.000009Farrow.602|evm.model.000000Farrow.2141|evm.model.000008Farrow.732|evm.model.000000Farrow.307|evm.model.000001Farrow.673|evm.model.000000Farrow.1165|evm.model.000002Farrow.431|evm.model.000001Farrow.2217|evm.model.000007Farrow.164|evm.model.000005Farrow.71|evm.model.000009Farrow.271|evm.model.000008F…	mgr:MGG_08450|mgr:MGG_06376|mgr:MGG_00057|mgr:MGG_17041|mgr:MGG_09427|mgr:MGG_00223|mgr:MGG_03765|mgr:MGG_00086|mgr:MGG_11389|mgr:MGG_12423|mgr:MGG_01970|mgr:MGG_01438|mgr:MGG_13895|mgr:MGG_04229|mgr:MGG_05914|mgr:MGG_03332|mgr:MGG_10585|mgr:MGG_09919|mgr:MGG_15868|mgr:MGG_03332|mgr:MGG_13291|mgr:MGG_08123|mgr:MGG_12423|mgr:MGG_01571|mgr:MGG_10751|mgr:MGG_01067|mgr:MGG_01571|mgr:MGG_17278|	2678756|2684531|2675055|12984319|2680391|2674368|2677407|2674814|5051346|5051018|2681089|2679190|5049391|2677564|2684061|2676659|2682198|2680889|12986660|2676659|5049146|2678405|5051018|2679517|2676264|2675235|2679517|12986587|	http://www.genome.jp/kegg-bin/show_pathway?mgr01110/mgr:MGG_06376%09red/mgr:MGG_01067%09red/mgr:MGG_17278%09red/mgr:MGG_00057%09red/mgr:MGG_13291%09red/mgr:MGG_09427%09red/mgr:MGG_17041%09red/mgr:MGG_09919%09red/mgr:MGG_08123%09red/mgr:MGG_12423%09red/mgr:MGG_00086%09red/mgr:MGG_03765%09red/mgr:MGG_01970%09red/mgr:MGG_03332%09red/mgr:MGG_10585%09red/mgr:MGG_08450%09red/mgr:MGG_01571%09red/mgr:MGG…
Lysine degradation	KEGG PATHWAY	mgr00310	3	18	0.194577	0.648975	evm.model.000009Farrow.602|evm.model.000001Farrow.231|evm.model.000008Farrow.1432	mgr:MGG_17041|mgr:MGG_01230|mgr:MGG_01230|	12984319|2679432|2679432|	http://www.genome.jp/kegg-bin/show_pathway?mgr00310/mgr:MGG_17041%09red/mgr:MGG_01230%09red
Homologous recombination	KEGG PATHWAY	mgr03440	3	19	0.213966	0.648975	evm.model.000001Farrow.2389|evm.model.000005Farrow.1586|evm.model.000001Farrow.2318	mgr:MGG_09555|mgr:MGG_05064|mgr:MGG_06731|	2680453|2675409|2684904|	http://www.genome.jp/kegg-bin/show_pathway?mgr03440/mgr:MGG_05064%09red/mgr:MGG_06731%09red/mgr:MGG_09555%09red
Pentose and glucuronate interconversions	KEGG PATHWAY	mgr00040	3	19	0.213966	0.648975	evm.model.000009Farrow.461|evm.model.000006Farrow.930|evm.model.000004Farrow.1082	mgr:MGG_00618|mgr:MGG_08752|mgr:MGG_01176|	2674918|2678934|2679277|	http://www.genome.jp/kegg-bin/show_pathway?mgr00040/mgr:MGG_08752%09red/mgr:MGG_00618%09red/mgr:MGG_01176%09red
Glycolysis / Gluconeogenesis	KEGG PATHWAY	mgr00010	5	39	0.215433	0.648975	evm.model.000000Farrow.257|evm.model.000008Farrow.732|evm.model.000000Farrow.2420|evm.model.000005Farrow.71|evm.model.000006Farrow.1361	mgr:MGG_05008|mgr:MGG_00223|mgr:MGG_05008|mgr:MGG_13895|mgr:MGG_00057|	2675286|2674368|2675286|5049391|2675055|	http://www.genome.jp/kegg-bin/show_pathway?mgr00010/mgr:MGG_00223%09red/mgr:MGG_13895%09red/mgr:MGG_00057%09red/mgr:MGG_05008%09red
Histidine metabolism	KEGG PATHWAY	mgr00340	2	10	0.216841	0.648975	evm.model.000000Farrow.257|evm.model.000000Farrow.2420	mgr:MGG_05008|mgr:MGG_05008|	2675286|2675286|	http://www.genome.jp/kegg-bin/show_pathway?mgr00340/mgr:MGG_05008%09red
Biosynthesis of amino acids	KEGG PATHWAY	mgr01230	12	116	0.222515	0.648975	evm.model.000000Farrow.919|evm.model.000003Farrow.730|evm.model.000000Farrow.1165|evm.model.000007Farrow.164|evm.model.000005Farrow.798|evm.model.000000Farrow.2171|evm.model.000008Farrow.732|evm.model.000001Farrow.2217|evm.model.000005Farrow.71|evm.model.000009Farrow.602|evm.model.000002Farrow.1984|evm.model.000009Farrow.1298	mgr:MGG_06376|mgr:MGG_11794|mgr:MGG_11389|mgr:MGG_01438|mgr:MGG_07207|mgr:MGG_15868|mgr:MGG_00223|mgr:MGG_01970|mgr:MGG_13895|mgr:MGG_17041|mgr:MGG_09919|mgr:MGG_17278|	2684531|5049582|5051346|2679190|2683095|12986660|2674368|2681089|5049391|12984319|2680889|12986587|	http://www.genome.jp/kegg-bin/show_pathway?mgr01230/mgr:MGG_06376%09red/mgr:MGG_17041%09red/mgr:MGG_15868%09red/mgr:MGG_13895%09red/mgr:MGG_11389%09red/mgr:MGG_00223%09red/mgr:MGG_07207%09red/mgr:MGG_01970%09red/mgr:MGG_11794%09red/mgr:MGG_09919%09red/mgr:MGG_17278%09red/mgr:MGG_01438%09red
Starch and sucrose metabolism	KEGG PATHWAY	mgr00500	5	40	0.22905	0.648975	evm.model.000009Farrow.461|evm.model.000006Farrow.930|evm.model.000000Farrow.325|evm.model.000000Farrow.870|evm.model.000000Farrow.2424	mgr:MGG_00618|mgr:MGG_08752|mgr:MGG_10083|mgr:MGG_06512|mgr:MGG_08123|	2674918|2678934|2681694|2684667|2678405|	http://www.genome.jp/kegg-bin/show_pathway?mgr00500/mgr:MGG_08752%09red/mgr:MGG_00618%09red/mgr:MGG_08123%09red/mgr:MGG_06512%09red/mgr:MGG_10083%09red
Folate biosynthesis	KEGG PATHWAY	mgr00790	2	11	0.244665	0.66549	evm.model.000001Farrow.21|Novel00208	mgr:MGG_11613|mgr:MGG_11267|	2674526|5051236|	http://www.genome.jp/kegg-bin/show_pathway?mgr00790/mgr:MGG_11267%09red/mgr:MGG_11613%09red
Lysine biosynthesis	KEGG PATHWAY	mgr00300	2	12	0.272615	0.690442	evm.model.000009Farrow.602|evm.model.000002Farrow.1984	mgr:MGG_17041|mgr:MGG_09919|	12984319|2680889|	http://www.genome.jp/kegg-bin/show_pathway?mgr00300/mgr:MGG_17041%09red/mgr:MGG_09919%09red
Glutathione metabolism	KEGG PATHWAY	mgr00480	3	22	0.274146	0.690442	evm.model.000001Farrow.2211|evm.model.000004Farrow.559|evm.model.000008Farrow.579	mgr:MGG_00771|mgr:MGG_06747|mgr:MGG_00771|	2675072|2684920|2675072|	http://www.genome.jp/kegg-bin/show_pathway?mgr00480/mgr:MGG_06747%09red/mgr:MGG_00771%09red
Proteasome	KEGG PATHWAY	mgr03050	4	34	0.300201	0.729061	evm.model.000000Farrow.2016|evm.model.000005Farrow.1586|evm.model.000002Farrow.1745|evm.model.000003Farrow.1437	mgr:MGG_04529|mgr:MGG_05064|mgr:MGG_04147|mgr:MGG_06472|	2677825|2675409|2677626|2684627|	http://www.genome.jp/kegg-bin/show_pathway?mgr03050/mgr:MGG_04147%09red/mgr:MGG_05064%09red/mgr:MGG_04529%09red/mgr:MGG_06472%09red
Glycerolipid metabolism	KEGG PATHWAY	mgr00561	3	25	0.335792	0.787374	evm.model.000001Farrow.2433|evm.model.000001Farrow.735|evm.model.000001Farrow.1990	mgr:MGG_02921|mgr:MGG_02130|mgr:MGG_10005|	2682474|2681253|2681028|	http://www.genome.jp/kegg-bin/show_pathway?mgr00561/mgr:MGG_02130%09red/mgr:MGG_02921%09red/mgr:MGG_10005%09red
Sulfur metabolism	KEGG PATHWAY	mgr00920	2	15	0.355667	0.802273	evm.model.000005Farrow.887|evm.model.000006Farrow.1102	mgr:MGG_05555|mgr:MGG_03662|	2675796|2676531|	http://www.genome.jp/kegg-bin/show_pathway?mgr00920/mgr:MGG_03662%09red/mgr:MGG_05555%09red
Thiamine metabolism	KEGG PATHWAY	mgr00730	1	5	0.365742	0.802273	evm.model.000000Farrow.2360	mgr:MGG_17371|	12984041|	http://www.genome.jp/kegg-bin/show_pathway?mgr00730/mgr:MGG_17371%09red
Phenylalanine, tyrosine and tryptophan biosynthesis	KEGG PATHWAY	mgr00400	2	20	0.485112	0.99873	evm.model.000007Farrow.164|evm.model.000002Farrow.1984	mgr:MGG_01438|mgr:MGG_09919|	2679190|2680889|	http://www.genome.jp/kegg-bin/show_pathway?mgr00400/mgr:MGG_09919%09red/mgr:MGG_01438%09red
Non-homologous end-joining	KEGG PATHWAY	mgr03450	1	8	0.495002	0.99873	evm.model.000001Farrow.2389	mgr:MGG_09555|	2680453|	http://www.genome.jp/kegg-bin/show_pathway?mgr03450/mgr:MGG_09555%09red
Fatty acid biosynthesis	KEGG PATHWAY	mgr00061	1	9	0.531962	0.99873	evm.model.000007Farrow.24	mgr:MGG_07216|	2683104|	http://www.genome.jp/kegg-bin/show_pathway?mgr00061/mgr:MGG_07216%09red
Sulfur relay system	KEGG PATHWAY	mgr04122	1	9	0.531962	0.99873	evm.model.000000Farrow.2360	mgr:MGG_17371|	12984041|	http://www.genome.jp/kegg-bin/show_pathway?mgr04122/mgr:MGG_17371%09red
Pentose phosphate pathway	KEGG PATHWAY	mgr00030	2	23	0.554698	0.99873	evm.model.000008Farrow.732|evm.model.000005Farrow.71	mgr:MGG_00223|mgr:MGG_13895|	2674368|5049391|	http://www.genome.jp/kegg-bin/show_pathway?mgr00030/mgr:MGG_00223%09red/mgr:MGG_13895%09red
Biosynthesis of unsaturated fatty acids	KEGG PATHWAY	mgr01040	1	10	0.566225	0.99873	evm.model.000007Farrow.24	mgr:MGG_07216|	2683104|	http://www.genome.jp/kegg-bin/show_pathway?mgr01040/mgr:MGG_07216%09red
Valine, leucine and isoleucine degradation	KEGG PATHWAY	mgr00280	2	26	0.617378	0.99873	evm.model.000002Farrow.477|evm.model.000009Farrow.510	mgr:MGG_02540|mgr:MGG_01662|	2682843|2679339|	http://www.genome.jp/kegg-bin/show_pathway?mgr00280/mgr:MGG_02540%09red/mgr:MGG_01662%09red
Tryptophan metabolism	KEGG PATHWAY	mgr00380	2	26	0.617378	0.99873	evm.model.000002Farrow.2131|evm.model.000002Farrow.1984	mgr:MGG_01918|mgr:MGG_09919|	2681133|2680889|	http://www.genome.jp/kegg-bin/show_pathway?mgr00380/mgr:MGG_01918%09red/mgr:MGG_09919%09red
Peroxisome	KEGG PATHWAY	mgr04146	3	42	0.649059	0.99873	evm.model.000010Farrow.7|evm.model.000001Farrow.1138|evm.model.000001Farrow.2287	mgr:MGG_08011|mgr:MGG_06981|mgr:MGG_08011|	2678277|2685154|2678277|	http://www.genome.jp/kegg-bin/show_pathway?mgr04146/mgr:MGG_08011%09red/mgr:MGG_06981%09red
Nicotinate and nicotinamide metabolism	KEGG PATHWAY	mgr00760	1	14	0.680024	0.99873	evm.model.000000Farrow.2373	mgr:MGG_17827|	12987301|	http://www.genome.jp/kegg-bin/show_pathway?mgr00760/mgr:MGG_17827%09red
N-Glycan biosynthesis	KEGG PATHWAY	mgr00510	2	31	0.706433	0.99873	evm.model.000000Farrow.1166|evm.model.000002Farrow.677	mgr:MGG_04516|mgr:MGG_04516|	2678034|2678034|	http://www.genome.jp/kegg-bin/show_pathway?mgr00510/mgr:MGG_04516%09red
Fatty acid degradation	KEGG PATHWAY	mgr00071	1	16	0.725214	0.99873	evm.model.000006Farrow.1361	mgr:MGG_00057|	2675055|	http://www.genome.jp/kegg-bin/show_pathway?mgr00071/mgr:MGG_00057%09red
Propanoate metabolism	KEGG PATHWAY	mgr00640	1	17	0.745363	0.99873	evm.model.000009Farrow.510	mgr:MGG_01662|	2679339|	http://www.genome.jp/kegg-bin/show_pathway?mgr00640/mgr:MGG_01662%09red
Protein export	KEGG PATHWAY	mgr03060	1	18	0.764039	0.99873	evm.model.000005Farrow.1607	mgr:MGG_17533|	12985126|	http://www.genome.jp/kegg-bin/show_pathway?mgr03060/mgr:MGG_17533%09red
2-Oxocarboxylic acid metabolism	KEGG PATHWAY	mgr01210	2	35	0.764659	0.99873	evm.model.000001Farrow.2217|evm.model.000002Farrow.1984	mgr:MGG_01970|mgr:MGG_09919|	2681089|2680889|	http://www.genome.jp/kegg-bin/show_pathway?mgr01210/mgr:MGG_09919%09red/mgr:MGG_01970%09red
Phagosome	KEGG PATHWAY	mgr04145	2	36	0.777558	0.99873	evm.model.000004Farrow.691|evm.model.000001Farrow.1505	mgr:MGG_07086|mgr:MGG_03244|	2682971|2676860|	http://www.genome.jp/kegg-bin/show_pathway?mgr04145/mgr:MGG_03244%09red/mgr:MGG_07086%09red
Base excision repair	KEGG PATHWAY	mgr03410	1	19	0.78135	0.99873	evm.model.000001Farrow.2318	mgr:MGG_06731|	2684904|	http://www.genome.jp/kegg-bin/show_pathway?mgr03410/mgr:MGG_06731%09red
Steroid biosynthesis	KEGG PATHWAY	mgr00100	1	19	0.78135	0.99873	evm.model.000000Farrow.307	mgr:MGG_03765|	2677407|	http://www.genome.jp/kegg-bin/show_pathway?mgr00100/mgr:MGG_03765%09red
Nucleotide excision repair	KEGG PATHWAY	mgr03420	2	40	0.823156	0.99873	evm.model.000001Farrow.2318|evm.model.000009Farrow.310	mgr:MGG_06731|mgr:MGG_12329|	2684904|5050927|	http://www.genome.jp/kegg-bin/show_pathway?mgr03420/mgr:MGG_12329%09red/mgr:MGG_06731%09red
Oxidative phosphorylation	KEGG PATHWAY	mgr00190	4	73	0.824971	0.99873	evm.model.000005Farrow.1230|evm.model.000004Farrow.691|evm.model.000001Farrow.1505|Novel00949	mgr:MGG_12387|mgr:MGG_07086|mgr:MGG_03244|mgr:MGG_13815|	5050982|2682971|2676860|2678029|	http://www.genome.jp/kegg-bin/show_pathway?mgr00190/mgr:MGG_03244%09red/mgr:MGG_12387%09red/mgr:MGG_13815%09red/mgr:MGG_07086%09red
Fatty acid metabolism	KEGG PATHWAY	mgr01212	1	23	0.838821	0.99873	evm.model.000007Farrow.24	mgr:MGG_07216|	2683104|	http://www.genome.jp/kegg-bin/show_pathway?mgr01212/mgr:MGG_07216%09red
Mismatch repair	KEGG PATHWAY	mgr03430	1	23	0.838821	0.99873	evm.model.000001Farrow.2318	mgr:MGG_06731|	2684904|	http://www.genome.jp/kegg-bin/show_pathway?mgr03430/mgr:MGG_06731%09red
Pyrimidine metabolism	KEGG PATHWAY	mgr00240	3	62	0.864392	0.99873	evm.model.000000Farrow.401|evm.model.000002Farrow.1227|evm.model.000001Farrow.2318	mgr:MGG_05252|mgr:MGG_06915|mgr:MGG_06731|	2675753|2685088|2684904|	http://www.genome.jp/kegg-bin/show_pathway?mgr00240/mgr:MGG_05252%09red/mgr:MGG_06915%09red/mgr:MGG_06731%09red
RNA degradation	KEGG PATHWAY	mgr03018	2	46	0.875938	0.99873	evm.model.000008Farrow.738|evm.model.000000Farrow.2013	mgr:MGG_17449|mgr:MGG_00355|	12984125|2674959|	http://www.genome.jp/kegg-bin/show_pathway?mgr03018/mgr:MGG_00355%09red/mgr:MGG_17449%09red
Carbon metabolism	KEGG PATHWAY	mgr01200	5	99	0.887075	0.99873	evm.model.000007Farrow.485|evm.model.000003Farrow.730|evm.model.000008Farrow.732|evm.model.000005Farrow.71|evm.model.000005Farrow.798	mgr:MGG_07702|mgr:MGG_11794|mgr:MGG_00223|mgr:MGG_13895|mgr:MGG_07207|	2683629|5049582|2674368|5049391|2683095|	http://www.genome.jp/kegg-bin/show_pathway?mgr01200/mgr:MGG_00223%09red/mgr:MGG_13895%09red/mgr:MGG_07207%09red/mgr:MGG_07702%09red/mgr:MGG_11794%09red
mRNA surveillance pathway	KEGG PATHWAY	mgr03015	2	48	0.890032	0.99873	evm.model.000006Farrow.653|evm.model.000001Farrow.2294	mgr:MGG_03004|mgr:MGG_03004|	2682557|2682557|	http://www.genome.jp/kegg-bin/show_pathway?mgr03015/mgr:MGG_03004%09red
Basal transcription factors	KEGG PATHWAY	mgr03022	1	30	0.905546	0.99873	evm.model.000002Farrow.42	mgr:MGG_09459|	2680502|	http://www.genome.jp/kegg-bin/show_pathway?mgr03022/mgr:MGG_09459%09red
DNA replication	KEGG PATHWAY	mgr03030	1	31	0.912495	0.99873	evm.model.000001Farrow.2318	mgr:MGG_06731|	2684904|	http://www.genome.jp/kegg-bin/show_pathway?mgr03030/mgr:MGG_06731%09red
Meiosis - yeast	KEGG PATHWAY	mgr04113	2	54	0.923895	0.99873	evm.model.000007Farrow.844|evm.model.000007Farrow.1060	mgr:MGG_17052|mgr:MGG_04088|	12984360|2677680|	http://www.genome.jp/kegg-bin/show_pathway?mgr04113/mgr:MGG_04088%09red/mgr:MGG_17052%09red
Ubiquitin mediated proteolysis	KEGG PATHWAY	mgr04120	2	56	0.932811	0.99873	evm.model.000007Farrow.1060|evm.model.000009Farrow.310	mgr:MGG_04088|mgr:MGG_12329|	2677680|5050927|	http://www.genome.jp/kegg-bin/show_pathway?mgr04120/mgr:MGG_12329%09red/mgr:MGG_04088%09red
Glycerophospholipid metabolism	KEGG PATHWAY	mgr00564	1	36	0.940301	0.99873	evm.model.000002Farrow.1934	mgr:MGG_07037|	2683051|	http://www.genome.jp/kegg-bin/show_pathway?mgr00564/mgr:MGG_07037%09red
Cysteine and methionine metabolism	KEGG PATHWAY	mgr00270	1	38	0.948774	0.99873	evm.model.000002Farrow.1984	mgr:MGG_09919|	2680889|	http://www.genome.jp/kegg-bin/show_pathway?mgr00270/mgr:MGG_09919%09red
Purine metabolism	KEGG PATHWAY	mgr00230	3	83	0.956696	0.99873	evm.model.000009Farrow.418|evm.model.000009Farrow.597|evm.model.000001Farrow.2318	mgr:MGG_10412|mgr:MGG_10412|mgr:MGG_06731|	2682024|2682024|2684904|	http://www.genome.jp/kegg-bin/show_pathway?mgr00230/mgr:MGG_10412%09red/mgr:MGG_06731%09red
Amino sugar and nucleotide sugar metabolism	KEGG PATHWAY	mgr00520	1	41	0.95929	0.99873	evm.model.000001Farrow.673	mgr:MGG_00086|	2674814|	http://www.genome.jp/kegg-bin/show_pathway?mgr00520/mgr:MGG_00086%09red
Cell cycle - yeast	KEGG PATHWAY	mgr04111	2	75	0.980207	0.99873	evm.model.000007Farrow.844|evm.model.000007Farrow.1060	mgr:MGG_17052|mgr:MGG_04088|	12984360|2677680|	http://www.genome.jp/kegg-bin/show_pathway?mgr04111/mgr:MGG_04088%09red/mgr:MGG_17052%09red
RNA transport	KEGG PATHWAY	mgr03013	2	90	0.99274	0.99873	evm.model.000006Farrow.653|evm.model.000001Farrow.2294	mgr:MGG_03004|mgr:MGG_03004|	2682557|2682557|	http://www.genome.jp/kegg-bin/show_pathway?mgr03013/mgr:MGG_03004%09red
Spliceosome	KEGG PATHWAY	mgr03040	1	86	0.99873	0.99873	evm.model.000000Farrow.2013	mgr:MGG_00355|	2674959|	http://www.genome.jp/kegg-bin/show_pathway?mgr03040/mgr:MGG_00355%09red
--------------------
#Term	Database	ID	Input number	Background number	P-Value	Corrected P-Value	Input	KEGG_ID/KO	Entrez_ID	Hyperlink
--------------------
#Term	Database	ID	Input number	Background number	P-Value	Corrected P-Value	Input	KEGG_ID/KO	Entrez_ID	Hyperlink
--------------------
