# Supplementary material for: Lifestyle Characteristics and Gene Expression Analysis of Colletotrichum camelliae Isolated from Tea Plant [Camellia sinensis (L.) O. Kuntze] Based on Transcriptome
Source: Biomolecules. 2020 May 18;10(5):782. doi: 10.3390/biom10050782 (PMC7278179; doi:10.3390/biom10050782)
Supplement: Supplementary file 1 [file biomolecules-10-00782-s001.zip › supplementary/Tables/Table S9_S10.xlsx]

## Sheet: Table S9
Gene_id(Melanin biosynthesis)	C_group_fpkm	G_group_fpkm	A_group_fpkm	H_group_fpkm	SH_group_fpkm
000009Farrow.662(PKS)	7.22864	1.40944	324.062	40.8999	7.30812
000007Farrow.24(T4HR1)	6.82765	10.0275	99.2964	68.1989	27.4109
000009Farrow.653(T4HR1)	5.3513	7.39431	1774.19	362.399	83.2414
000004Farrow.60(LAC2)	0.16217	0.0336222	1.72041	0.834087	1.13986
000008Farrow.392(THR1)	0.0225642	2.2578	73.6227	92.7819	73.5882
000005Farrow.1150(SOD1)	0.448683	2.4611	2222.76	244.989	39.9634

## Sheet: Table S10
Gene_id(cAMP)	C_group_fpkm	G_group_fpkm	A_group_fpkm	H_group_fpkm	SH_group_fpkm
evm.model.000009Farrow.776	83.4995	29.199	143.391	165.752	112.056
evm.model.000003Farrow.1128	6.2312	21.0302	61.3995	88.3636	63.459
evm.model.000003Farrow.1298	23.7431	13.0397	24.108	28.5259	21.9456
evm.model.000004Farrow.119	1.50312	6.39923	16.6027	24.6693	28.051
evm.model.000004Farrow.1712	76.3722	53.0097	73.8535	69.6529	72.5318
evm.model.000006Farrow.532	95.2322	92.9949	149.747	164.47	126.221
evm.model.000007Farrow.410	10.6367	12.6504	15.4644	15.4493	13.1322
Gene_id(MAPK)	C_group_fpkm	G_group_fpkm	SH_group_fpkm	A_group_fpkm	H_group_fpkm
evm.model.000009Farrow.1196	33.6757	8.1453	5.58224	11.4233	7.83955
evm.model.000001Farrow.1202	113.6	84.1656	260.606	143.368	215.334
evm.model.000006Farrow.486	23.4121	12.9049	25.8969	25.449	29.4013
evm.model.000002Farrow.1356	210.062	96.3729	199.101	225.919	190.709
evm.model.000001Farrow.501	15.2858	7.50245	73.2084	96.6769	109.679
evm.model.000000Farrow.1058	52.1015	22.7769	46.1941	44.2398	39.5354
evm.model.000001Farrow.1196	27.8334	41.6904	79.9141	45.43	53.5652
evm.model.000001Farrow.1896	3.70461	0.249754	3.15936	39.0687	13.5519
evm.model.000002Farrow.1356	210.062	96.3729	225.919	190.709	199.101
evm.model.000002Farrow.1586	7.006	21.1845	24.2877	25.4696	16.6108
evm.model.000002Farrow.882	135.133	109.986	114.287	176.879	104.435
evm.model.000003Farrow.1533	89.2678	41.8849	77.9617	99.2976	55.7404
evm.model.000003Farrow.969	39.9057	106.415	142.865	173.485	134.43
evm.model.000005Farrow.999	48.061	24.3683	44.1669	104.184	27.5195
evm.model.000007Farrow.772	111.957	157.886	201.403	255.652	121.669
evm.model.000009Farrow.1170	19.1893	13.3542	21.3472	12.9062	14.8719
evm.model.000009Farrow.248	17.4366	33.8135	109.757	176.318	128.369
